# Supplementary material for: Cancer and Chemotherapy Contribute to Muscle Loss by Activating Common Signaling Pathways
Source: Front Physiol. 2016 Oct 19;7:472. doi: 10.3389/fphys.2016.00472 (PMC5070123; doi:10.3389/fphys.2016.00472)
Supplement: Table S1 — Detected proteins in the quadriceps muscle of C26-bearing mice. [file Table1.XLSX]

## Sheet: Foglio2
Entry Q#	Protein ID	Protein Entry	Gene Name	Protein Name	Protein Probability	Protein Coverage (%)	# of Unique Sequences	# of Identified Peptides	Total # of Identified Spectra	Protein Frequency (Group CON)	Protein Frequency (Group TUM)	# of Proteins in Entry	CON1501_CON	CON1502_CON	CON1503_CON	CON1504_CON	TUM1509_TUM	TUM1510_TUM	TUM1512_TUM	TUM1513_TUM	mean_CON	mean_TUM	SEM_CON	SEM_TUM	CV(%) CON	CV(%) TUM	Fold Change TUM/CON	p value TUM vs. CON
Q$410	Q9QYG0	NDRG2_MOUSE	Ndrg2	Protein NDRG2	1	36.4	8	8	10	1	1	1	26097240	29033600	29273050	27228700	13805170	15673378	16364607	13892154	27908148	14933827	756672	642457	5.4	8.6	-1.9	2e-05
Q$315	Q8QZT1	THIL_MOUSE	Acat1	Acetyl-CoA acetyltransferase, mitochondrial	1	26.4	6	7	8	1	1	1	161212368	168478145	168720430	164121274	96819096	105432408	107971017	105606791	165633054	103957328	1813247	2448820	2.2	4.7	-1.6	2e-05
Q$141	P34884	MIF_MOUSE	Mif	Macrophage migration inhibitory factor	0.9999	17.4	2	2	3	1	1	1	12760950	14559100	15394650	12616450	8647615	10452812	11116995	8997152	13832788	9803643	682841	586880	9.9	12	-1.4	0.0001
Q$14	E9PZF0	E9PZF0_MOUSE	Gm20390	Nucleoside diphosphate kinase	1	38.2	9	12	19	1	1	2	113231300	117835600	124137125	118251625	69064868	77812717	74381292	70401753	118363913	72915158	2235423	1984892	3.8	5.4	-1.6	0.0002
Q$275	Q62446	FKBP3_MOUSE	Fkbp3	Peptidyl-prolyl cis-trans isomerase FKBP3	0.9387	4.9	1	1	1	0.375	0	1	1545850	1720300	1494550	1627400					1597025		49362		6.2
Q$5	A2AUC9	KLH41_MOUSE	Klhl41	Kelch-like protein 41	1	25.3	12	15	17	1	1	1	61909055	64890098	70038535	62251882	38417349	39744185	41557420	39047962	64772392	39691729	1877449	678358	5.8	3.4	-1.6	0.0002
Q$20	E9Q3H6	E9Q3H6_MOUSE	Coq10a	Protein Coq10a	0.9316	3.9	1	1	1	0.25	0	2	420740	484153	504333	507025					479063		20100		8.4
Q$422	Q9Z2I9	SUCB1_MOUSE	Sucla2	Succinyl-CoA ligase [ADP-forming] subunit beta, mitochondrial	1	43	15	15	16	1	1	1	176041320	200702050	205612500	198307800	116292867	123347293	132889355	126914750	195165918	124861066	6553635	3468628	6.7	5.6	-1.6	0.0003
Q$346	Q99LC5	ETFA_MOUSE	Etfa	Electron transfer flavoprotein subunit alpha, mitochondrial	1	61.3	14	14	17	1	1	1	250596318	294781660	295612899	286585985	155538242	173236561	189223882	169284097	281894215	171820695	10629595	6930778	7.5	8.1	-1.6	0.0003
Q$291	Q7TN37	TRPM4_MOUSE	Trpm4	Transient receptor potential cation channel subfamily M member 4	0.9359	1.2	1	1	1	0.125	0.125	1	11066500	10697850	11437500	10159250	7147905	6810135	6990142	6821550	10840275	6942433	272632	79901	5	2.3	-1.6	0.0004
Q$176	P56375	ACYP2_MOUSE	Acyp2	Acylphosphatase-2	1	45.3	4	5	5	1	0.875	1	88058350	91348500	96026800	81782600	51940542	51243167	52808500	49017105	89304063	51252329	2993035	810947	6.7	3.2	-1.7	0
Q$86	P09671	SODM_MOUSE	Sod2	Superoxide dismutase [Mn], mitochondrial	1	12.6	2	2	3	0.75	0.875	1	56120550	69964500	60213500	61246800	28280601	35392972	32827793	27140993	61886338	30910590	2911306	1934212	9.4	12.5	-2	0.001
Q$298	Q8BK30	NDUV3_MOUSE	Ndufv3	NADH dehydrogenase [ubiquinone] flavoprotein 3, mitochondrial	0.9957	16.4	1	1	1	0.125	0	1	409475	502925	510013	515313					484431		25114		10.4
Q$328	Q91VR2	ATPG_MOUSE	Atp5c1	ATP synthase subunit gamma, mitochondrial	1	30.5	6	7	9	1	1	1	48486800	55910700	58969250	57973050	27893804	31154836	32872458	29390295	55334950	30327849	2369887	1078677	8.6	7.1	-1.8	0.0006
Q$156	P47934	CACP_MOUSE	Crat	Carnitine O-acetyltransferase	1	10.4	5	5	5	0.625	0.5	1	108569131	120378285	130234227	112350412	75540017	80438815	84070718	73378140	117883013	78356922	4797021	2410134	8.1	6.2	-1.5	0.0007
Q$337	Q921I1	TRFE_MOUSE	Tf	Serotransferrin	1	35.9	20	22	24	1	1	1	105253828	117503550	119677643	107812180	75496736	78197508	78349846	72205657	112561800	76062437	3547552	1442958	6.3	3.8	-1.5	0.0007
Q$164	P50544	ACADV_MOUSE	Acadvl	Very long-chain specific acyl-CoA dehydrogenase, mitochondrial	1	35.8	12	14	16	1	1	1	112611215	111088538	128287001	117786979	71713547	70178287	73344210	73827810	117443433	72265963	3888402	829937	6.6	2.3	-1.6	0.0009
Q$299	Q8BMF4	ODP2_MOUSE	Dlat	Dihydrolipoyllysine-residue acetyltransferase component of pyruvate dehydrogenase complex, mitochondrial	1	22.6	10	11	11	1	0.75	1	80775900	90142900	97057700	85325850	54744678	54733906	59791910	52379268	88325588	55412440	3482679	1562216	7.9	5.6	-1.6	0.001
Q$175	P56135	ATPK_MOUSE	Atp5j2	ATP synthase subunit f, mitochondrial	0.9999	26.1	2	2	3	0.875	0.875	1	26699300	27141850	26698800	22098050	14243036	15147727	15029420	13424163	25659500	14461087	1191729	399712	9.3	5.5	-1.8	0.001
Q$258	Q60931	VDAC3_MOUSE	Vdac3	Voltage-dependent anion-selective channel protein 3	1	27.6	5	7	10	1	1	1	35624693	44775684	51306056	43253404	21240514	25837987	30233269	25489850	43739959	25700405	3219897	1837134	14.7	14.3	-1.7	0.001
Q$354	Q9CPU0	LGUL_MOUSE	Glo1	Lactoylglutathione lyase	1	37	7	8	8	1	1	1	40858591	45432977	48586350	42905587	28013405	29584332	30844345	29737841	44445876	29544981	1667308	582582	7.5	3.9	-1.5	0.001
Q$53	P00405	COX2_MOUSE	Mtco2	Cytochrome c oxidase subunit 2	1	33.5	4	5	6	1	1	1	96105013	113905141	124200873	109868582	59170725	60403426	71888303	62113182	111019902	63393909	5815511	2895014	10.5	9.1	-1.8	0.001
Q$211	P70349	HINT1_MOUSE	Hint1	Histidine triad nucleotide-binding protein 1	1	54	4	5	5	1	1	1	39084850	39356850	43229650	43888400	24847962	23809128	22937453	25703919	41389938	24324616	1260745	603208	6.1	5	-1.7	0.001
Q$17	E9Q0B5	E9Q0B5_MOUSE	Fcgbp	Protein Fcgbp	0.9568	0.4	1	1	1	0.125	0	1	9967500	10719500	11097000	10358000					10535500		242086		4.6
Q$6	A6X935	ITIH4_MOUSE	Itih4	Inter alpha-trypsin inhibitor, heavy chain 4	0.9785	2.1	1	1	1	0	0.375	1					488906	647207	544334	586571		566755		33452		11.8
Q$2	A2AAJ9	OBSCN_MOUSE	Obscn	Obscurin	1	4.1	26	26	28	1	1	1	145247750	161465790	163801858	162526207	101593535	97152390	106580568	100248230	158260401	101393681	4363756	1963083	5.5	3.9	-1.6	0.001
Q$396	Q9EQ20	MMSA_MOUSE	Aldh6a1	Methylmalonate-semialdehyde dehydrogenase [acylating], mitochondrial	1	12.5	4	4	4	0.625	0.5	1	7984719	9895100	10825450	9546950	5285691	6525137	6934471	5628349	9563055	6093412	591277	383239	12.4	12.6	-1.6	0.001
Q$144	P35700	PRDX1_MOUSE	Prdx1	Peroxiredoxin-1	1	60.3	11	11	12	1	1	1	82207105	87800650	92690812	78141959	54249544	56752829	54683806	51618636	85210131	54326204	3183926	1054877	7.5	3.9	-1.6	0.001
Q$359	Q9CQC9	SAR1B_MOUSE	Sar1b	GTP-binding protein SAR1b	0.9961	19.7	2	2	2	0.75	0	1	2885800	2764300	3210250	2482218					2835642		150788		10.6
Q$350	Q99PT1	GDIR1_MOUSE	Arhgdia	Rho GDP-dissociation inhibitor 1	0.9998	20.1	2	2	2	1	1	1	2920750	3750200	3295750	3410850	2164948	2953878	2484688	2334213	3344388	2484432	171011	169562	10.2	13.6	-1.3	0.001
Q$292	Q7TPR4	ACTN1_MOUSE	Actn1	Alpha-actinin-1	1	5.8	5	7	14	1	1	1	51775150	58269725	62157300	57412525	35750148	36535975	37844439	37661183	57403675	36947936	2141405	493022	7.5	2.7	-1.6	0.001
Q$406	Q9JK53	PRELP_MOUSE	Prelp	Prolargin	1	19.6	6	6	6	1	1	1	43950900	55951850	54889435	52382477	26879353	29757854	31611248	28818457	51793665	29266728	2719221	984822	10.5	6.7	-1.8	0.001
Q$379	Q9D6R2	IDH3A_MOUSE	Idh3a	Isocitrate dehydrogenase [NAD] subunit alpha, mitochondrial	1	52.5	15	22	27	1	1	1	436707428	490932950	504480850	468271900	307277797	300923271	310325952	294174796	475098282	303175454	14817021	3582864	6.2	2.4	-1.6	0.001
Q$206	P68040	GBLP_MOUSE	Gnb2l1	Guanine nucleotide-binding protein subunit beta-2-like 1	0.9997	11.7	3	3	3	0.625	0.125	1	15952750	17402000	18173500	14473100	10579753	10453280	11029743	6157770	16500338	9555137	817619	1139191	9.9	23.8	-1.7	0.001
Q$223	P97823	LYPA1_MOUSE	Lypla1	Acyl-protein thioesterase 1	0.9989	22.2	3	3	3	0.125	0.125	1	2946350	3653443	3758949	3201742	1980792	2512726	2376380	2249617	3390121	2279879	191004	113247	11.3	9.9	-1.5	0.002
Q$10	Q00872	MYPC1_HUMAN	Mybpc1	Myosin-binding protein C, slow-type	1	40.6	42	51	59	1	1	1	358891589	428587499	490346497	470670098	208355969	274228319	293566981	253295756	437123920	257361756	29084871	18287971	13.3	14.2	-1.7	0.002
Q$100	P13542	MYH8_MOUSE	Myh8	Myosin-8	1	15.2	32	61	118	1	1	1	1880609712	1948789938	2152879377	1834313773	1271014478	1186404601	1276126765	1227039898	1954148200	1240146435	70291649	21030506	7.2	3.4	-1.6	0.002
Q$150	P45591	COF2_MOUSE	Cfl2	Cofilin-2	1	50.6	7	9	10	1	1	1	46719850	55504700	59151550	52194050	29505763	30037473	31790980	28046328	53392538	29845136	2639264	773207	9.9	5.2	-1.8	0.002
Q$101	P13707	GPDA_MOUSE	Gpd1	Glycerol-3-phosphate dehydrogenase [NAD(+)], cytoplasmic	1	61.6	17	20	29	1	1	1	372282210	395827133	420470513	347266165	252925820	242676744	257188908	236942948	383961505	247433605	15696748	4636917	8.2	3.7	-1.6	0.002
Q$267	Q61554	FBN1_MOUSE	Fbn1	Fibrillin-1	0.9997	1.7	4	4	4	0.125	0.125	1	13141200	13316450	14922050	13485750	8877966	7961262	8284586	8528664	13716363	8413120	408004	193677	5.9	4.6	-1.6	0.002
Q$82	P09103	PDIA1_MOUSE	P4hb	Protein disulfide-isomerase	1	11	5	5	5	0.75	0.25	1	18372929	17281556	15963120	16248794	11020864	12104953	10627049	11184464	16966600	11234332	547660	312894	6.5	5.6	-1.5	0.002
Q$231	Q02566	MYH6_MOUSE	Myh6	Myosin-6	1	1.9	4	6	14	1	0.5	1	137024953	142488117	150721216	130853616	92553569	83005336	87941603	87414342	140271975	87728713	4216501	1952214	6	4.5	-1.6	0.002
Q$273	Q62234	MYOM1_MOUSE	Myom1	Myomesin-1	1	59.7	76	94	118	1	1	1	542176551	598157931	644943749	563344353	388383177	391067861	397718152	368971586	587155646	386535194	22454791	6174538	7.6	3.2	-1.5	0.002
Q$180	P56480	ATPB_MOUSE	Atp5b	ATP synthase subunit beta, mitochondrial	1	77.3	27	46	71	1	1	1	799316827	1066219091	1153689431	1089702557	434410331	556165731	632403544	496942770	1027231976	529980594	78187473	42230809	15.2	15.9	-1.9	0.002
Q$188	P61971	NTF2_MOUSE	Nutf2	Nuclear transport factor 2	1	35.4	4	4	4	0.375	0.875	1	6649176	7822000	7674400	7421370	4896641	5383246	4846356	5162086	7391736	5072082	260976	124718	7.1	4.9	-1.5	0.002
Q$105	P14824	ANXA6_MOUSE	Anxa6	Annexin A6	1	47.7	27	30	33	1	1	1	199918137	224360546	235125763	231504205	143154838	147706254	152169458	139440345	222727162	145617724	7925073	2761536	7.1	3.8	-1.5	0.002
Q$312	Q8K1Z0	COQ9_MOUSE	Coq9	Ubiquinone biosynthesis protein COQ9, mitochondrial	1	28.4	7	8	9	1	1	1	22184022	22504050	27372450	25775200	13639089	13643657	15438545	13327175	24458931	14012117	1265501	481210	10.3	6.9	-1.7	0.002
Q$314	Q8K3J1	NDUS8_MOUSE	Ndufs8	NADH dehydrogenase [ubiquinone] iron-sulfur protein 8, mitochondrial	1	12.7	2	2	3	1	0.875	1	5786552	7857700	7517400	7443700	2649790	3622569	4353516	2873779	7151338	3374914	463777	386861	13	22.9	-2.1	0.002
Q$252	Q5SX40	MYH1_MOUSE	Myh1	Myosin-1	1	35.7	78	129	207	1	1	1	2259023935	2860504018	3053413655	2934982285	1428248437	1661400315	1921752202	1575997843	2776980973	1646849699	177161658	103517150	12.8	12.6	-1.7	0.002
Q$182	P58252	EF2_MOUSE	Eef2	Elongation factor 2	1	47	27	30	33	1	1	1	97582299	114329752	123482525	104962611	67000719	70933521	72975155	62334513	110089297	68310977	5627817	2346401	10.2	6.9	-1.6	0.002
Q$395	Q9DCZ4	APOO_MOUSE	Apoo	Apolipoprotein O	0.9948	5.2	1	1	1	1	0.875	1	1720350	2201750	2479050	2177650	942010	1157550	1228207	984421	2144700	1078047	157110	68399	14.7	12.7	-2	0.002
Q$260	Q60936	ADCK3_MOUSE	Adck3	Atypical kinase ADCK3, mitochondrial	1	18.6	7	7	7	0.75	0.375	1	68126771	90225500	78914900	75404500	40756809	45010319	40616173	36433509	78167918	40704203	4604385	1750999	11.8	8.6	-1.9	0.002
Q$333	Q91YE8	SYNP2_MOUSE	Synpo2	Synaptopodin-2	1	7.3	6	6	6	1	1	1	30471600	34163350	34468150	32122350	20003420	17870144	19743214	20227098	32806363	19460969	936391	539413	5.7	5.5	-1.7	0.002
Q$297	Q8BH95	ECHM_MOUSE	Echs1	Enoyl-CoA hydratase, mitochondrial	1	11.7	3	3	4	1	0.875	1	11914227	17004800	18092400	17012150	6270618	8652064	10544572	7798536	16005894	8316448	1387612	891199	17.3	21.4	-1.9	0.002
Q$3	A2AMM0	MURC_MOUSE	Murc	Muscle-related coiled-coil protein	0.9326	3.6	1	1	1	0.25	0.375	1	1010639	1085600	1131100	1152300	725532	686048	659383	745523	1094910	704122	31347	19366	5.7	5.5	-1.6	0.002
Q$351	Q9CPP6	NDUA5_MOUSE	Ndufa5	NADH dehydrogenase [ubiquinone] 1 alpha subcomplex subunit 5	1	35.3	3	3	3	1	1	1	7630550	9385600	9513450	7770700	4690115	5045125	5421970	4744118	8575075	4975332	506347	168118	11.8	6.8	-1.7	0.002
Q$352	Q9CPQ1	COX6C_MOUSE	Cox6c	Cytochrome c oxidase subunit 6C	1	52.6	6	6	6	1	0.875	1	47375300	57829800	59665300	52799600	32775869	34525131	37463321	34206474	54417500	34742699	2759731	983407	10.1	5.7	-1.6	0.002
Q$232	Q02788	CO6A2_MOUSE	Col6a2	Collagen alpha-2(VI) chain	1	13.7	9	9	12	1	1	1	153368430	172060460	172645921	159354147	108241245	108176048	113676939	117620803	164357239	111928759	4776912	2293761	5.8	4.1	-1.5	0.002
Q$393	Q9DCT2	NDUS3_MOUSE	Ndufs3	NADH dehydrogenase [ubiquinone] iron-sulfur protein 3, mitochondrial	1	25.9	5	5	7	1	1	1	21831767	27092850	28086450	26527750	14078646	15316144	15747606	13845343	25884704	14746935	1388858	464114	10.7	6.3	-1.8	0.002
Q$209	P68372	TBB4B_MOUSE	Tubb4b	Tubulin beta-4B chain	1	62	18	23	29	1	1	1	76497800	93950979	98947023	88401340	47719885	49253091	52174385	50629940	89449285	49944325	4824516	951717	10.8	3.8	-1.8	0.002
Q$199	P63038	CH60_MOUSE	Hspd1	60 kDa heat shock protein, mitochondrial	1	37.7	19	20	22	1	1	1	169768172	188098934	213221200	184478666	120460959	126316857	131668685	119038020	188891743	124371130	9026522	2897868	9.6	4.7	-1.5	0.002
Q$184	P58774	TPM2_MOUSE	Tpm2	Tropomyosin beta chain	1	70.8	34	59	111	1	1	1	2566279567	2887028092	3034263712	2673905072	1850372350	1877600112	1895345289	1859636931	2790369111	1870738671	105121965	9960759	7.5	1.1	-1.5	0.002
Q$294	Q8BFZ3	ACTBL_MOUSE	Actbl2	Beta-actin-like protein 2	1	4.8	1	1	2	0.125	0.375	1	14537000	16985500	14365000	14997000	7990574	10467359	10208031	8116432	15221125	9195599	603064	662009	7.9	14.4	-1.7	0.002
Q$114	P17751	TPIS_MOUSE	Tpi1	Triosephosphate isomerase	1	67.2	19	32	61	1	1	1	936183000	1049121050	1101830650	956747550	693711941	687129319	705507316	656212414	1010970563	685640247	38991804	10520089	7.7	3.1	-1.5	0.002
Q$327	Q91VD9	NDUS1_MOUSE	Ndufs1	NADH-ubiquinone oxidoreductase 75 kDa subunit, mitochondrial	1	37.7	18	19	21	1	0.875	1	88629910	105918900	113679519	105184250	60122235	61264435	65719349	62048925	103353145	62288736	5270545	1210011	10.2	3.9	-1.7	0.002
Q$290	Q7TMM9	TBB2A_MOUSE	Tubb2a	Tubulin beta-2A chain	1	3.4	1	1	1	0.25	0	2	2246625	2208725	2668725	2356100					2370044		104348		8.8
Q$187	P61027	RAB10_MOUSE	Rab10	Ras-related protein Rab-10	0.9999	5.5	1	1	1	1	1	1	1803250	2196500	2342600	1852400	1034472	1002217	1160126	966772	2048688	1040897	131340	42079	12.8	8.1	-2	0.003
Q$390	Q9DC70	NDUS7_MOUSE	Ndufs7	NADH dehydrogenase [ubiquinone] iron-sulfur protein 7, mitochondrial	0.929	4	1	1	1	0.125	0	1	2289000	3146250	3280200	3000300					2928938		220836		15.1
Q$93	P11404	FABPH_MOUSE	Fabp3	Fatty acid-binding protein, heart	1	72.9	8	9	11	1	1	1	880090600	957387400	1012583250	893152800	664299870	642547948	659273652	647461682	935803513	653395788	30664861	5052537	6.6	1.5	-1.4	0.003
Q$280	Q6IFX2	K1C42_MOUSE	Krt42	Keratin, type I cytoskeletal 42	1	4.7	2	2	2	0.375	0	1	6575900	7130150	7591650	8155350					7363263		335887		9.1
Q$357	Q9CQ75	NDUA2_MOUSE	Ndufa2	NADH dehydrogenase [ubiquinone] 1 alpha subcomplex subunit 2	0.9988	25.3	2	2	2	0.375	0.125	1	59795000	62336500	78373000	76568000	29163281	36546483	35739523	36898010	69268125	34586824	4778201	1824038	13.8	10.5	-2	0.003
Q$246	Q3TMP8	TM38A_MOUSE	Tmem38a	Trimeric intracellular cation channel type A	0.9998	15.1	2	2	2	1	1	1	13349250	13795650	15768050	12756550	8890933	8533552	8828296	8373272	13917375	8656513	652565	122409	9.4	2.8	-1.6	0.003
Q$363	Q9CQZ5	NDUA6_MOUSE	Ndufa6	NADH dehydrogenase [ubiquinone] 1 alpha subcomplex subunit 6	0.9991	19.1	2	2	2	0.875	0.625	1	663368500	717137900	795479250	675494400	460559066	422535439	450608606	432376664	712870013	441519944	29846604	8607666	8.4	3.9	-1.6	0.003
Q$167	P51667	MLRV_MOUSE	Myl2	Myosin regulatory light chain 2, ventricular/cardiac muscle isoform	1	68.7	9	11	13	1	0.375	1	386847371	442952150	474715222	427106300	268863890	250979973	276671143	276301261	432905261	268204067	18266477	6016372	8.4	4.5	-1.6	0.003
Q$221	P97457	MLRS_MOUSE	Mylpf	Myosin regulatory light chain 2, skeletal muscle isoform	1	88.8	31	49	113	1	1	1	7053118100	7845359200	8058427049	6887733321	4968985433	4871452374	4987761723	4916807198	7461159417	4936251682	288625089	26302441	7.7	1.1	-1.5	0.003
Q$326	Q91VA7	Q91VA7_MOUSE	Idh3b	Isocitrate dehydrogenase [NAD] subunit, mitochondrial	1	34.6	9	10	12	1	1	1	35461622	46072986	46136500	44677650	22543083	23782504	28530796	23253066	43087189	24527362	2564048	1358415	11.9	11.1	-1.8	0.003
Q$143	P35486	ODPA_MOUSE	Pdha1	Pyruvate dehydrogenase E1 component subunit alpha, somatic form, mitochondrial	1	25.4	6	6	8	1	1	1	36054178	47554750	45063800	46514435	22052487	24513920	25082747	21789285	43796791	23359610	2630925	840443	12	7.2	-1.9	0.003
Q$128	P21550	ENOB_MOUSE	Eno3	Beta-enolase	1	56	28	40	84	1	1	1	1393118721	1502863568	1620827434	1401833710	1049643383	997263337	1038988023	998678095	1479660858	1021143210	53239220	13557369	7.2	2.7	-1.4	0.003
Q$391	Q9DCJ5	NDUA8_MOUSE	Ndufa8	NADH dehydrogenase [ubiquinone] 1 alpha subcomplex subunit 8	0.9993	18	2	2	3	0.875	0.875	1	7054700	9051350	9494950	9631900	3754340	4524684	5184507	3802576	8808225	4316527	597494	338737	13.6	15.7	-2	0.003
Q$419	Q9WUZ7	SH3BG_MOUSE	Sh3bgr	SH3 domain-binding glutamic acid-rich protein	1	5.6	1	1	1	1	1	1	3204750	3088450	3576600	3101050	2219389	1985643	2314339	2395357	3242713	2228682	114305	88634	7	8	-1.5	0.003
Q$77	P07934	PHKG1_MOUSE	Phkg1	Phosphorylase b kinase gamma catalytic chain, skeletal muscle/heart isoform	0.9986	4.1	1	1	1	0.125	0	1	1520900	1725200	1868000	1484600					1649675		90001		10.9
Q$117	P18826	KPB1_MOUSE	Phka1	Phosphorylase b kinase regulatory subunit alpha, skeletal muscle isoform	1	6	4	4	5	1	1	1	7001079	7717449	7860166	6923130	4950702	4489853	5071853	4890419	7375456	4850707	240946	126061	6.5	5.2	-1.5	0.003
Q$303	Q8BWT1	THIM_MOUSE	Acaa2	3-ketoacyl-CoA thiolase, mitochondrial	1	57.9	14	16	19	1	1	1	45143646	54300378	61891896	62766821	26427138	32576329	34169224	31196915	56025685	31092401	4095229	1669443	14.6	10.7	-1.8	0.003
Q$284	Q6PIE5	AT1A2_MOUSE	Atp1a2	Sodium/potassium-transporting ATPase subunit alpha-2	1	14	10	11	11	1	1	1	26495715	37328906	39308932	32190163	15796721	19322217	20682457	17233692	33830929	18258772	2868534	1084652	17	11.9	-1.9	0.003
Q$197	P63017	HSP7C_MOUSE	Hspa8	Heat shock cognate 71 kDa protein	1	36.2	22	28	34	1	1	1	176755149	200458887	211395061	182790328	124218338	134801161	121753841	120445529	192849856	125304717	7968980	3260663	8.3	5.2	-1.5	0.003
Q$139	P31786	ACBP_MOUSE	Dbi	Acyl-CoA-binding protein	1	54	4	5	6	0.875	1	1	44852889	53347202	52997000	45825481	34274940	36740833	33735382	29711704	49255643	33615714	2270992	1456496	9.2	8.7	-1.5	0.003
Q$153	P47754	CAZA2_MOUSE	Capza2	F-actin-capping protein subunit alpha-2	1	29.7	5	5	6	1	1	1	17341761	19265070	19987338	19820789	13748572	13495842	13654514	13622708	19103739	13630409	607282	52210	6.4	0.8	-1.4	0.003
Q$262	Q61171	PRDX2_MOUSE	Prdx2	Peroxiredoxin-2	1	42.9	7	7	8	1	1	1	30569833	38304550	39548371	37202000	21585378	22858718	24162060	21595447	36406188	22550401	2003610	614797	11	5.5	-1.6	0.003
Q$392	Q9DCS9	NDUBA_MOUSE	Ndufb10	NADH dehydrogenase [ubiquinone] 1 beta subcomplex subunit 10	1	31.3	4	4	5	1	1	1	10214500	13065200	14582100	13800600	5583450	6283752	7368802	5360738	12915600	6149185	952137	451597	14.7	14.7	-2.1	0.003
Q$68	P05977	MYL1_MOUSE	Myl1	Myosin light chain 1/3, skeletal muscle isoform	1	73.9	21	35	83	1	1	1	3101811681	3350932321	3427565647	2849295315	2102215821	2105118916	2084458122	2077250518	3182401241	2092260844	131009715	6773871	8.2	0.6	-1.5	0.003
Q$234	Q03265	ATPA_MOUSE	Atp5a1	ATP synthase subunit alpha, mitochondrial	1	55.5	31	44	61	1	1	1	782425131	1011592700	1099074250	1040811400	488230392	542079072	607296201	506972351	983475870	536144504	69439605	26211575	14.1	9.8	-1.8	0.003
Q$400	Q9JHI5	IVD_MOUSE	Ivd	Isovaleryl-CoA dehydrogenase, mitochondrial	0.9907	2.6	1	1	1	0.125	0.5	1	584751	639331	580188	577680	304186	330018	410350	315573	595487	340032	14688	24028	4.9	14.1	-1.8	0.003
Q$177	P56382	ATP5E_MOUSE	Atp5e	ATP synthase subunit epsilon, mitochondrial	0.9923	30.8	2	2	2	0.875	0.5	1	10367200	13109350	13036800	14406800	5079166	6549899	6998981	5446703	12730038	6018687	848160	452127	13.3	15	-2.1	0.003
Q$411	Q9QYR9	ACOT2_MOUSE	Acot2	Acyl-coenzyme A thioesterase 2, mitochondrial	0.9971	2.9	1	1	1	0.125	0	1	24890500	23492000	29837500	22721000					25235250		1598435		12.7
Q$173	Q8CC27	CACB2_MOUSE	Cacnb2	Voltage-dependent L-type calcium channel subunit beta-2	0.9998	2.6	2	2	2	0.25	0.875	3	2034275	2453400	2644813	2724650	1292014	1493301	1606866	1399082	2464284	1447816	154220	67091	12.5	9.3	-1.7	0.003
Q$142	P35385	HSPB7_MOUSE	Hspb7	Heat shock protein beta-7	0.9664	19.5	1	1	1	0.125	0	1	2135250	2463300	2596500	2005200					2300063		138030		12
Q$340	Q924X2	CPT1B_MOUSE	Cpt1b	Carnitine O-palmitoyltransferase 1, muscle isoform	1	11.9	7	7	10	1	1	1	42951529	55451332	48290000	46298975	26311536	25616174	24717332	24632070	48247959	25319278	2641670	398677	11	3.1	-1.9	0.004
Q$313	Q8K2B3	SDHA_MOUSE	Sdha	Succinate dehydrogenase [ubiquinone] flavoprotein subunit, mitochondrial	1	35.8	16	18	19	1	1	1	54653487	69560552	70420747	69683461	34752471	36707771	41840829	33625668	66079561	36731685	3813424	1818162	11.5	9.9	-1.8	0.004
Q$368	Q9CZU6	CISY_MOUSE	Cs	Citrate synthase, mitochondrial	1	48.9	16	17	22	1	1	1	122437827	153950300	170811300	159793287	76946706	79525301	92750977	77251343	151748179	81618581	10376546	3755122	13.7	9.2	-1.9	0.004
Q$4	A2ASS6	TITIN_MOUSE	Ttn	Titin	1	53.7	1426	1789	2334	1	1	1	20664959134	22934033903	24992767760	21686738852	14926911750	14022068451	14894297233	14458610792	22569624912	14575472057	931470822	213125835	8.3	2.9	-1.5	0.004
Q$97	P12787	COX5A_MOUSE	Cox5a	Cytochrome c oxidase subunit 5A, mitochondrial	1	66.4	8	8	12	1	1	1	54262476	71801880	69363745	72249755	27609718	35664567	41141774	28013350	66919464	33107352	4266379	3256584	12.8	19.7	-2	0.004
Q$402	Q9JIF9	MYOTI_MOUSE	Myot	Myotilin	1	36.1	13	14	16	1	1	1	107658780	123446291	133243300	134095750	75656828	78616589	82959656	75611490	124611030	78211141	6145536	1731942	9.9	4.4	-1.6	0.004
Q$138	P31001	DESM_MOUSE	Des	Desmin	1	64.8	30	37	45	1	1	1	837274060	989427010	1053902192	925965550	575305636	593024197	576462375	568947661	951642203	578434967	46209811	5135972	9.7	1.8	-1.6	0.004
Q$255	Q60597	ODO1_MOUSE	Ogdh	2-oxoglutarate dehydrogenase, mitochondrial	1	30.2	19	21	27	1	1	1	76239127	93698188	102923566	102611034	46924934	52544344	59561507	48713636	93867979	51936105	6253332	2799000	13.3	10.8	-1.8	0.004
Q$179	P56392	CX7A1_MOUSE	Cox7a1	Cytochrome c oxidase subunit 7A1, mitochondrial	0.9957	28.8	2	2	2	0.375	0	1	381093050	392115000	416552500	349070000					384707638		14000211		7.3
Q$278	Q64521	GPDM_MOUSE	Gpd2	Glycerol-3-phosphate dehydrogenase, mitochondrial	1	11	6	6	6	0.875	0.25	1	12518893	15065150	15892850	12701151	8207890	7344710	8881888	6953807	14044511	7847074	846079	433140	12	11	-1.8	0.004
Q$370	Q9D051	ODPB_MOUSE	Pdhb	Pyruvate dehydrogenase E1 component subunit beta, mitochondrial	1	28.1	8	10	12	1	1	1	81877366	98187050	107495800	101833750	56168771	57208804	63325090	54423527	97348491	57781548	5501093	1935119	11.3	6.7	-1.7	0.004
Q$111	P17182	ENOA_MOUSE	Eno1	Alpha-enolase	1	49.5	20	24	31	1	1	1	265714275	303744452	322540177	283276408	202508231	200359642	207406050	196706214	293818828	201745034	12330323	2234923	8.4	2.2	-1.5	0.004
Q$334	Q91YT0	NDUV1_MOUSE	Ndufv1	NADH dehydrogenase [ubiquinone] flavoprotein 1, mitochondrial	1	26.1	9	9	10	1	1	1	17222331	18689641	20255361	21035582	12834977	13001533	14600449	13168437	19300728	13401349	847261	405454	8.8	6.1	-1.4	0.004
Q$319	Q8R4E4	MYOZ3_MOUSE	Myoz3	Myozenin-3	1	31.8	6	7	8	1	1	1	52955911	54729895	60916919	51357844	39851873	36773507	39300276	37921467	54990142	38461781	2092170	693880	7.6	3.6	-1.4	0.004
Q$283	Q6PIC6	AT1A3_MOUSE	Atp1a3	Sodium/potassium-transporting ATPase subunit alpha-3	1	6	4	4	4	1	1	1	3874097	4698710	5001179	4390850	2870392	3071102	3112493	2742835	4491209	2949206	240490	86757	10.7	5.9	-1.5	0.004
Q$286	Q70IV5	SYNEM_MOUSE	Synm	Synemin	0.9978	0.6	1	1	1	0	0.25	1					522328	585847	568073	632280		577132		22735		7.9
Q$87	P10126	EF1A1_MOUSE	Eef1a1	Elongation factor 1-alpha 1	1	25.5	8	11	16	1	1	1	50926025	60809400	63108775	56510300	36488442	37261215	35997256	34961525	57838625	36177109	2679373	481509	9.3	2.7	-1.6	0.004
Q$216	P84228	H32_MOUSE	Hist1h3b	Histone H3.2	1	40.4	4	4	5	0.625	0.875	1	19612650	21450225	22530113	19298613	14163379	13503133	13008632	12993090	20722900	13417058	766826	275525	7.4	4.1	-1.5	0.004
Q$74	P07724	ALBU_MOUSE	Alb	Serum albumin	1	73.7	41	61	103	1	1	1	1309349599	1670262595	1420761667	1359513316	848501037	825065942	778879463	751648053	1439971794	801023624	80072158	21909756	11.1	5.5	-1.8	0.004
Q$208	P68368	TBA4A_MOUSE	Tuba4a	Tubulin alpha-4A chain	1	42.9	12	15	20	1	1	1	44029773	55785056	56778112	51044181	29846244	31127657	30280164	28911744	51909280	30041452	2909212	461083	11.2	3.1	-1.7	0.004
Q$94	P11499	HS90B_MOUSE	Hsp90ab1	Heat shock protein HSP 90-beta	1	45	23	23	24	1	1	1	77765134	86526897	97017931	86326304	52846776	53222815	51010253	50702639	86909066	51945621	3940033	636607	9.1	2.5	-1.7	0.004
Q$157	P48036	ANXA5_MOUSE	Anxa5	Annexin A5	0.961	5	1	1	1	0.25	0.125	1	1279350	1375350	1555400	1242300	664893	886280	759865	765544	1363100	769146	69962	45358	10.3	11.8	-1.8	0.004
Q$178	P56391	CX6B1_MOUSE	Cox6b1	Cytochrome c oxidase subunit 6B1	1	53.5	5	6	8	1	1	1	51370650	73346350	68864850	73925550	27292579	34938534	35947863	29057267	66876850	31809061	5290975	2138813	15.8	13.4	-2.1	0.004
Q$169	P52480	KPYM_MOUSE	Pkm	Pyruvate kinase PKM	1	66.1	33	48	82	1	1	1	1226601814	1382025250	1473418500	1280350847	925256838	876470172	916637176	862741840	1340599103	895276507	54758829	15185742	8.2	3.4	-1.5	0.004
Q$103	P14206	RSSA_MOUSE	Rpsa	40S ribosomal protein SA	0.9999	10.2	2	2	2	1	0.375	1	4827450	5803100	5912500	5676200	3446045	3311259	3332345	3349633	5554813	3359820	247214	29793	8.9	1.8	-1.7	0.004
Q$116	P18760	COF1_MOUSE	Cfl1	Cofilin-1	0.9418	8.4	1	1	1	0	0.25	1					716049	1006432	782081	693365		799482		71503		17.9
Q$89	P10639	THIO_MOUSE	Txn	Thioredoxin	1	35.2	3	3	3	1	1	1	6385215	8332250	6881073	6991322	4930155	5660546	5042725	4852092	7147465	5121379	416342	183931	11.7	7.2	-1.4	0.004
Q$214	P70670	NACAM_MOUSE	Naca	Nascent polypeptide-associated complex subunit alpha, muscle-specific form	1	1.9	3	3	3	0.625	0.125	1	5367843	6150939	5158222	5124648	2259753	3014963	2265303	3438077	5450413	2744524	239627	291377	8.8	21.2	-2	0.004
Q$420	Q9WV35	ABEC2_MOUSE	Apobec2	Probable C-)U-editing enzyme APOBEC-2	1	67.9	10	11	15	1	1	1	45202318	54755400	59323000	48209490	32886303	34158970	36584885	31683122	51872552	33828320	3184991	1048700	12.3	6.2	-1.5	0.004
Q$306	Q8C196	CPSM_MOUSE	Cps1	Carbamoyl-phosphate synthase [ammonia], mitochondrial	0.9996	1.7	2	2	2	0.25	0	1	3133299	3947250	2903668	3694023					3419560		241846		14.1
Q$109	P16125	LDHB_MOUSE	Ldhb	L-lactate dehydrogenase B chain	1	35.9	12	13	15	1	1	1	189274853	225231928	240600321	198012799	128833427	126620103	138012926	130070859	213279975	130884329	11897419	2481069	11.2	3.8	-1.6	0.004
Q$282	Q6P8J7	KCRS_MOUSE	Ckmt2	Creatine kinase S-type, mitochondrial	1	63.7	20	26	40	1	1	1	248842578	311424556	340379650	344222225	148725013	169540134	201577378	153706160	311217252	168387171	22042415	11920052	14.2	14.2	-1.8	0.005
Q$155	P47857	PFKAM_MOUSE	Pfkm	ATP-dependent 6-phosphofructokinase, muscle type	1	58.9	36	48	70	1	1	1	587331875	654808320	725507456	595018224	408516988	379319842	410017294	392190306	640666469	397511107	32049865	7284499	10	3.7	-1.6	0.005
Q$7	A6ZI46	A6ZI46_MOUSE	Aldoart1	Fructose-bisphosphate aldolase	1	52	23	30	63	1	1	1	1367337200	1539347025	1608163075	1377625025	996269621	950853938	967037469	964349270	1473118081	969627575	59813559	9560410	8.1	2	-1.5	0.005
Q$166	P51174	ACADL_MOUSE	Acadl	Long-chain specific acyl-CoA dehydrogenase, mitochondrial	1	32.6	10	10	12	1	1	1	45640149	48619587	54386034	53551100	31778734	31346710	33084001	27797152	50549217	31001649	2072738	1130189	8.2	7.3	-1.6	0.005
Q$122	P19783	COX41_MOUSE	Cox4i1	Cytochrome c oxidase subunit 4 isoform 1, mitochondrial	1	25.4	3	4	4	0.5	0.5	1	25722900	36761450	42072700	37820900	14455240	17173645	22640719	15439573	35594488	17427294	3484898	1826387	19.6	21	-2	0.005
Q$408	Q9JLH8	TMOD4_MOUSE	Tmod4	Tropomodulin-4	1	45.2	11	12	16	1	1	1	41471134	39945114	37062654	31067435	20931451	20500746	20057403	20487855	37386584	20494364	2296124	178434	12.3	1.7	-1.8	0.005
Q$47	O88456	CPNS1_MOUSE	Capns1	Calpain small subunit 1	0.9646	8.9	1	1	1	0	0.125	1					3167604	4660407	4671149	3998302		4124365		355621		17.2
Q$345	Q99LC3	NDUAA_MOUSE	Ndufa10	NADH dehydrogenase [ubiquinone] 1 alpha subcomplex subunit 10, mitochondrial	1	16.1	5	5	6	1	1	1	11113381	14435950	14852310	13608327	7615539	7562666	8819925	7166094	13502492	7791056	837278	357318	12.4	9.2	-1.7	0.005
Q$329	Q91WD5	NDUS2_MOUSE	Ndufs2	NADH dehydrogenase [ubiquinone] iron-sulfur protein 2, mitochondrial	1	22	6	6	7	1	0.875	1	27559096	35342250	35337650	33767700	18107908	17430143	20552370	15896347	33001674	17996692	1851655	969376	11.2	10.8	-1.8	0.005
Q$213	P70404	IDHG1_MOUSE	Idh3g	Isocitrate dehydrogenase [NAD] subunit gamma 1, mitochondrial	1	37.7	9	10	11	1	0.875	1	38936588	50448703	54087803	47403824	26547987	27046908	30036598	26602655	47719229	27558537	3230622	833540	13.5	6	-1.7	0.005
Q$353	Q9CPQ8	ATP5L_MOUSE	Atp5l	ATP synthase subunit g, mitochondrial	1	46.6	3	3	4	0.875	1	1	15653800	17817600	19350500	20124000	9193023	9849450	12558108	8929481	18236475	10132516	985286	831343	10.8	16.4	-1.8	0.005
Q$296	Q8BH59	CMC1_MOUSE	Slc25a12	Calcium-binding mitochondrial carrier protein Aralar1	1	38	17	21	26	1	1	1	175135286	210336857	223725800	195085940	127914708	126715290	133045635	128383682	201070971	129014829	10438623	1388761	10.4	2.2	-1.6	0.005
Q$160	P48962	ADT1_MOUSE	Slc25a4	ADP/ATP translocase 1	1	81.2	30	35	49	1	1	1	416379773	617052017	644510204	557318391	251205558	287512408	340407830	264130780	558815096	285814144	50847199	19687723	18.2	13.8	-2	0.005
Q$238	Q06185	ATP5I_MOUSE	Atp5i	ATP synthase subunit e, mitochondrial	1	60.6	4	4	6	1	1	1	83101150	96964800	110288550	90268950	56730672	54246950	61132658	57750011	95155863	57465073	5784091	1426769	12.2	5	-1.7	0.005
Q$241	Q14BI5	Q14BI5_MOUSE	Myom2	Myomesin 2	1	73.8	96	132	184	1	1	1	1343463807	1450317154	1604190203	1309323797	995244758	901530865	976154940	913077524	1426823740	946502022	66311084	23084540	9.3	4.9	-1.5	0.005
Q$385	Q9DB20	ATPO_MOUSE	Atp5o	ATP synthase subunit O, mitochondrial	1	45.5	9	10	10	1	1	1	57829150	79441859	85883685	88406814	31298192	39348823	42446476	35010430	77890377	37025981	6948311	2443484	17.8	13.2	-2.1	0.005
Q$407	Q9JKS4	LDB3_MOUSE	Ldb3	LIM domain-binding protein 3	1	32.2	17	25	36	1	1	1	443978460	456876300	518236800	452315988	347249280	321794854	327942093	308529185	467851887	326378853	17005900	8050063	7.3	4.9	-1.4	0.005
Q$48	O88492	PLIN4_MOUSE	Plin4	Perilipin-4	1	3.5	4	4	7	1	1	1	7062152	6979870	7957685	7353352	5497585	5795531	5660751	5557217	7338264	5627771	221471	65293	6	2.3	-1.3	0.005
Q$191	P62204	CALM_MOUSE	Calm1	Calmodulin	1	44.3	6	9	13	1	1	1	147407316	143611590	146708023	124547122	92667295	97611259	92390693	96501881	140568512	94792782	5403765	1327672	7.7	2.8	-1.5	0.005
Q$23	F8VPN4	F8VPN4_MOUSE	Agl	Protein Agl	1	41.2	43	48	54	1	1	1	321466960	365893262	376753459	323579391	236826110	230767400	227099629	231035330	346923268	231432117	14267274	2009662	8.2	1.7	-1.5	0.005
Q$388	Q9DBL1	ACDSB_MOUSE	Acadsb	Short/branched chain specific acyl-CoA dehydrogenase, mitochondrial	0.9846	5.1	1	1	1	0	0.25	1					473442	672174	694038	507436		586773		56227		19.2
Q$409	Q9QXS1	PLEC_MOUSE	Plec	Plectin	1	19.4	63	68	71	1	1	1	416293333	471866566	507179712	425796001	301111628	276597294	293266755	284618602	455283903	288898570	21130469	5306280	9.3	3.7	-1.6	0.005
Q$229	Q02053	UBA1_MOUSE	Uba1	Ubiquitin-like modifier-activating enzyme 1	0.9974	3.9	2	2	2	0	0.125	1					1774798	1856328	1956167	1824387		1852920		38285		4.1
Q$289	Q7TMF3	NDUAC_MOUSE	Ndufa12	NADH dehydrogenase [ubiquinone] 1 alpha subcomplex subunit 12	0.9566	12.4	1	1	1	0.25	0	1	1731950	2054900	2410500	2440200					2159388		167216		15.5
Q$367	Q9CZ13	QCR1_MOUSE	Uqcrc1	Cytochrome b-c1 complex subunit 1, mitochondrial	1	40.6	14	16	20	1	1	1	59513134	84289281	85086959	87747640	33692946	41690739	49297943	36168277	79159253	40212476	6590304	3459176	16.7	17.2	-2	0.006
Q$65	P05064	ALDOA_MOUSE	Aldoa	Fructose-bisphosphate aldolase A	1	86.8	40	56	131	1	1	1	3154470427	3578095927	3757067674	3219445941	2333096519	2219788870	2233163646	2245285747	3427269992	2257833696	144084874	25622197	8.4	2.3	-1.5	0.006
Q$80	P08228	SODC_MOUSE	Sod1	Superoxide dismutase [Cu-Zn]	1	36.4	4	7	7	1	1	1	35630564	39636950	41167850	38470432	26705111	33732572	29089083	29367787	38726449	29723638	1170452	1463795	6	9.8	-1.3	0.006
Q$126	P20801	TNNC2_MOUSE	Tnnc2	Troponin C, skeletal muscle	1	86.3	12	20	48	1	1	1	954655000	1103899300	1168705500	1022779301	740083552	724767378	740546390	722133504	1062509775	731882706	46727747	4898878	8.8	1.3	-1.5	0.006
Q$108	P16045	LEG1_MOUSE	Lgals1	Galectin-1	1	37.8	4	4	4	1	1	1	26367290	26625609	27924947	23466485	19338619	17583024	18551993	18738507	26096082	18553036	940455	364287	7.2	3.9	-1.4	0.006
Q$377	Q9D3D9	ATPD_MOUSE	Atp5d	ATP synthase subunit delta, mitochondrial	0.9994	13.7	2	2	3	1	0.875	1	18078150	24604000	24408500	26845500	9570102	12480866	13941063	10403112	23484038	11598786	1884852	992032	16.1	17.1	-2	0.006
Q$381	Q9D855	QCR7_MOUSE	Uqcrb	Cytochrome b-c1 complex subunit 7	1	34.2	4	5	5	1	1	1	14402400	22011900	20985950	21462500	8118774	10519517	12083737	8952281	19715688	9918577	1783455	876644	18.1	17.7	-2	0.006
Q$21	P47955	RLA1_MOUSE	Rplp1	60S acidic ribosomal protein P1	0.9572	14	1	1	1	0.5	0.125	2	980175	886450	921575	667125	304813	522958	467331	245767	863831	385217	68359	65591	15.8	34.1	-2.2	0.006
Q$228	Q01853	TERA_MOUSE	Vcp	Transitional endoplasmic reticulum ATPase	1	22.8	13	13	15	1	1	1	433681559	487035250	538434650	431050300	319251276	304834086	317526893	291792768	472550440	308351256	25468265	6387206	10.8	4.1	-1.5	0.006
Q$152	P47738	ALDH2_MOUSE	Aldh2	Aldehyde dehydrogenase, mitochondrial	0.9999	5.2	2	2	2	0.5	0.375	1	1793888	2606400	2090910	2195569	867556	1374349	1454474	941294	2171692	1159418	168029	148889	15.5	25.7	-1.9	0.006
Q$251	Q5SX39	MYH4_MOUSE	Myh4	Myosin-4	1	50.5	126	230	561	1	1	1	18298864083	19053513481	20515692278	16547778463	12928232522	11451003932	12251804243	12202365705	18603962076	12208351601	825519264	301900645	8.9	4.9	-1.5	0.006
Q$412	Q9QZ47	TNNT3_MOUSE	Tnnt3	Troponin T, fast skeletal muscle	1	41.5	20	40	91	1	1	1	1337031032	1486399200	1525042646	1326728070	963045403	912662832	892327267	970746431	1418800237	934695483	50843351	19113460	7.2	4.1	-1.5	0.006
Q$383	Q9D8N0	EF1G_MOUSE	Eef1g	Elongation factor 1-gamma	1	10.8	4	5	5	1	1	1	43213850	48815228	58133808	55295957	32341928	26729128	42611194	35550005	51364711	34308064	3344296	3313990	13	19.3	-1.5	0.006
Q$127	P21107	TPM3_MOUSE	Tpm3	Tropomyosin alpha-3 chain	1	37.5	13	18	24	1	1	1	168788315	189117825	194703433	180476150	128884685	113154195	115489481	123481012	183271431	120252343	5645391	3628707	6.2	6	-1.5	0.006
Q$421	Q9Z1E4	GYS1_MOUSE	Gys1	Glycogen [starch] synthase, muscle	1	18.8	8	8	8	1	0.875	1	27806312	33785925	32637191	25964549	18741239	17812659	18041034	16601379	30048494	17799078	1879178	445428	12.5	5	-1.7	0.006
Q$170	P52503	NDUS6_MOUSE	Ndufs6	NADH dehydrogenase [ubiquinone] iron-sulfur protein 6, mitochondrial	0.9965	31.9	3	3	3	0.375	0	1	4676300	6167600	5998500	4877450					5429963		380857		14
Q$293	Q7TQ48	SRCA_MOUSE	Srl	Sarcalumenin	1	37	27	37	46	1	1	1	632616002	717401118	792288515	685794277	467891259	469671753	479170773	497768591	707024978	478625594	33372860	6844394	9.4	2.9	-1.5	0.006
Q$372	Q9D0K2	SCOT1_MOUSE	Oxct1	Succinyl-CoA:3-ketoacid coenzyme A transferase 1, mitochondrial	1	21.4	6	6	6	0.625	0.5	1	39636407	42853917	44693089	37329682	27998278	24000914	24862529	25803976	41128274	25666424	1641664	860070	8	6.7	-1.6	0.006
Q$121	P19536	COX5B_MOUSE	Cox5b	Cytochrome c oxidase subunit 5B, mitochondrial	1	53.1	5	6	10	0.875	1	1	35784762	44737156	46819728	50648940	18421743	21817547	26867235	17647577	44497646	21188525	3151748	2098349	14.2	19.8	-2.1	0.006
Q$378	Q9D6J6	NDUV2_MOUSE	Ndufv2	NADH dehydrogenase [ubiquinone] flavoprotein 2, mitochondrial	1	21	4	4	4	1	0.875	1	42292050	54060200	54449000	51796100	30731951	29050154	31691961	30316646	50649338	30447678	2846500	547669	11.2	3.6	-1.7	0.007
Q$277	Q64433	CH10_MOUSE	Hspe1	10 kDa heat shock protein, mitochondrial	1	35.3	3	3	4	0.875	0.75	1	8668350	11743000	11809550	11969650	5030490	6632352	7137953	4711570	11047638	5878091	794521	594093	14.4	20.2	-1.9	0.007
Q$347	Q99LX0	PARK7_MOUSE	Park7	Protein deglycase DJ-1	1	77.8	11	16	25	1	1	1	116988700	131731950	139436100	124085500	90026572	90708756	88464078	94165689	128060563	90841274	4841394	1203609	7.6	2.6	-1.4	0.007
Q$135	P28650	PURA1_MOUSE	Adssl1	Adenylosuccinate synthetase isozyme 1	1	39.6	14	19	25	1	1	1	87516274	103373010	110790855	96590791	66059216	67940469	65362536	64948948	99567732	66077792	4954278	661803	10	2	-1.5	0.007
Q$183	P58771	TPM1_MOUSE	Tpm1	Tropomyosin alpha-1 chain	1	79.2	39	75	145	1	1	1	4950890952	5173787923	5670138750	4675107697	3533507478	3319336886	3303563744	3452505363	5117481331	3402228368	210564211	55051254	8.2	3.2	-1.5	0.007
Q$88	P60843	IF4A1_MOUSE	Eif4a1	Eukaryotic initiation factor 4A-I	0.9738	3.5	1	1	1	0.125	0.25	2	3603725	4098575	4345725	3434900	2515465	2367756	2371956	2303758	3870731	2389734	211891	44721	10.9	3.7	-1.6	0.007
Q$81	P08249	MDHM_MOUSE	Mdh2	Malate dehydrogenase, mitochondrial	1	76.3	19	22	40	1	1	1	377147250	520045300	535541550	560313850	215188427	257682151	298535524	217174304	498261988	247145102	41214370	19730439	16.5	16	-2	0.007
Q$417	Q9WUM5	SUCA_MOUSE	Suclg1	Succinyl-CoA ligase [ADP/GDP-forming] subunit alpha, mitochondrial	1	24	5	6	8	1	1	1	20567392	28264800	30679319	30024500	12049870	14216155	18366436	12019977	27384003	14163109	2328686	1492469	17	21.1	-1.9	0.007
Q$149	P45376	ALDR_MOUSE	Akr1b1	Aldose reductase	1	52.2	14	17	24	1	1	1	182902327	191361450	220687937	175741626	133904070	120147542	126787688	121688027	192673335	125631832	9868698	3101034	10.2	4.9	-1.5	0.007
Q$276	Q64105	SPRE_MOUSE	Spr	Sepiapterin reductase	0.9397	5	1	1	1	0	0.375	1					1192030	1398555	1448811	1222294		1315423		63641		9.7
Q$41	O70209	PDLI3_MOUSE	Pdlim3	PDZ and LIM domain protein 3	1	37	7	7	10	1	1	1	34824400	47169700	47839100	43817850	25074566	26860649	26502244	25806977	43412763	26061109	2994872	394938	13.8	3	-1.7	0.007
Q$253	Q5XKE0	MYPC2_MOUSE	Mybpc2	Myosin-binding protein C, fast-type	1	73.8	79	113	193	1	1	1	2132945501	2250688482	2433331459	1997888051	1567984794	1359860246	1436209742	1448135209	2203713373	1453047498	92332407	43013648	8.4	5.9	-1.5	0.007
Q$344	Q99KI0	ACON_MOUSE	Aco2	Aconitate hydratase, mitochondrial	1	56.9	34	45	59	1	1	1	475015359	585031051	632235930	638571756	327034551	338825766	399879881	314242500	582713524	344995674	37833932	18970819	13	11	-1.7	0.007
Q$174	P54822	PUR8_MOUSE	Adsl	Adenylosuccinate lyase	1	22.1	6	7	7	0.875	1	1	17307961	20060305	21864176	17992688	13122857	11948621	14074233	12758448	19306282	12976040	1034013	440693	10.7	6.8	-1.5	0.007
Q$46	O88346	TNNT1_MOUSE	Tnnt1	Troponin T, slow skeletal muscle	1	13.4	3	3	4	1	1	1	42869394	49269550	51531150	45894000	32400780	29143905	31025670	32171376	47391023	31185433	1900783	744005	8	4.8	-1.5	0.007
Q$362	Q9CQR4	ACO13_MOUSE	Acot13	Acyl-coenzyme A thioesterase 13	0.9751	9.3	1	1	1	0.5	0	1	2192550	3121750	3219000	3509300					3010650		284853		18.9
Q$98	P13412	TNNI2_MOUSE	Tnni2	Troponin I, fast skeletal muscle	1	54.4	11	16	31	1	1	1	1209383450	1304268700	1355860250	1157095050	892939564	827887661	845375690	893305345	1256651863	864877065	44958804	16693788	7.2	3.9	-1.5	0.007
Q$190	P62137	PP1A_MOUSE	Ppp1ca	Serine/threonine-protein phosphatase PP1-alpha catalytic subunit	0.9252	5.2	1	1	1	0	0.125	3					175085	191706	199073	200079		191486		5777		6
Q$27	Q9DCX2	ATP5H_MOUSE	Atp5h	ATP synthase subunit d, mitochondrial	1	77	9	12	15	1	1	2	36062776	49830875	50674676	48461413	25768133	28588673	30948664	25114851	46257435	27605080	3428679	1345444	14.8	9.7	-1.7	0.007
Q$59	P02468	LAMC1_MOUSE	Lamc1	Laminin subunit gamma-1	1	5.1	6	6	6	0.25	1	1	112081033	113839210	131082411	105588171	83415653	75817399	78542130	77408150	115647706	78795833	5442244	1638186	9.4	4.2	-1.5	0.008
Q$193	P62631	EF1A2_MOUSE	Eef1a2	Elongation factor 1-alpha 2	1	54.2	17	21	31	1	1	1	134821406	160431648	171566714	149233624	102643127	100080502	100918285	99815489	154013348	100864351	7855421	637801	10.2	1.3	-1.5	0.008
Q$131	P26043	RADI_MOUSE	Rdx	Radixin	0.9653	1.5	1	1	1	0.125	0	1	2223850	2312850	2553300	2370100					2365025		69598		5.9
Q$386	Q9DB77	QCR2_MOUSE	Uqcrc2	Cytochrome b-c1 complex subunit 2, mitochondrial	1	38	13	15	18	1	1	1	64626604	82711994	88967491	89194478	42914867	50753352	50749430	41630853	81375142	46512125	5781338	2461535	14.2	10.6	-1.7	0.008
Q$145	P38647	GRP75_MOUSE	Hspa9	Stress-70 protein, mitochondrial	1	14.1	6	6	6	0.625	0.25	1	9088373	11613850	12389057	13411927	4349716	6713894	6734777	4645028	11625802	5610854	922473	645703	15.9	23	-2.1	0.008
Q$204	P68033	ACTC_MOUSE	Actc1	Actin, alpha cardiac muscle 1	1	67.9	30	45	151	1	1	1	3782912839	4274935815	4542256552	3915539057	2923794187	2688329878	2881772017	2891498530	4128911066	2846348653	172583339	53433035	8.4	3.8	-1.5	0.008
Q$67	P05202	AATM_MOUSE	Got2	Aspartate aminotransferase, mitochondrial	1	46.7	15	17	23	1	1	1	126120733	177308859	201022643	208902159	65615452	91289739	116472097	80826749	178338599	88551009	18655792	10695762	20.9	24.2	-2	0.008
Q$137	P29699	FETUA_MOUSE	Ahsg	Alpha-2-HS-glycoprotein	1	31.3	5	6	6	0.75	1	1	31194950	33440902	40520565	34473200	25904503	25099621	28866313	26438115	34907404	26577138	1992257	811128	11.4	6.1	-1.3	0.008
Q$376	Q9D2G2	ODO2_MOUSE	Dlst	Dihydrolipoyllysine-residue succinyltransferase component of 2-oxoglutarate dehydrogenase complex, mitochondrial	1	16.1	6	6	7	1	1	1	17286850	22472400	22472450	24627050	9984207	12207577	14551917	10471310	21714688	11803753	1560874	1032861	14.4	17.5	-1.8	0.008
Q$205	P68037	UB2L3_MOUSE	Ube2l3	Ubiquitin-conjugating enzyme E2 L3	0.9979	29.9	3	3	3	0	0.25	1					7434775	7347376	7797219	6906764		7371534		182985		5
Q$389	Q9DC69	NDUA9_MOUSE	Ndufa9	NADH dehydrogenase [ubiquinone] 1 alpha subcomplex subunit 9, mitochondrial	1	19.4	4	4	6	1	0.875	1	18194456	24420550	22700750	18622900	10527567	9038076	12500623	9386374	20984664	10363160	1530617	780264	14.6	15.1	-2	0.008
Q$310	Q8CI94	PYGB_MOUSE	Pygb	Glycogen phosphorylase, brain form	1	2.3	1	1	2	0.5	0.75	1	17672500	21086000	20505500	16972500	12501589	11970055	12765307	12277092	19059125	12378511	1019680	168790	10.7	2.7	-1.5	0.008
Q$300	Q8BMS1	ECHA_MOUSE	Hadha	Trifunctional enzyme subunit alpha, mitochondrial	1	43.1	21	28	34	1	1	1	88411705	111298242	123658856	128814514	56301585	67088379	72133919	59615216	113045829	63784775	8996212	3582427	15.9	11.2	-1.8	0.008
Q$83	P09411	PGK1_MOUSE	Pgk1	Phosphoglycerate kinase 1	1	82.3	29	37	56	1	1	1	557616298	635092779	685418001	572537368	446158080	445132663	451367184	430087175	612666111	443186275	29490946	4574693	9.6	2.1	-1.4	0.008
Q$324	Q8VHX6	FLNC_MOUSE	Flnc	Filamin-C	1	30.6	58	62	71	1	1	1	252140523	304297048	322998840	325171255	188712216	193569262	193554336	179004686	301151917	188710125	16995650	3431146	11.3	3.6	-1.6	0.008
Q$129	Q8R1M2	H2AJ_MOUSE	H2afj	Histone H2A.J	1	49.6	4	6	8	0.875	1	6	5997115	8456423	8287107	7749692	4728717	6043025	5342330	5036316	7622584	5287597	562375	281241	14.8	10.6	-1.4	0.008
Q$365	Q9CR68	UCRI_MOUSE	Uqcrfs1	Cytochrome b-c1 complex subunit Rieske, mitochondrial	1	35.4	7	9	10	1	1	1	28372302	38752750	39910900	43198450	16774711	19639395	22689307	17349847	37558600	19113315	3203583	1342987	17.1	14.1	-2	0.008
Q$387	Q9DBG6	RPN2_MOUSE	Rpn2	Dolichyl-diphosphooligosaccharide--protein glycosyltransferase subunit 2	0.9612	1.9	1	1	1	0.375	0.5	1	669028	779344	828703	628921	417963	441183	460211	459229	726499	444647	46603	9912	12.8	4.5	-1.6	0.008
Q$348	Q99LY9	NDUS5_MOUSE	Ndufs5	NADH dehydrogenase [ubiquinone] iron-sulfur protein 5	0.996	20.8	2	2	2	1	0	1	3396000	4684850	5630450	5053100					4691100		473528		20.2
Q$222	P97807	FUMH_MOUSE	Fh	Fumarate hydratase, mitochondrial	1	27	9	10	11	1	1	1	28378279	35437760	39106183	34800229	21152499	20927080	22033011	19972434	34430613	21021256	2229399	423258	13	4	-1.6	0.008
Q$96	P12367	KAP2_MOUSE	Prkar2a	cAMP-dependent protein kinase type II-alpha regulatory subunit	0.9805	4.2	1	1	1	0.125	0.5	1	611795	643280	613038	515595	338419	509631	436148	349470	595927	408417	27749	40195	9.3	19.7	-1.5	0.008
Q$110	P16858	G3P_MOUSE	Gapdh	Glyceraldehyde-3-phosphate dehydrogenase	1	68.5	21	34	80	1	1	1	2676530465	3069695798	3361042894	2897403177	2093171442	1889251011	2039565934	1966721117	3001168083	1997177376	144442222	44335214	9.6	4.4	-1.5	0.008
Q$26	P62897	CYC_MOUSE	Cycs	Cytochrome c, somatic	1	61.9	9	10	12	1	1	2	194990053	193996867	169915175	188909135	99812172	133125397	122557921	133006427	186952808	122125480	5833268	7839345	6.2	12.8	-1.5	0.009
Q$203	P67778	PHB_MOUSE	Phb	Prohibitin	0.9993	20.6	3	3	3	0.5	0.125	1	2586303	3801995	3642459	3883149	1539778	2041360	2163655	1558522	3478476	1825829	301564	161725	17.3	17.7	-1.9	0.009
Q$323	Q8VEM8	MPCP_MOUSE	Slc25a3	Phosphate carrier protein, mitochondrial	1	22.1	7	7	8	0.875	0.75	1	22823965	35419078	38703932	34044863	14775552	17713351	20627150	15312969	32747959	17107255	3449349	1335830	21.1	15.6	-1.9	0.009
Q$192	P62259	1433E_MOUSE	Ywhae	14-3-3 protein epsilon	1	37.3	8	9	10	1	1	1	33068331	37236279	41135637	33560985	25018749	24187700	24996768	24637944	36250308	24710290	1875189	194840	10.3	1.6	-1.5	0.009
Q$11	D3YVN7	D3YVN7_MOUSE	Gm9755	Elongation factor Tu	1	17.7	5	6	6	0.875	0.5	2	12908796	18514780	18678694	18280621	7847566	7968976	7811493	6036981	17095723	7416254	1398030	460990	16.4	12.4	-2.3	0.009
Q$207	P68134	ACTS_MOUSE	Acta1	Actin, alpha skeletal muscle	1	70	41	60	172	1	1	1	4017971557	4585343123	4901201502	4219285957	3143660077	2866822062	3102569305	3096394953	4430950535	3052361599	195858489	62729633	8.8	4.1	-1.5	0.009
Q$224	P99029	PRDX5_MOUSE	Prdx5	Peroxiredoxin-5, mitochondrial	1	36.7	5	5	6	0.75	0.375	1	9142418	12143700	12406800	13565150	5472604	7476982	7495444	5857385	11814517	6575604	942691	531588	16	16.2	-1.8	0.009
Q$218	P97443	SMYD1_MOUSE	Smyd1	Histone-lysine N-methyltransferase Smyd1	1	41	14	17	18	1	1	1	43831233	48770391	54451023	47973144	34647570	31369672	31854716	29919341	48756447	31947825	2185171	989373	9	6.2	-1.5	0.009
Q$16	E9Q035	E9Q035_MOUSE	Gm20425	Protein Gm20425	1	15.6	12	12	14	1	1	1	24404586	30623850	28185604	24574630	17850368	20143972	16946533	18993764	26947167	18483659	1504033	694062	11.2	7.5	-1.5	0.009
Q$198	P63028	TCTP_MOUSE	Tpt1	Translationally-controlled tumor protein	1	59.9	4	5	5	1	0.375	1	28562050	34320400	36725100	30581000	21012457	20080984	19398229	19394966	32547138	19971659	1833631	382602	11.3	3.8	-1.6	0.009
Q$356	Q9CQ69	QCR8_MOUSE	Uqcrq	Cytochrome b-c1 complex subunit 8	0.9995	46.3	2	2	2	0.75	0.375	1	12928500	14180550	14229500	13235850	10240491	8111252	9288939	9475064	13643600	9278936	330306	440326	4.8	9.5	-1.5	0.009
Q$42	O70250	PGAM2_MOUSE	Pgam2	Phosphoglycerate mutase 2	1	76.3	21	29	47	1	1	1	1029775355	1161862614	1287261764	1089272987	801556204	738377520	775882375	774809129	1142043180	772656307	55430140	12991284	9.7	3.4	-1.5	0.009
Q$49	O88532	ZFR_MOUSE	Zfr	Zinc finger RNA-binding protein	0.9894	1.3	1	2	5	0.25	0.375	1	47662000	47956000	51159000	47745000	30714828	27338006	21024575	33320691	48630500	28099525	845102	2657305	3.5	18.9	-1.7	0.009
Q$189	P61982	1433G_MOUSE	Ywhag	14-3-3 protein gamma	1	32.4	5	6	6	1	1	1	22708285	19750985	23251023	22885888	13831512	15702138	14064803	16493521	22149045	15022994	807297	643004	7.3	8.6	-1.5	0.01
Q$309	Q8CI51	PDLI5_MOUSE	Pdlim5	PDZ and LIM domain protein 5	1	17.6	10	14	16	1	1	1	164762150	192305304	194935273	170939279	115209500	119209358	112468567	132816793	180735502	119926054	7564213	4514281	8.4	7.5	-1.5	0.01
Q$186	P60867	RS20_MOUSE	Rps20	40S ribosomal protein S20	0.9638	10.1	1	1	1	0.125	0	1	1624250	1831850	1936650	1643850					1759150		75434		8.6
Q$259	Q60932	VDAC1_MOUSE	Vdac1	Voltage-dependent anion-selective channel protein 1	1	62.5	13	17	26	1	1	1	129332859	184711538	211617284	184199032	91806024	99260503	118030687	95787834	177465178	101221262	17274598	5806391	19.5	11.5	-1.8	0.01
Q$158	P63328	PP2BA_MOUSE	Ppp3ca	Serine/threonine-protein phosphatase 2B catalytic subunit alpha isoform	0.9183	2.3	1	1	1	0.125	0.125	2	458231	515517	544550	416909	285992	304857	312232	322418	483802	306375	28613	7689	11.8	5	-1.6	0.01
Q$58	P84244	H33_MOUSE	H3f3a	Histone H3.3	1	10.3	2	2	2	0.625	0.875	3	2207800	3532525	3113363	3215413	1500340	2771470	2504569	1969289	3017275	2186417	284198	283042	18.8	25.9	-1.4	0.01
Q$24	F8WIX8	F8WIX8_MOUSE	Hist1h2al	Histone H2A	1	56.8	5	7	10	1	1	3	6870878	9736353	9611047	9124946	5549555	6877483	6395325	5882537	8835806	6176225	668115	291367	15.1	9.4	-1.4	0.01
Q$32	O08749	DLDH_MOUSE	Dld	Dihydrolipoyl dehydrogenase, mitochondrial	1	33.8	9	12	13	1	1	1	74476839	90684450	103562050	94303600	54911280	56406102	60362900	46749362	90756735	54607411	6066277	2860685	13.4	10.5	-1.7	0.01
Q$349	Q99P72	RTN4_MOUSE	Rtn4	Reticulon-4	1	2.4	2	3	3	1	1	1	108397000	137173500	127728000	109428000	79485718	76841218	91715393	73680112	120681625	80430610	7066290	3944322	11.7	9.8	-1.5	0.01
Q$15	E9PZQ0	RYR1_MOUSE	Ryr1	Ryanodine receptor 1	1	25.3	85	90	104	1	1	1	322310716	382885275	416032129	371168979	265926037	247927252	275887496	254314670	373099274	261013864	19412624	6201431	10.4	4.8	-1.4	0.01
Q$22	F6SAC3	F6SAC3_MOUSE	Gm1840	Glucose-6-phosphate isomerase	1	18.7	9	9	11	1	1	1	40243800	47176175	50174775	41897750	32106388	31187018	32387668	31461698	44873125	31785693	2303892	278179	10.3	1.8	-1.4	0.01
Q$72	P07310	KCRM_MOUSE	Ckm	Creatine kinase M-type	1	89	59	88	227	1	1	1	8103446376	8817487258	9343353722	7848183861	6356307659	5786797855	5965309177	6131945060	8528117804	6060089938	340465401	121305417	8	4	-1.4	0.01
Q$265	Q61414	K1C15_MOUSE	Krt15	Keratin, type I cytoskeletal 15	1	2	1	1	1	0.375	0	1	1139800	1060600	1248450	950750					1099900		62882		11.4
Q$69	P06151	LDHA_MOUSE	Ldha	L-lactate dehydrogenase A chain	1	77.1	30	43	63	1	1	1	796834339	906778516	981687642	816902710	627736059	543778200	602845208	588904202	875550801	590815917	42696681	17616286	9.8	6	-1.5	0.01
Q$124	P20108	PRDX3_MOUSE	Prdx3	Thioredoxin-dependent peroxide reductase, mitochondrial	1	27.6	4	4	5	0.75	0.625	1	8896000	14000550	13989150	13908000	6006892	6831882	8862600	6908275	12698425	7152412	1267642	605482	20	16.9	-1.8	0.01
Q$266	Q61425	HCDH_MOUSE	Hadh	Hydroxyacyl-coenzyme A dehydrogenase, mitochondrial	1	53.5	9	9	14	1	1	1	16556369	21797598	22944298	26523574	9716457	11669462	13185074	10405315	21955460	11244077	2061969	762975	18.8	13.6	-2	0.01
Q$66	P05201	AATC_MOUSE	Got1	Aspartate aminotransferase, cytoplasmic	1	74.1	22	26	33	1	1	1	158778877	206900698	228855218	229738190	112704405	130510407	143069446	111239405	206068245	124380916	16624504	7615073	16.1	12.2	-1.7	0.01
Q$380	Q9D783	KLH40_MOUSE	Klhl40	Kelch-like protein 40	0.9596	3.1	1	1	1	0.125	0	1	14394000	15968500	18161500	12897500					15355375		1126042		14.7
Q$257	Q60930	VDAC2_MOUSE	Vdac2	Voltage-dependent anion-selective channel protein 2	0.9685	6.8	1	1	1	0.25	0	1	450472	567722	724214	617765					590043		56825		19.3
Q$369	Q9D023	MPC2_MOUSE	Mpc2	Mitochondrial pyruvate carrier 2	0.9933	7.9	1	1	1	0.5	0.375	1	960911	1723250	1583300	1337850	629558	825458	710868	578277	1401328	686040	167019	53896	23.8	15.7	-2	0.01
Q$120	P19157	GSTP1_MOUSE	Gstp1	Glutathione S-transferase P 1	1	41	5	5	5	1	1	1	16515500	18127650	22466650	20864000	12323894	11812497	12255871	11576117	19493450	11992095	1337034	179109	13.7	3	-1.6	0.01
Q$371	Q9D0F9	PGM1_MOUSE	Pgm1	Phosphoglucomutase-1	1	81.1	42	56	74	1	1	1	455323537	496712834	560955708	468495708	365817827	334442737	357902121	360667593	495371946	354707570	23503963	6951189	9.5	3.9	-1.4	0.01
Q$151	P45952	ACADM_MOUSE	Acadm	Medium-chain specific acyl-CoA dehydrogenase, mitochondrial	1	14.7	4	4	4	1	0.75	1	5390019	7086168	7241130	7945500	3090547	3840305	4717746	2992107	6915704	3660176	541845	400176	15.7	21.9	-1.9	0.01
Q$91	Q64475	H2B1B_MOUSE	Hist1h2bb	Histone H2B type 1-B	1	19.1	2	3	5	1	1	11	3944852	4808506	5005356	4581493	2986804	3453202	2775338	3270297	4585052	3121410	230300	150038	10	9.6	-1.5	0.01
Q$51	O88990	ACTN3_MOUSE	Actn3	Alpha-actinin-3	1	77.2	71	109	177	1	1	1	2426996776	2669025631	2855341979	2330525791	1882277831	1664175911	1801336126	1814467035	2570472544	1790564226	118681312	45709927	9.2	5.1	-1.4	0.01
Q$102	P14152	MDHC_MOUSE	Mdh1	Malate dehydrogenase, cytoplasmic	1	43.7	10	14	16	1	1	1	126849367	161883450	180661750	187070500	87890263	104490886	108701713	89199738	164116267	97570650	13522996	5288134	16.5	10.8	-1.7	0.01
Q$99	P13541	MYH3_MOUSE	Myh3	Myosin-3	1	3.5	7	10	17	1	1	1	421993925	431428350	492750100	369967225	287379673	254555363	264492315	279665258	429034900	271523152	25172606	7388401	11.7	5.4	-1.6	0.01
Q$237	Q05920	PYC_MOUSE	Pc	Pyruvate carboxylase, mitochondrial	1	7.3	6	6	7	0.875	0.625	1	14086041	16755550	18987600	15356554	11105279	11468288	11373659	7836228	16296436	10445864	1049697	873269	12.9	16.7	-1.6	0.01
Q$37	O35855	BCAT2_MOUSE	Bcat2	Branched-chain-amino-acid aminotransferase, mitochondrial	0.9047	2.5	1	1	1	0	0.125	1					535813	671794	715054	409697		583089		69272		23.8
Q$274	Q62425	NDUA4_MOUSE	Ndufa4	Cytochrome c oxidase subunit NDUFA4	1	46.3	3	3	5	1	0.875	1	18193424	27254900	31753250	29139650	11597542	13319057	15358877	10413759	26585306	12672309	2945397	1075953	22.2	17	-2.1	0.01
Q$416	Q9WUB3	PYGM_MOUSE	Pygm	Glycogen phosphorylase, muscle form	1	75.7	83	130	205	1	1	1	3016487316	3492569965	3712679576	3019836158	2380490877	2134048331	2179846075	2154079605	3310393254	2212116222	174601156	56902132	10.5	5.1	-1.5	0.01
Q$219	P97447	FHL1_MOUSE	Fhl1	Four and a half LIM domains protein 1	1	52.5	13	17	19	1	1	1	104045242	136309940	153861523	157723800	70591461	83741259	90505864	70025327	137985126	78715978	12235186	5048020	17.7	12.8	-1.8	0.01
Q$397	Q9ERS2	NDUAD_MOUSE	Ndufa13	NADH dehydrogenase [ubiquinone] 1 alpha subcomplex subunit 13	1	30.6	5	5	5	1	1	1	27359126	30621500	36498600	28686350	21101348	19016453	19213875	16788669	30791394	19030086	2016861	882612	13.1	9.3	-1.6	0.01
Q$405	Q9JK37	MYOZ1_MOUSE	Myoz1	Myozenin-1	1	63.9	12	17	29	1	1	1	211203131	239379050	246974781	209037778	163371030	151464604	154666126	166119838	226648685	158905399	9677816	3480024	8.5	4.4	-1.4	0.01
Q$413	Q9R062	GLYG_MOUSE	Gyg1	Glycogenin-1	1	14.7	3	5	6	1	0.875	1	11285137	14014448	15346981	12926493	8850982	9360298	8955381	9128685	13393264	9073837	859504	111342	12.8	2.5	-1.5	0.01
Q$73	P07356	ANXA2_MOUSE	Anxa2	Annexin A2	1	13.6	3	3	3	1	1	1	7186850	10032750	7249900	7567650	4644309	4795486	4712565	4510869	8009288	4665807	679615	60188	17	2.6	-1.7	0.01
Q$317	Q8R3Z5	CACB1_MOUSE	Cacnb1	Voltage-dependent L-type calcium channel subunit beta-1	0.9998	4.7	3	3	3	0.25	0.875	1	3563575	4407200	5170063	4338900	2789354	3155047	3097972	2860069	4369934	2975611	328224	89074	15	6	-1.5	0.01
Q$358	Q9CQA3	SDHB_MOUSE	Sdhb	Succinate dehydrogenase [ubiquinone] iron-sulfur subunit, mitochondrial	1	12.8	3	3	3	1	0.875	1	7477054	12711150	14410100	13501200	4570790	5189574	7576176	4807032	12024876	5535893	1555166	691939	25.9	25	-2.2	0.01
Q$148	P42125	ECI1_MOUSE	Eci1	Enoyl-CoA delta isomerase 1, mitochondrial	0.9999	15.2	3	3	3	0.25	0.25	1	5371974	7189640	8363265	9480750	2624440	4026406	4406774	3236043	7601407	3573416	878079	399381	23.1	22.4	-2.1	0.01
Q$19	E9Q1W3	E9Q1W3_MOUSE	Neb	Protein Neb	1	47	294	341	409	1	1	1	3195456127	3704246126	4138346647	3113489979	2478158064	2274063373	2446309344	2236726069	3537884720	2358814213	239025606	60543767	13.5	5.1	-1.5	0.01
Q$343	Q99JY0	ECHB_MOUSE	Hadhb	Trifunctional enzyme subunit beta, mitochondrial	1	46.7	16	17	24	1	1	1	105506130	141559606	157663839	162569450	70588422	84284158	94938430	68930948	141824756	79685490	12911015	6138789	18.2	15.4	-1.8	0.01
Q$136	P28654	PGS2_MOUSE	Dcn	Decorin	1	22	6	8	10	1	1	1	30343966	37951750	30226108	30094400	21024779	21187430	19785977	23251193	32154056	21312345	1933237	718055	12	6.7	-1.5	0.01
Q$196	P62962	PROF1_MOUSE	Pfn1	Profilin-1	0.9893	5.7	1	1	1	0	0.25	1					941044	1243749	1197913	962001		1086177		78420		14.4
Q$130	P23927	CRYAB_MOUSE	Cryab	Alpha-crystallin B chain	1	30.3	7	8	8	0.875	0.875	1	31406073	50689900	48305450	58747700	15878930	21859479	22375186	16360640	47287281	19118559	5745784	1737325	24.3	18.2	-2.5	0.01
Q$225	Q00896	A1AT3_MOUSE	Serpina1c	Alpha-1-antitrypsin 1-3	1	26.7	7	8	10	1	1	1	23276435	24826168	26042614	24064110	17858090	18492426	13753432	16908785	24552332	16753183	588940	1051527	4.8	12.6	-1.5	0.01
Q$279	Q64522	H2A2B_MOUSE	Hist2h2ab	Histone H2A type 2-B	1	22.3	1	2	3	1	1	1	586883	736598	850969	736546	468432	411154	652597	460157	727749	498085	54146	53032	14.9	21.3	-1.5	0.01
Q$364	Q9CR62	M2OM_MOUSE	Slc25a11	Mitochondrial 2-oxoglutarate/malate carrier protein	1	39.5	10	10	10	1	1	1	15108610	25746617	28450921	25680827	10241751	12235157	14855525	10614300	23746744	11986683	2950802	1049612	24.9	17.5	-2	0.01
Q$366	Q9CXV1	DHSD_MOUSE	Sdhd	Succinate dehydrogenase [ubiquinone] cytochrome b small subunit, mitochondrial	0.961	5	1	1	1	0.125	0	1	621705	1184400	1218550	878359					975753		140630		28.8
Q$113	P17742	PPIA_MOUSE	Ppia	Peptidyl-prolyl cis-trans isomerase A	1	29.9	5	6	7	0.75	0.875	1	46899500	55180700	53999600	45485650	31860787	36413248	25301931	33924931	50391363	31875225	2453165	2380535	9.7	14.9	-1.6	0.02
Q$307	Q8CAQ8	MIC60_MOUSE	Immt	MICOS complex subunit Mic60	1	11.5	6	6	6	1	0.625	1	15718294	18886278	19408700	16048989	12901462	11370403	13265259	11828679	17515565	12341451	950607	444682	10.9	7.2	-1.4	0.02
Q$159	P48678	LMNA_MOUSE	Lmna	Prelamin-A/C	1	20.5	11	11	12	0.875	0.875	1	117346810	141106992	141128449	120871017	86152174	80590641	78687171	92493370	130113317	84480839	6393993	3105026	9.8	7.4	-1.5	0.02
Q$39	O55126	NIPS2_MOUSE	Gbas	Protein NipSnap homolog 2	1	39.9	9	10	11	1	1	1	67114536	78056100	81999950	72739700	56658762	49718987	52811632	53316882	74977572	53126566	3235565	1420780	8.6	5.3	-1.4	0.02
Q$79	P08207	S10AA_MOUSE	S100a10	Protein S100-A10	0.9241	17.5	1	1	1	0.25	0.375	1	1781400	2141700	1729000	1738450	1140749	941219	986763	1255749	1847638	1081120	98682	72184	10.7	13.4	-1.7	0.02
Q$331	Q91WS0	CISD1_MOUSE	Cisd1	CDGSH iron-sulfur domain-containing protein 1	0.9996	25.9	2	2	2	0.25	0	1	5609965	6467400	7042900	5323126					6110848		394466		12.9
Q$415	Q9R0Y5	KAD1_MOUSE	Ak1	Adenylate kinase isoenzyme 1	1	66.5	15	23	42	1	1	1	512935900	588896100	624464550	532408020	417125703	401523684	375651378	402011490	564676143	399078064	25624767	8607714	9.1	4.3	-1.4	0.02
Q$220	P97450	ATP5J_MOUSE	Atp5j	ATP synthase-coupling factor 6, mitochondrial	1	50	4	5	5	1	1	1	127928750	156628800	169522900	123311850	87951979	79815790	93249642	89741575	144348075	87689746	11168053	2845909	15.5	6.5	-1.6	0.02
Q$8	B1AR10	B1AR10_MOUSE	Mllt6	Protein Mllt6	0.9962	4.2	1	2	3	0.25	0.125	1	10398550	10669150	10277850	8802700	6510795	6101549	7286174	7295481	10037063	6798500	419507	296273	8.4	8.7	-1.5	0.02
Q$401	Q9JI91	ACTN2_MOUSE	Actn2	Alpha-actinin-2	1	65.3	48	65	98	1	1	1	611347433	821644627	883763560	1040923650	376478992	481900278	546440518	442191377	839419817	461752791	88930278	35627941	21.2	15.4	-1.8	0.02
Q$9	B1AR69	B1AR69_MOUSE	Myh13	Myosin, heavy polypeptide 13, skeletal muscle	1	2.8	2	2	2	0.375	0.25	1	3699575	4097500	4020550	5416050	2419143	1909608	1926075	1864057	4308419	2029721	379132	130468	17.6	12.9	-2.1	0.02
Q$374	Q9D172	ES1_MOUSE	D10Jhu81e	ES1 protein homolog, mitochondrial	1	28.6	4	4	4	0.875	0.75	1	8610900	12103700	12768900	12508550	6619297	7235977	7075843	5918117	11498013	6712309	972052	295208	16.9	8.8	-1.7	0.02
Q$394	Q9DCW4	ETFB_MOUSE	Etfb	Electron transfer flavoprotein subunit beta	1	44.3	9	9	9	1	1	1	39876500	52715600	58309300	63852150	25669732	31309116	34924367	25236251	53688388	29284866	5134600	2333846	19.1	15.9	-1.8	0.02
Q$338	Q922B1	MACD1_MOUSE	Macrod1	O-acetyl-ADP-ribose deacetylase MACROD1	1	25.1	5	5	5	1	1	1	48131642	55662050	60992850	53532450	40274422	35970196	37666100	39928281	54579748	38459750	2661049	1011491	9.8	5.3	-1.4	0.02
Q$212	P70402	MYBPH_MOUSE	Mybph	Myosin-binding protein H	1	50.9	15	17	21	1	1	1	134023150	148818500	164192800	133837150	114648222	98226715	102450597	95037715	145217900	102590812	7233343	4296272	10	8.4	-1.4	0.02
Q$147	P41216	ACSL1_MOUSE	Acsl1	Long-chain-fatty-acid--CoA ligase 1	1	13.7	8	8	8	1	0.75	1	15286889	21397948	23373201	26048041	8759868	13480928	14881542	10360176	21526520	11870628	2287719	1402883	21.3	23.6	-1.8	0.02
Q$29	O08539	BIN1_MOUSE	Bin1	Myc box-dependent-interacting protein 1	1	30.1	11	13	14	1	1	1	36089821	41407254	44647772	35831548	29480717	26064765	25447684	25586459	39494099	26644906	2145225	954465	10.9	7.2	-1.5	0.02
Q$163	Q922U2	K2C5_MOUSE	Krt5	Keratin, type II cytoskeletal 5	1	2.1	1	1	1	1	1	4	10296000	7398750	7196125	9233625	1277833	2880046	3923503	2094379	8531125	2543940	745698	564306	17.5	44.4	-3.4	0.02
Q$119	P19123	TNNC1_MOUSE	Tnnc1	Troponin C, slow skeletal and cardiac muscles	0.9573	9.3	1	1	1	0.125	0	1	2238200	2652000	3293650	3180000					2840963		244762		17.2
Q$243	Q3MI48	JSPR1_MOUSE	Jsrp1	Junctional sarcoplasmic reticulum protein 1	0.9549	13.6	2	2	2	0.125	0.125	1	1401922	1276617	1457921	1030971	785922	644868	717360	834021	1291858	745543	94862	41219	14.7	11.1	-1.7	0.02
Q$40	O55143	AT2A2_MOUSE	Atp2a2	Sarcoplasmic/endoplasmic reticulum calcium ATPase 2	1	18.5	18	24	58	1	1	1	852744928	982935375	1068751208	765597875	547202142	514893765	584207525	612984355	917507346	564821947	67346239	21406189	14.7	7.6	-1.6	0.02
Q$70	P06745	G6PI_MOUSE	Gpi	Glucose-6-phosphate isomerase	1	43	18	22	34	1	1	1	129609504	156292293	167930811	133408494	108655236	101234629	105609843	99698141	146810275	103799462	9180868	2046445	12.5	3.9	-1.4	0.02
Q$210	P70296	PEBP1_MOUSE	Pebp1	Phosphatidylethanolamine-binding protein 1	1	49.7	6	7	8	1	1	1	31134075	37268686	41186842	34051200	26454335	24163377	25195947	24148069	35910200	24990432	2159392	546111	12	4.4	-1.4	0.02
Q$361	Q9CQQ7	AT5F1_MOUSE	Atp5f1	ATP synthase F(0) complex subunit B1, mitochondrial	1	39.5	10	11	13	1	1	1	62291350	100139500	110430500	125845150	36742208	48249863	61120365	43521463	99676625	47408475	13534864	5144592	27.2	21.7	-2.1	0.02
Q$272	Q62000	MIME_MOUSE	Ogn	Mimecan	1	17.5	4	6	7	1	0.875	1	17399414	21349450	14445358	15686444	9464768	8730454	8460280	11015186	17220166	9417672	1503745	573232	17.5	12.2	-1.8	0.02
Q$249	Q3V1D3	AMPD1_MOUSE	Ampd1	AMP deaminase 1	1	56.8	28	33	43	1	1	1	139320451	154512540	168854782	129176661	99800075	88915965	90735190	102274136	147966108	95431341	8693787	3296635	11.8	6.9	-1.6	0.02
Q$75	P07758	A1AT1_MOUSE	Serpina1a	Alpha-1-antitrypsin 1-1	1	18.9	5	5	6	1	1	1	17300175	18592875	19927150	18015900	13508723	13320886	9704947	12482490	18459025	12254262	556222	878562	6	14.3	-1.5	0.02
Q$414	Q9R0P3	ESTD_MOUSE	Esd	S-formylglutathione hydrolase	0.9661	13.8	2	2	2	0	0.125	1					1397406	1235412	1661724	1235924		1382617		100543		14.5
Q$154	P47757	CAPZB_MOUSE	Capzb	F-actin-capping protein subunit beta	1	48.7	9	10	11	0.875	1	1	42046720	41480960	51213522	36411428	27670483	32391082	30165902	28280879	42788157	29627087	3080962	1063429	14.4	7.2	-1.4	0.02
Q$236	Q05793	PGBM_MOUSE	Hspg2	Basement membrane-specific heparan sulfate proteoglycan core protein	0.9735	0.4	1	1	1	0.125	0.5	1	843263	1010300	1213350	953556	640651	776315	741133	733406	1005117	722876	77590	28955	15.4	8	-1.4	0.02
Q$325	Q91V79	FITM1_MOUSE	Fitm1	Fat storage-inducing transmembrane protein 1	0.9999	17.5	3	4	4	0.875	0.875	1	14878126	17988707	19919038	16122392	12024820	11409071	11312726	11806243	17227066	11638215	1101689	167369	12.8	2.9	-1.5	0.02
Q$71	P07309	TTHY_MOUSE	Ttr	Transthyretin	0.9991	25.9	2	2	2	0.75	0	1	2251886	3097300	3154550	3597950					3025421		281068		18.6
Q$90	P10649	GSTM1_MOUSE	Gstm1	Glutathione S-transferase Mu 1	1	41.3	8	10	10	1	1	1	18913174	19639415	22729114	17782607	14353025	14117071	14544639	15274794	19766077	14572382	1058979	249930	10.7	3.4	-1.4	0.02
Q$200	P63101	1433Z_MOUSE	Ywhaz	14-3-3 protein zeta/delta	1	39.2	7	7	8	0.875	1	1	7663087	9458701	8510140	6403734	5297214	5178798	5238320	5132674	8008915	5211752	648672	35764	16.2	1.4	-1.5	0.02
Q$247	Q3TTY5	K22E_MOUSE	Krt2	Keratin, type II cytoskeletal 2 epidermal	1	1.3	1	1	1	0.375	0	1	3091200	3145250	2444050	1857150					2634413		304136		23.1
Q$31	O08709	PRDX6_MOUSE	Prdx6	Peroxiredoxin-6	1	31.3	4	4	4	0.75	0.875	1	17404903	24158554	34590733	31573967	10968692	14343460	15950936	13043689	26932039	13576694	3858558	1053198	28.7	15.5	-2	0.02
Q$161	P49722	PSA2_MOUSE	Psma2	Proteasome subunit alpha type-2	0.9529	8.1	1	1	1	0.25	0.25	1	899188	1129200	1135500	1029460	726762	744499	621831	798004	1048337	722774	55331	36897	10.6	10.2	-1.5	0.02
Q$281	Q6NXH9	K2C73_MOUSE	Krt73	Keratin, type II cytoskeletal 73	1	4.3	2	2	3	0.75	0.5	1	28099000	28692000	18864725	15613050	11169256	8629088	10643927	8020253	22817194	9615631	3290549	763197	28.8	15.9	-2.4	0.02
Q$302	Q8BVI4	DHPR_MOUSE	Qdpr	Dihydropteridine reductase	1	14.1	2	2	2	0.25	1	1	2296387	2623919	3094049	2200839	1724269	1622751	1816525	1770219	2553798	1733441	201583	41425	15.8	4.8	-1.5	0.02
Q$403	Q9JJW5	MYOZ2_MOUSE	Myoz2	Myozenin-2	1	21.2	4	4	4	0.25	0	1	9885950	12130300	13537700	16503200					13014288		1384871		21.3
Q$318	Q8R429	AT2A1_MOUSE	Atp2a1	Sarcoplasmic/endoplasmic reticulum calcium ATPase 1	1	60.9	81	114	238	1	1	1	5272221197	6220208025	6838861132	4820216721	3697844694	3293597017	3767372663	3863337807	5787876769	3655538045	455864114	125325870	15.8	6.9	-1.6	0.03
Q$382	Q9D8B4	NDUAB_MOUSE	Ndufa11	NADH dehydrogenase [ubiquinone] 1 alpha subcomplex subunit 11	0.9871	16.3	1	1	1	0.375	0	1	19651500	14725500	19671500	20315000					18590875		1297639		14
Q$321	Q8VCR8	MYLK2_MOUSE	Mylk2	Myosin light chain kinase 2, skeletal/cardiac muscle	1	27.9	9	10	11	1	0.875	1	38924452	47920589	53463450	41501865	31668399	28383249	30108305	30502361	45452589	30165578	3272228	680188	14.4	4.5	-1.5	0.03
Q$13	E9PWQ3	E9PWQ3_MOUSE	Col6a3	Protein Col6a3	1	20.6	46	46	50	1	1	1	281590128	344191731	362828297	298126899	235278265	222703772	210192666	226087451	321684263	223565539	19065472	5189126	11.9	4.6	-1.4	0.03
Q$404	Q9JJZ2	TBA8_MOUSE	Tuba8	Tubulin alpha-8 chain	1	3.3	1	1	1	0.125	0	1	1942200	3132350	3624400	3376250					3018800		372657		24.7
Q$168	P51885	LUM_MOUSE	Lum	Lumican	0.9946	2.4	1	1	2	0.5	0.375	1	2638100	3451500	2925750	2769850	2471780	2597610	2178997	1997819	2946300	2311551	178366	136474	12.1	11.8	-1.3	0.03
Q$194	P62806	H4_MOUSE	Hist1h4a	Histone H4	1	29.1	3	3	4	0.75	0.875	1	16900400	26656400	17248700	26569650	10461592	20604323	13434466	14320161	21843788	14705136	2754495	2132504	25.2	29	-1.5	0.03
Q$54	P01027	CO3_MOUSE	C3	Complement C3	0.9995	2.1	3	3	3	0	0.25	1					2053595	2878828	2241654	2154582		2332165		186228		16
Q$336	Q91ZJ5	UGPA_MOUSE	Ugp2	UTP--glucose-1-phosphate uridylyltransferase	1	50.6	21	25	33	1	1	1	91609883	110427926	124415938	115282727	80617012	82889795	76710966	73148784	110434118	78341639	6912261	2150346	12.5	5.5	-1.4	0.03
Q$202	P63242	IF5A1_MOUSE	Eif5a	Eukaryotic translation initiation factor 5A-1	1	39	4	6	7	1	1	1	13479156	16442787	19445435	17060034	11517935	11298792	10583046	9902739	16606853	10825628	1227203	366713	14.8	6.8	-1.5	0.03
Q$373	Q9D0M3	CY1_MOUSE	Cyc1	Cytochrome c1, heme protein, mitochondrial	1	29.5	6	8	11	1	1	1	128966381	170227490	179625969	149662504	111840359	95977427	99913875	103401169	157120586	102783207	11278909	3378432	14.4	6.6	-1.5	0.03
Q$399	Q9ET80	JPH1_MOUSE	Jph1	Junctophilin-1	1	8	3	3	4	1	1	1	4689994	4017027	5659850	6106369	2964737	3151881	2596819	4721726	5118310	3358791	471328	468711	18.4	27.9	-1.5	0.03
Q$162	P49813	TMOD1_MOUSE	Tmod1	Tropomodulin-1	1	20.9	5	5	5	1	1	1	7271836	7983650	8383957	6442386	5835961	5092762	5359039	5686754	7520457	5493629	426637	166658	11.3	6.1	-1.4	0.04
Q$230	Q02357	ANK1_MOUSE	Ank1	Ankyrin-1	0.998	1.7	2	2	2	0.75	0.625	1	14354700	15472850	19212250	13633050	11571580	8934281	10033380	10371764	15668213	10227751	1240483	542944	15.8	10.6	-1.5	0.04
Q$270	Q61781	K1C14_MOUSE	Krt14	Keratin, type I cytoskeletal 14	1	3.7	2	2	2	1	0.25	1	5319075	6356850	4140175	3351775	2507089	2298700	2337374	2387898	4791969	2382765	659905	45286	27.5	3.8	-2	0.04
Q$242	Q1XH17	TRI72_MOUSE	Trim72	Tripartite motif-containing protein 72	1	32.1	9	10	12	1	1	1	36516508	46327150	53352304	43365735	32479515	33189564	30312492	27025290	44890424	30751716	3489445	1384665	15.5	9	-1.5	0.04
Q$112	P17183	ENOG_MOUSE	Eno2	Gamma-enolase	1	6.9	4	5	10	1	1	1	114213375	153766925	132424375	113018225	86843075	85124882	96231574	93195683	128355725	90348804	9563507	2618702	14.9	5.8	-1.4	0.04
Q$104	P14602	HSPB1_MOUSE	Hspb1	Heat shock protein beta-1	1	35.4	4	5	5	1	1	1	12453428	17433458	17159051	21043531	9631820	12924224	10089101	9848016	17022367	10623290	1761454	772643	20.7	14.5	-1.6	0.04
Q$250	Q5EBG6	HSPB6_MOUSE	Hspb6	Heat shock protein beta-6	1	29.6	3	3	4	0.625	0.125	1	8188538	9540173	10158834	15475830	4770779	5450270	4297172	4335122	10840844	4713336	1598820	268112	29.5	11.4	-2.3	0.04
Q$38	O54724	PTRF_MOUSE	Ptrf	Polymerase I and transcript release factor	1	15.6	4	6	7	1	1	1	21054050	28091900	23128000	21289600	12651156	14562015	11331277	19369092	23390888	14478385	1634137	1759949	14	24.3	-1.6	0.04
Q$295	Q8BGH2	SAM50_MOUSE	Samm50	Sorting and assembly machinery component 50 homolog	0.913	3.2	1	1	1	0.125	0	1	864196	918938	1433800	1397400					1153583		151869		26.3
Q$360	Q9CQH3	NDUB5_MOUSE	Ndufb5	NADH dehydrogenase [ubiquinone] 1 beta subcomplex subunit 5, mitochondrial	0.9463	7.9	1	1	1	0	0.125	1					3914708	3132890	3494895	3506867		3512340		159744		9.1
Q$308	Q8CI43	MYL6B_MOUSE	Myl6b	Myosin light chain 6B	0.997	18.4	2	2	2	0.375	0	1	1712543	3117276	2817808	4389950					3009394		550462		36.6
Q$375	Q9D1G3	HHATL_MOUSE	Hhatl	Protein-cysteine N-palmitoyltransferase HHAT-like protein	1	12.9	5	5	6	0.5	1	1	18190492	21282718	23377154	18168781	14323868	13053782	12974143	15821717	20254786	14043377	1272090	668564	12.6	9.5	-1.4	0.05
Q$288	Q78IK2	USMG5_MOUSE	Usmg5	Up-regulated during skeletal muscle growth protein 5	0.9431	17.2	1	1	1	0	0.125	1					9553857	9123889	9192086	5952655		8455622		839639		19.9
Q$181	P57780	ACTN4_MOUSE	Actn4	Alpha-actinin-4	0.9278	1.8	1	1	1	0	0.125	1					3602871	2726278	3428424	3554722		3328074		203943		12.3
Q$201	P63158	HMGB1_MOUSE	Hmgb1	High mobility group protein B1	0.9341	7	1	1	1	0.125	0	1	1429900	1970800	2389100	1658400					1862050		207733		22.3
Q$244	Q3TJD7	PDLI7_MOUSE	Pdlim7	PDZ and LIM domain protein 7	1	22.8	6	9	12	1	1	1	79997485	77626288	89251086	76457539	72589531	59210383	57752890	65687493	80833099	63810074	2901004	3396692	7.2	10.6	-1.3	0.05
Q$355	Q9CQ62	DECR_MOUSE	Decr1	2,4-dienoyl-CoA reductase, mitochondrial	1	28.7	6	6	6	0.875	0.75	1	150314250	153244050	223433450	151426200	121082507	118606980	115649209	95463645	169604488	112700585	17953144	5851984	21.2	10.4	-1.5	0.05
Q$423	P16858	G3P_MOUSE	Gapdh	Glyceraldehyde-3-phosphate dehydrogenase	1	7.7	1	1	1	0	0.125	1					54433660	42223303	45735643	44082209		46618703		2701954		11.6
Q$45	O70622	RTN2_MOUSE	Rtn2	Reticulon-2	1	16.1	5	7	11	1	1	1	51377800	63336650	71509150	49874700	39034888	36091459	39713911	43953540	59024575	39698450	5136893	1621643	17.4	8.2	-1.5	0.05
Q$125	P20152	VIME_MOUSE	Vim	Vimentin	1	29.8	9	10	12	1	1	1	44852174	64290778	51519429	42875019	26944055	26998373	21372366	38208672	50884350	28380866	4836253	3531767	19	24.9	-1.8	0.05
Q$239	Q07417	ACADS_MOUSE	Acads	Short-chain specific acyl-CoA dehydrogenase, mitochondrial	0.9996	15.5	3	3	3	0.5	0.125	1	4921457	4544938	2014607	3966552	2673428	3718935	1208541	925145	3861888	2131512	646313	653247	33.5	61.3	-1.8	0.05
Q$165	P50608	FMOD_MOUSE	Fmod	Fibromodulin	1	23.9	5	8	13	1	1	1	27113750	39072200	25504234	24040547	14995639	12643746	11127697	19778923	28932683	14636501	3437606	1889803	23.8	25.8	-2	0.05
Q$263	Q61207	SAP_MOUSE	Psap	Prosaposin	0.9501	2.7	1	1	1	0	0.375	1					1004032	868192	915404	1062893		962630		43699		9.1
Q$235	Q04857	CO6A1_MOUSE	Col6a1	Collagen alpha-1(VI) chain	1	15	10	12	12	1	1	1	35266752	46629370	41795022	33464517	26889131	23944371	21275199	29206569	39288915	25328818	3031285	1727716	15.4	13.6	-1.6	0.05
Q$305	Q8BZA9	TIGAR_MOUSE	Tigar	Fructose-2,6-bisphosphatase TIGAR	0.9732	4.1	1	1	1	0.125	0.125	1	458320	494737	613659	495119	443165	288271	355899	328722	515459	354014	33852	32804	13.1	18.5	-1.5	0.05
Q$304	Q8BZ71	STAC3_MOUSE	Stac3	SH3 and cysteine-rich domain-containing protein 3	0.9997	10.3	3	3	3	0.625	1	1	4841287	5388550	6014950	4742900	3800440	4056548	4081544	4563964	5246922	4125624	292760	159322	11.2	7.7	-1.3	0.05
Q$335	Q91Z83	MYH7_MOUSE	Myh7	Myosin-7	1	40	61	80	97	1	1	1	345737035	481262048	411536293	786845553	217695770	173471249	187925420	177408104	506345232	189125136	97507830	10000223	38.5	10.6	-2.7	0.06
Q$134	P27661	H2AX_MOUSE	H2afx	Histone H2AX	1	20.3	1	2	2	0.875	1	1	257220	333334	391645	323709	229822	173628	148610	207668	326477	189932	27535	17979	16.9	18.9	-1.7	0.06
Q$195	P62908	RS3_MOUSE	Rps3	40S ribosomal protein S3	0.9477	5.4	1	1	2	0.625	0	1	16103000	4689050	10718000	11425000					10733763		2342458		43.6
Q$172	P54071	IDHP_MOUSE	Idh2	Isocitrate dehydrogenase [NADP], mitochondrial	1	40.7	15	15	18	1	1	1	44076087	68745665	86374050	92604550	38587667	42311357	45660076	36710708	72950088	40817452	10870011	1989976	29.8	9.8	-1.8	0.06
Q$226	Q01149	CO1A2_MOUSE	Col1a2	Collagen alpha-2(I) chain	1	5.3	4	6	7	1	1	1	51151907	73064061	51434339	51883419	25365127	32317964	27712393	49478858	56883431	33718585	5395645	5448261	19	32.3	-1.7	0.06
Q$33	O09161	CASQ2_MOUSE	Casq2	Calsequestrin-2	1	11.1	2	3	5	0.375	0.375	1	3069242	5218870	5329585	7677617	1988723	3245936	3252865	2594744	5323828	2770567	941388	302872	35.4	21.9	-1.9	0.06
Q$64	P04247	MYG_MOUSE	Mb	Myoglobin	1	94.8	17	30	52	1	1	1	297922963	514912592	584499832	830225565	137162655	313093780	358550943	230694659	556890238	259875509	109658813	48716007	39.4	37.5	-2.1	0.06
Q$61	P03930	ATP8_MOUSE	Mtatp8	ATP synthase protein 8	0.9432	14.9	1	1	1	0.625	0.75	1	11579000	16776500	20397500	21884000	9505270	9800599	13792959	7244787	17659250	10085904	2293019	1361150	26	27	-1.8	0.06
Q$106	P15626	GSTM2_MOUSE	Gstm2	Glutathione S-transferase Mu 2	1	41.7	8	9	9	1	1	1	18819454	20585677	28905024	20584400	16665807	15749482	16411634	14968408	22223638	15948833	2265675	379606	20.4	4.8	-1.4	0.07
Q$322	Q8VED5	K2C79_MOUSE	Krt79	Keratin, type II cytoskeletal 79	1	2.3	1	1	1	0.375	0	1	11176500	9673700	4390050	4963050					7550825		1691626		44.8
Q$248	Q3UV17	K22O_MOUSE	Krt76	Keratin, type II cytoskeletal 2 oral	1	1.5	1	1	1	0.25	0	1	4586300	4336900	1592150	1125900					2910313		902116		62
Q$18	E9Q0F0	E9Q0F0_MOUSE	Krt78	Protein Krt78	0.9867	1.3	1	1	1	0.25	0	1	3059300	2437900	1063600	1318700					1969875		470041		47.7
Q$84	P09528	FRIH_MOUSE	Fth1	Ferritin heavy chain	0.9893	6	1	1	1	0	0.125	1					1135188	1585353	1147511	978626		1211669		130357		21.5
Q$62	P04104	K2C1_MOUSE	Krt1	Keratin, type II cytoskeletal 1	1	3.8	2	2	2	1	0.5	1	18438100	16208900	6748025	4256900	2605351	1395197	1340381	2661856	11412981	2000696	3479996	365762	61	36.6	-5.7	0.07
Q$78	P08113	ENPL_MOUSE	Hsp90b1	Endoplasmin	0.945	1.8	1	1	1	0.125	0	1	658678	1268350	775246	665262					841884		144647		34.4
Q$264	Q61292	LAMB2_MOUSE	Lamb2	Laminin subunit beta-2	0.9498	0.7	1	1	1	0.125	0.25	1	3887800	5009300	3933450	3040100	1965418	1949963	1385384	3153672	3967663	2113609	403416	372020	20.3	35.2	-1.9	0.08
Q$185	P60710	ACTB_MOUSE	Actb	Actin, cytoplasmic 1	1	53.1	10	14	17	1	1	2	111903675	176594775	210414500	178310150	120872283	98681870	126272867	107826731	169305775	113413438	20654170	6253197	24.4	11	-1.5	0.08
Q$233	Q02789	CAC1S_MOUSE	Cacna1s	Voltage-dependent L-type calcium channel subunit alpha-1S	0.9999	1.3	2	2	2	0.25	0.625	1	1887600	2454300	2767350	1747750	1767629	1517653	1717051	1477802	2214250	1620034	239420	71826	21.6	8.9	-1.4	0.08
Q$123	P20029	GRP78_MOUSE	Hspa5	78 kDa glucose-regulated protein	1	19.7	9	9	10	0.875	0.875	1	118480665	143173384	169895190	140748530	112075900	114329932	90496902	100162038	143074442	104266193	10526261	5543072	14.7	10.6	-1.4	0.08
Q$398	Q9ET78	JPH2_MOUSE	Jph2	Junctophilin-2	1	7	3	3	3	1	1	1	2732484	3731971	3785773	2632786	2538708	2393438	3087629	2309755	3220753	2582382	311542	174930	19.3	13.5	-1.2	0.09
Q$35	O35129	PHB2_MOUSE	Phb2	Prohibitin-2	0.9994	13	2	2	2	0.375	0	1	3311194	3486637	1146989	1334262					2319771		625243		53.9
Q$60	P02535	K1C10_MOUSE	Krt10	Keratin, type I cytoskeletal 10	1	6	3	3	3	1	0.25	1	19335725	23048800	8661975	7845425	4993347	4125393	5168262	5080234	14722981	4841809	3814809	241460	51.8	10	-3	0.09
Q$261	Q60994	ADIPO_MOUSE	Adipoq	Adiponectin	0.9309	4.1	1	1	1	0	0.125	1					680392	965425	797448	722020		791321		62887		15.9
Q$215	P70695	F16P2_MOUSE	Fbp2	Fructose-1,6-bisphosphatase isozyme 2	0.9998	8	2	2	2	0.375	0.375	1	10654300	18760350	22689850	17118182	11918979	11243030	12041267	6223574	17305670	10356713	2506348	1388848	29	26.8	-1.7	0.09
Q$287	Q76MZ3	2AAA_MOUSE	Ppp2r1a	Serine/threonine-protein phosphatase 2A 65 kDa regulatory subunit A alpha isoform	0.9877	3.9	1	1	1	0.125	0.125	1	667201	886708	449070	507192	385033	361095	372568	397891	627543	379147	97927	7933	31.2	4.2	-1.7	0.09
Q$92	P11087	CO1A1_MOUSE	Col1a1	Collagen alpha-1(I) chain	1	3.9	5	6	10	1	1	1	126749201	175620600	129843450	112052700	69022984	71284404	54112033	120598009	136066488	78754357	13743871	14458663	20.2	36.7	-1.7	0.1
Q$217	P97384	ANX11_MOUSE	Anxa11	Annexin A11	0.9815	5.4	2	2	2	0.125	0.125	1	3735000	4034950	5711100	3895550	3653653	2680764	2633640	2546095	4344150	2878538	459752	259874	21.2	18.1	-1.5	0.1
Q$85	P09542	MYL3_MOUSE	Myl3	Myosin light chain 3	1	48	8	11	17	1	0.75	1	41988397	66664592	56367475	159746150	23966650	17263662	17394659	15636400	81191653	18565343	26669239	1844309	65.7	19.9	-4.4	0.1
Q$245	Q3TMH2	SCRN3_MOUSE	Scrn3	Secernin-3	0.9926	7.7	2	2	2	0	0.125	1					1491996	1390332	2277141	1462034		1655376		208350		25.2
Q$57	P02089	HBB2_MOUSE	Hbb-b2	Hemoglobin subunit beta-2	1	72.8	13	18	21	1	1	1	152779595	197710750	212934425	217572050	153660192	130019817	186690267	116374332	195249205	146686152	14778372	15398971	15.1	21	-1.3	0.1
Q$34	O09165	CASQ1_MOUSE	Casq1	Calsequestrin-1	1	69.6	27	41	75	1	1	1	1153051285	1252065416	1387520514	1067356507	1024756212	959530055	920458527	1074557953	1214998430	994825687	68783124	34192259	11.3	6.9	-1.2	0.1
Q$140	P32848	PRVA_MOUSE	Pvalb	Parvalbumin alpha	1	74.6	15	28	59	1	1	1	1107198500	1372685600	1674171150	1209292400	1090006132	1103911456	890920027	905851628	1340836913	997672311	123833531	57474181	18.5	11.5	-1.3	0.1
Q$28	O08532	CA2D1_MOUSE	Cacna2d1	Voltage-dependent calcium channel subunit alpha-2/delta-1	1	15.4	11	11	11	1	1	1	18823704	24491959	28746903	24774238	19474093	16329506	15457463	20363410	24209201	17906118	2041110	1189483	16.9	13.3	-1.4	0.1
Q$36	O35367	KERA_MOUSE	Kera	Keratocan	1	19.4	4	4	4	0	0.25	1					2784957	2821158	2782665	4437314		3206523		410358		25.6
Q$384	Q9DAK9	PHP14_MOUSE	Phpt1	14 kDa phosphohistidine phosphatase	0.9672	9.7	1	1	2	0.25	0.25	1	356178	692121	430105	520238	358289	533377	400269	402166	499660	423525	72393	37992	29	17.9	-1.2	0.1
Q$227	Q01815	CAC1C_MOUSE	Cacna1c	Voltage-dependent L-type calcium channel subunit alpha-1C	0.9999	0.5	1	1	1	0.25	0.625	1	703500	909500	1223450	677550	727069	577429	671164	569423	878500	636271	126147	38071	28.7	12	-1.4	0.2
Q$63	P04117	FABP4_MOUSE	Fabp4	Fatty acid-binding protein, adipocyte	1	52.3	8	9	11	1	1	1	47296052	62127802	67361023	57964650	43556704	63164752	55125386	38369980	58687382	50054205	4255910	5600163	14.5	22.4	-1.2	0.2
Q$95	P11798	KCC2A_MOUSE	Camk2a	Calcium/calmodulin-dependent protein kinase type II subunit alpha	1	9.6	3	4	4	1	1	1	6739550	8272600	9169500	6276100	6312963	5261280	5676878	6465398	7614438	5929130	671315	280560	17.6	9.5	-1.3	0.2
Q$1	P62984	RL40_MOUSE	Uba52	Ubiquitin-60S ribosomal protein L40	1	19.5	2	2	3	1	1	6	2122900	2659467	2649333	2390350	2189544	1924865	2229200	2223345	2455512	2141738	127162	72818	10.4	6.8	-1.1	0.2
Q$52	O89104	SYPL2_MOUSE	Sypl2	Synaptophysin-like protein 2	1	12.1	2	3	5	1	1	1	5088514	8099963	9407064	5996408	5530894	4869476	5404692	5279089	7147987	5271038	982228	143383	27.5	5.4	-1.4	0.2
Q$132	P26883	FKB1A_MOUSE	Fkbp1a	Peptidyl-prolyl cis-trans isomerase FKBP1A	0.9997	48.2	2	2	2	0.375	0.25	1	1573923	2605857	2875787	2113036	1793605	1951468	1489600	1657141	2292151	1722954	286789	98317	25	11.4	-1.3	0.2
Q$285	Q6ZQ73	CAND2_MOUSE	Cand2	Cullin-associated NEDD8-dissociated protein 2	0.9498	1.5	1	1	1	0.125	0	1	622212	669669	971261	597028					715042		86723		24.3
Q$240	Q08857	CD36_MOUSE	Cd36	Platelet glycoprotein 4	0.9998	5.3	2	2	2	0.125	0.5	1	6422873	9730735	8443650	21276650	5805254	5643160	6084631	5742647	11468477	5818923	3339507	94648	58.2	3.3	-2	0.2
Q$55	P01942	HBA_MOUSE	Hba	Hemoglobin subunit alpha	1	83.8	9	14	18	1	1	1	348317300	418240200	468369250	503141900	382464469	297918054	423017859	280367828	434517163	345942052	33603911	34010844	15.5	19.7	-1.3	0.2
Q$50	O88569	ROA2_MOUSE	Hnrnpa2b1	Heterogeneous nuclear ribonucleoproteins A2/B1	0.9995	7.7	2	2	2	1	0.75	1	10011050	14011800	16120750	14681450	11102975	13341916	10496687	5802064	13706263	10185910	1307947	1584195	19.1	31.1	-1.3	0.2
Q$418	Q9WUZ5	TNNI1_MOUSE	Tnni1	Troponin I, slow skeletal muscle	1	12.8	3	3	3	0.625	0	1	2268122	4897839	3194000	10307552					5166878		1798007		69.6
Q$56	P02088	HBB1_MOUSE	Hbb-b1	Hemoglobin subunit beta-1	1	89.8	14	21	30	1	1	1	236085698	295824242	326328407	355881968	260529739	208632882	307550207	181144979	303530079	239464452	25606979	28034448	16.9	23.4	-1.3	0.2
Q$330	Q91WP6	SPA3N_MOUSE	Serpina3n	Serine protease inhibitor A3N	1	2.9	1	1	1	0.5	0.625	1	627024	474327	663725	629500	629265	664930	674091	672042	598644	660082	42277	10458	14.1	3.2	1.1	0.3
Q$339	Q923T9	KCC2G_MOUSE	Camk2g	Calcium/calmodulin-dependent protein kinase type II subunit gamma	1	4.7	1	1	1	0	0.125	1					481141	533718	738626	807487		640243		78693		24.6
Q$171	P53762	ARNT_MOUSE	Arnt	Aryl hydrocarbon receptor nuclear translocator	0.9607	1.9	1	1	1	0.125	0	1	228318	158316	297788	126138					202640		38220		37.7
Q$107	P16015	CAH3_MOUSE	Ca3	Carbonic anhydrase 3	1	79.2	18	29	42	1	1	1	233145514	348074408	313859572	526100500	254396737	223850429	321750576	166207770	355294998	241551378	61822358	32386851	34.8	26.8	-1.5	0.3
Q$268	Q61598	GDIB_MOUSE	Gdi2	Rab GDP dissociation inhibitor beta	0.999	7.2	2	2	2	0	0.125	1					2848105	1966618	1780537	1657445		2063176		269249		26.1
Q$301	Q8BSY0	ASPH_MOUSE	Asph	Aspartyl/asparaginyl beta-hydroxylase	0.9986	2.4	1	1	1	1	1	1	1753450	2539550	2480200	1914150	2096604	1613013	1742179	2055304	2171838	1876775	198274	118281	18.3	12.6	-1.2	0.4
Q$341	Q99JB8	PACN3_MOUSE	Pacsin3	Protein kinase C and casein kinase II substrate protein 3	0.9995	5.2	2	2	2	0	0.375	1					3105458	2748188	2958963	1308946		2530389		413697		32.7
Q$76	P07759	SPA3K_MOUSE	Serpina3k	Serine protease inhibitor A3K	1	38.8	13	15	18	1	1	1	41120287	31038773	40709200	41217650	38395467	40731656	32868200	33378630	38521477	36343488	2496667	1922122	13	10.6	-1.1	0.6
Q$342	Q99JI1	MSTN1_MOUSE	Mustn1	Musculoskeletal embryonic nuclear protein 1	0.9509	18.3	1	1	1	0.25	0.25	1	1012269	1234100	1408200	1133650	1070883	1253583	815068	1386028	1197055	1131391	83726	123657	14	21.9	-1.1	0.7
Q$133	P27573	MYP0_MOUSE	Mpz	Myelin protein P0	0.9242	4	1	1	1	0	0.125	1					391436	897461	1612925	681774		895899		260522		58.2
Q$43	O70548	TELT_MOUSE	Tcap	Telethonin	1	36.5	5	5	5	0.875	1	1	9768628	12351200	13463550	11985199	12372598	12385711	11251079	12063190	11892144	12018145	774491	266327	13	4.4	1	0.9
Q$311	Q8K0E8	FIBB_MOUSE	Fgb	Fibrinogen beta chain	1	13.9	5	5	5	0	0.75	1					7126070	9744285	7526008	9709220		8526396		697855		16.4
Q$332	Q91X72	HEMO_MOUSE	Hpx	Hemopexin	1	22.2	9	9	11	0	1	1					13166474	19557412	12815131	16599641		15534664		1589572		20.5
Q$12	E9PV24	FIBA_MOUSE	Fga	Fibrinogen alpha chain	1	12.6	7	8	9	0	1	1					12504922	16854695	13472428	16262983		14773757		1056297		14.3
Q$146	P40142	TKT_MOUSE	Tkt	Transketolase	0.9993	7.1	2	2	2	0	0.5	1					343622	1039801	1258552	325774		741937		239350		64.5
Q$30	O08677	KNG1_MOUSE	Kng1	Kininogen-1	0.9988	5.3	2	2	2	0	0.5	1					2036835	2257088	2354380	1943080		2147846		95238		8.9
Q$115	P18242	CATD_MOUSE	Ctsd	Cathepsin D	0.9998	11.2	2	2	2	0	0.5	1					1118230	1736743	1963014	1178958		1499236		208015		27.7
Q$269	Q61646	HPT_MOUSE	Hp	Haptoglobin	1	24.8	6	7	7	0	1	1					38025420	46672902	40656496	26811481		38041575		4157853		21.9
Q$118	P19096	FAS_MOUSE	Fasn	Fatty acid synthase	1	9.5	13	14	15	0	0.5	1					9588857	17188014	12996046	12449703		13055655		1566998		24
Q$316	Q8R1G2	CMBL_MOUSE	Cmbl	Carboxymethylenebutenolidase homolog	0.9997	14.3	3	3	3	0	0.5	1					2542705	2327305	2171368	2349488		2347717		76124		6.5
Q$320	Q8VCM7	FIBG_MOUSE	Fgg	Fibrinogen gamma chain	1	32.3	9	10	10	0	1	1					36340646	36794683	36074908	36080624		36322715		169089		0.9
Q$44	O70571	PDK4_MOUSE	Pdk4	[Pyruvate dehydrogenase (acetyl-transferring)] kinase isozyme 4, mitochondrial	1	19.2	6	6	6	0	0.625	1					24507022	20766021	24351616	22965192		23147463		866164		7.5
Q$256	Q60675	LAMA2_MOUSE	Lama2	Laminin subunit alpha-2	1	3.1	7	7	7	0	0.5	1					8160828	7923399	8157710	7319355		7890323		198277		5
Q$271	Q61838	A2M_MOUSE	A2m	Alpha-2-macroglobulin	1	3.4	4	4	5	0	0.5	1					13439325	11991860	13817341	10104768		12338324		842046		13.6
Q$254	Q60590	A1AG1_MOUSE	Orm1	Alpha-1-acid glycoprotein 1	0.9988	11.6	3	3	3	0	0.75	1					12806013	14837383	15265156	13247668		14039055		597727		8.5
