# Supplementary material for: Cancer and Chemotherapy Contribute to Muscle Loss by Activating Common Signaling Pathways
Source: Front Physiol. 2016 Oct 19;7:472. doi: 10.3389/fphys.2016.00472 (PMC5070123; doi:10.3389/fphys.2016.00472)
Supplement: Table S2 — Detected proteins in the quadriceps muscle of mice treated with Folfiri. [file Table2.XLSX]

## Sheet: prova con tutto per non sbaglia
Entry Q#	Protein ID	Protein Entry	Gene Name	Protein Name	Organism	Protein Probability	Protein Coverage (%)	# of Unique Sequences	# of Identified Peptides	Total # of Identified Spectra	Protein Frequency (Entire Project)	Protein Frequency (Group CON)	Protein Frequency (Group FOX)	Protein Frequency (Group FRI)	# of Proteins in Entry	CON1401B	CON1401C	CON1402A	CON1402B	CON1403A	CON1403B	CON1404A	CON1404B	FOX1409B	FOX1409C	FOX1412A	FOX1412B	FOX1413A	FOX1413B	FOX1414A	FOX1414B	FRI1417B	FRI1417C	FRI1418B	FRI1418C	FRI1419A	FRI1419B	FRI1420A	FRI1420B	CON1401_CON	CON1402_CON	CON1403_CON	CON1404_CON	FOX1409_FOX	FOX1412_FOX	FOX1413_FOX	FOX1414_FOX	FRI1417_FRI	FRI1418_FRI
Q$1	J3QK04	J3QK04_MOUSE	Gm7808	MCG67952	Mus musculus	1	19.53	2	2	2	1	1	1	1	6	10680416	11371667	14746916	10926250	12958166	10081250	13912084	12847167	14859333	14185250	12794583	12490083	15390917	13465750	12155166	11480083	3494783	3380633	3434717	3298700	4410666	3882166	4248333	3938000	11026042	12836583	11519708	13379626	14522292	12642333	14428334	11817625	3437708	3366709
Q$2	A2AAJ9	OBSCN_MOUSE	Obscn	Obscurin	Mus musculus	1	5.06	32	33	34	0.917	1	0.875	0.875	1	694640320	644612140	879744145	617113820	750681720	609318180	769703915	698453575	838153460	877201825	706049050	679074405	850770385	743900645	614934140	630696760	245710228	242567238	246215077	187358123	236202571	220818629	207939614	210260857	669626230	748428983	679999950	734078745	857677643	692561728	797335515	622815450	244138733	216786600
Q$3	A2AGT5	CKAP5_MOUSE	Ckap5	Cytoskeleton-associated protein 5	Mus musculus	0.9484	0.54	1	1	1	0.042	0	0	0.125	1																	3538800	2054800	3172300	3226800	1534500	2318900	4058900	3304700									2796800	3199550
Q$4	A2AMM0	MURC_MOUSE	Murc	Muscle-related coiled-coil protein	Mus musculus	0.9999	6.91	2	2	2	0.25	0	0.25	0.5	1									14178000	14607000	11161000	11689000	13338000	15164500	10826055	10598520	3891900	3366900	3393800	2899600	4035900	3785500	3681400	3644000					14392500	11425000	14251250	10712288	3629400	3146700
Q$5	A2ASS6	TITIN_MOUSE	Ttn	Titin	Mus musculus	1	58.82	1629	2162	2840	1	1	1	1	1	122413661275	118837632130	153765647225	114192373635	142560320940	118883865805	149222415355	139716082715	159857934530	160216219990	131068052340	130695355315	150686674765	134090586095	118303761995	122383098945	40297779345	39232416923	37329999903	37086120564	36130236547	34750281254	37044585986	37846030395	120625646703	133979010430	130722093373	144469249035	160037077260	130881703828	142388630430	120343430470	39765098134	37208060234
Q$6	A2AUC9	KLH41_MOUSE	Klhl41	Kelch-like protein 41	Mus musculus	1	24.59	11	14	18	1	1	1	1	1	241121255	262932635	304341610	221407220	285185940	229636215	264181235	253395815	306579585	286695520	239329770	241521865	306449180	270535865	225413915	233577075	80154948	77594318	75852800	86864672	86302700	78788454	86350100	84124600	252026945	262874415	257411078	258788525	296637553	240425818	288492523	229495495	78874633	81358736
Q$7	A6PWD2	FHAD1_MOUSE	Fhad1	Forkhead-associated domain-containing protein 1	Mus musculus	0.9392	0.49	1	1	1	0.042	0	0.125	0	1									8205000	7481000	8756500	10398000	6400500	10403500	6012500	10994500													7843000	9577250	8402000	8503500	2041200	2974050
Q$8	A6ZI46	A6ZI46_MOUSE	Aldoart1	Fructose-bisphosphate aldolase	Mus musculus	1	53.46	38	49	89	1	1	1	1	1	8563762678	8178801776	10731667623	8092734418	10260399911	8693769326	10310275061	9741500055	11198275925	10887440168	9132422258	9608369256	10665087255	9612061105	8760411930	9135172665	3024017800	2868861650	2777152600	2653117450	3517698750	3453103350	2685758840	2801606850	8371282227	9412201021	9477084619	10025887558	11042858047	9370395757	10138574180	8947792298	2946439725	2715135025
Q$9	P11588	MUP1_MOUSE	Mup1	Major urinary protein 1	Mus musculus	0.9759	8.89	1	1	1	0.083	0.125	0.125	0	6	668144	515539	636188	515708	2285083	2065000	788318	862833	485383	570623	489689	540468	2573333	2166250	1463583	1534750									591842	575948	2175042	825576	528003	515079	2369792	1499167
Q$10	B1AR10	B1AR10_MOUSE	Mllt6	Protein Mllt6	Mus musculus	0.992	4.15	1	1	2	0.292	0.375	0.25	0.25	1	11844500	26251000	17383500	9468000	16972500	14643500	42929000	15908000	22424000	40076000	30939000	8570500	10593000	9235000	22943000	9799000	3249600	8381600	1970700	5117500	7785600	3015000	3198200	1470300	19047750	13425750	15808000	29418500	31250000	19754750	9914000	16371000	5815600	3544100
Q$11	B1AR69	B1AR69_MOUSE	Myh13	Protein Myh13	Mus musculus	1	4.9	5	5	6	0.958	1	1	0.875	1	219377655	214950035	265900830	198998805	243274215	205630335	257108545	241545450	278132500	282876710	251528250	245228275	259950310	234301810	220907240	222695125	67402800	67372000	61476200	61849036	71137336	66277000	61600834	58613165	217163845	232449818	224452275	249326998	280504605	248378263	247126060	221801183	67387400	61662618
Q$12	Q9D1L0	CHCH2_MOUSE	Chchd2	Coiled-coil-helix-coiled-coil-helix domain-containing protein 2	Mus musculus	0.9749	15.69	1	1	1	0.167	0.125	0.125	0.25	2	2338345	2393240	3225500	1930653	2919000	3301500	2428775	2476820	2733750	3162500	4432250	4170500	3539750	3384750	2549750	3495250	858700	627950	1192550	1011650	1182500	856250	1348600	1186150	2365793	2578077	3110250	2452798	2948125	4301375	3462250	3022500	743325	1102100
Q$13	D3YU50	D3YU50_MOUSE	Mybpc1	Protein Mybpc1	Mus musculus	1	45.61	48	61	71	1	1	1	1	1	12514125365	12369230290	15224156330	11534477050	14400123070	12111026635	14057325450	13223536495	15664700355	16177954845	12743495280	12408163310	15326969770	13950135660	11423027230	12165063275	4392720952	4178810251	3816662727	3886698098	4828063410	4619596899	4123872300	4336353600	12441677828	13379316690	13255574853	13640430973	15921327600	12575829295	14638552715	11794045253	4285765602	3851680413
Q$14	D3YVN7	D3YVN7_MOUSE	Gm9755	Elongation factor Tu	Mus musculus	1	20.13	6	7	8	0.917	0.875	1	0.875	2	81738953	80658638	92718963	76231483	94391713	86781511	73488013	83640258	116826308	111632818	80923705	91240915	101235078	102323835	70397026	65236318	28014026	25365337	27986245	26348076	29000980	28089149	31743740	30503748	81198796	84475223	90586612	78564136	114229563	86082310	101779457	67816672	26689682	27167161
Q$15	P61979	HNRPK_MOUSE	Hnrnpk	Heterogeneous nuclear ribonucleoprotein K	Mus musculus	0.9992	3.24	1	1	1	0.083	0	0.125	0.125	2									2984250	2187448	2060490	1969423	2784500	2510000	1859078	2533750	994800	894150	981500	677800	1120550	853250	776650	1109050					2585849	2014957	2647250	2196414	944475	829650
Q$16	D3YYM4	D3YYM4_MOUSE	Wdr72	Protein Wdr72	Mus musculus	0.9545	1.26	1	1	1	0.042	0	0	0.125	1																	10822000	11447000	26637000	22455000	15467000	16156000	22852000	25162000									11134500	24546000
Q$17	D3Z2H9	D3Z2H9_MOUSE	Tpm3-rs7	Uncharacterized protein	Mus musculus	1	5.24	1	1	1	0.042	0.125	0	0	1	106620000	104570000	124265000	99050000	138480000	122650000	149470000	158895000																	105595000	111657500	130565000	154182500
Q$18	D3Z5G7	D3Z5G7_MOUSE	Ces1b	Carboxylic ester hydrolase	Mus musculus	0.9474	4.06	2	2	2	0.042	0.125	0	0.125	2	23066000	22110000	26649750	20757558	29831000	25492500	18590000	18866000									7531650	7708400	9555900	9432150	8132050	7529850	10623250	12044150	22588000	23703654	27661750	18728000					7620025	9494025
Q$19	E5FYH1	TOPZ1_MOUSE	Topaz1	Testis- and ovary-specific PAZ domain-containing protein 1	Mus musculus	0.9636	1.15	1	1	1	0.042	0.125	0	0	1	282710000	268045000	406360000	275830000	352645000	305120000	327870000	338490000																	275377500	341095000	328882500	333180000
Q$20	E9PV24	FIBA_MOUSE	Fga	Fibrinogen alpha chain	Mus musculus	0.9964	1.52	1	1	1	0.167	0	0	0.5	1																	2039600	1575000	1771000	1202400	2483200	1974100	1902000	1824200									1807300	1486700
Q$21	E9PWQ3	E9PWQ3_MOUSE	Col6a3	Protein Col6a3	Mus musculus	1	18.73	39	40	46	1	1	1	1	1	1491387155	1553284065	2429371460	1789571035	2275665410	1774900240	2156235640	2009253580	2416504085	2037318650	2026824340	1936885960	2481839635	2302345660	1833792870	1724491490	570945700	492254922	552128312	569212909	665217021	575763914	634831902	677509000	1522335610	2109471248	2025282825	2082744610	2226911368	1981855150	2392092648	1779142180	531600311	560670611
Q$22	E9PZF0	E9PZF0_MOUSE	Gm20390	Nucleoside diphosphate kinase	Mus musculus	1	42.7	9	14	23	1	1	1	1	2	564496460	491002248	814390938	508748115	753651750	569470420	714176755	585134548	645884065	290289050	744935013	710380400	781344563	691223705	509694038	598674075	230788803	156415950	232384137	170050900	260869800	235538150	147704900	183576050	527749354	661569527	661561085	649655652	468086558	727657707	736284134	554184057	193602377	201217519
Q$23	E9PZM4	CHD2_MOUSE	Chd2	Chromodomain-helicase-DNA-binding protein 2	Mus musculus	0.9094	0.82	1	1	1	0.042	0.125	0	0	1	10475500	16781000	13590500	16731000	40325500	28500000	19491000	12671000																	13628250	15160750	34412750	16081000
Q$24	E9PZQ0	RYR1_MOUSE	Ryr1	Ryanodine receptor 1	Mus musculus	1	30.47	97	105	117	1	1	1	1	1	3468786830	2938560470	4659230160	3387757630	4381445910	3459774940	4874229540	4338382245	4837162095	4348477090	3914393620	3973850730	4305144960	3860028275	3517425850	3459605795	1338093734	1168100161	1051650244	1006306659	1188519458	1160773643	1027731122	1012930465	3203673650	4023493895	3920610425	4606305893	4592819593	3944122175	4082586618	3488515823	1253096948	1028978452
Q$25	E9Q035	E9Q035_MOUSE	Gm20425	Protein Gm20425	Mus musculus	1	19.22	14	14	20	1	1	1	1	1	153769188	161253043	192072955	147592563	175756518	144411453	183404760	175332120	211570500	208285613	160936463	166314420	206131000	187967665	146214755	151740625	64468550	62165550	55226800	47713900	87413350	90481350	80143750	77647400	157511116	169832759	160083986	179368440	209928057	163625442	197049333	148977690	63317050	51470350
Q$26	E9Q0F0	E9Q0F0_MOUSE	Krt78	Protein Krt78	Mus musculus	0.9991	1.31	1	2	2	0.083	0	0.125	0.125	1									41643500	42240500	19450595	22688000	27111000	25487805	54501500	59524500	7039700	5987800	18181600	17715500	6444100	6598800	9072100	10921200					41942000	21069298	26299403	57013000	6513750	17948550
Q$27	E9Q1W3	E9Q1W3_MOUSE	Neb	Protein Neb	Mus musculus	1	53.05	357	430	525	1	1	1	1	1	18157548280	17482750870	22205668595	16717865925	20830008180	17612917160	22696225985	21640563750	22008311735	21789966605	19013059875	19652048650	20796292225	18794644270	16760758275	17716158420	6240704027	5992916056	5365008846	5240184720	5197898609	5102839014	5105250336	5351830175	17820149575	19461767260	19221462670	22168394868	21899139170	19332554263	19795468248	17238458348	6116810042	5302596783
Q$28	E9Q1Y9	E9Q1Y9_MOUSE	5430421N21Rik	Protein 5430421N21Rik	Mus musculus	1	13.15	6	6	6	0.083	0	0	0.25	2																	98736717	90831417	106446384	100357000	62104350	82292200	56088833	76152134									94784067	103401692
Q$29	E9Q3H6	E9Q3H6_MOUSE	Coq10a	Protein Coq10a	Mus musculus	1	10.42	2	2	2	0.125	0.125	0	0.25	1	4945020	4430800	5535920	3317788	5420320	4596825	4119853	2749303									1280566	1157119	1971268	1949850	1177878	921347	2104650	2114700	4687910	4426854	5008573	3434578					1218843	1960559
Q$30	P47955	RLA1_MOUSE	Rplp1	60S acidic ribosomal protein P1	Mus musculus	0.9781	14.04	1	1	2	1	1	1	1	2	5010250	5314000	6849250	5168250	5779000	5971750	6293750	6102500	5455500	5155250	5561250	5500500	6686750	6629250	4938000	4490500	1855850	1623450	1548900	1613850	1094150	1081400	1568450	1674300	5162125	6008750	5875375	6198125	5305375	5530875	6658000	4714250	1739650	1581375
Q$31	F6SAC3	F6SAC3_MOUSE	Gm1840	Glucose-6-phosphate isomerase	Mus musculus	1	33.55	13	14	18	1	1	1	1	1	358939500	320656250	416516000	316993000	378685750	317417000	397364250	384147000	413770250	385072750	332947000	356327500	424878500	363705500	321813500	311981250	110179200	103586500	104245950	87626150	108397000	103790150	102456000	99278650	339797875	366754500	348051375	390755625	399421500	344637250	394292000	316897375	106882850	95936050
Q$32	F8VPN4	F8VPN4_MOUSE	Agl	Protein Agl	Mus musculus	1	49.74	52	62	71	1	1	1	1	1	2076752635	2014318085	2624270500	1875504755	2403316070	1963925125	2490007375	2320010465	2692228570	2666815785	2214120800	2228175255	2676466890	2327972105	2113097930	2140795775	680025156	652710214	622514658	601166380	727489424	684887663	656901712	648333914	2045535360	2249887628	2183620598	2405008920	2679522178	2221148028	2502219498	2126946853	666367685	611840519
Q$33	F8WIX8	F8WIX8_MOUSE	Hist1h2al	Histone H2A	Mus musculus	1	32	3	5	6	1	1	1	1	3	9814214	10573576	12030500	9069440	14122723	13791813	12582368	12662219	11651709	7332521	8755995	13732625	12274985	14915958	7494317	10101059	3540333	3149933	4192558	3098583	2432133	4118342	4186575	4656358	10193895	10549970	13957268	12622294	9492115	11244310	13595472	8797688	3345133	3645571
Q$34	G3UW82	G3UW82_MOUSE	Myh2	MCG140437, isoform CRA_d	Mus musculus	1	31.2	67	108	157	1	1	1	1	1	6058298852	5763361174	7318916479	5273593397	7702449059	6582216252	5705337518	5321039910	6066951697	5935290671	7432162009	7497850451	9856992308	9056711664	5947754215	6018157544	1822039749	1741898182	2636931207	2615180136	2028354573	1988483357	3385152350	3487146162	5910830013	6296254938	7142332656	5513188714	6001121184	7465006230	9456851986	5982955880	1781968966	2626055672
Q$35	P62897	CYC_MOUSE	Cycs	Cytochrome c, somatic	Mus musculus	1	61.9	9	11	13	1	1	1	1	2	288098635	270277753	345015233	272282965	338548018	286136390	292053303	273426573	309204143	300636795	316074003	336957000	382931250	339181750	271160740	277561888	80345100	77325500	97181650	95630450	82274050	78668600	94939700	95667150	279188194	308649099	312342204	282739938	304920469	326515502	361056500	274361314	78835300	96406050
Q$36	G3X946	G3X946_MOUSE	Gm4847	Dimethylaniline monooxygenase [N-oxide-forming]	Mus musculus	0.9425	2.79	1	1	1	0.042	0	0	0.125	1																	5772200	4032100	2998400	2885600	4740100	4957100	3924100	3554500									4902150	2942000
Q$37	Q9DCX2	ATP5H_MOUSE	Atp5h	ATP synthase subunit d, mitochondrial	Mus musculus	1	77.02	10	16	20	1	1	1	1	2	294085415	294237420	353912590	262179183	409737048	350022745	256530908	224259263	262212591	264078171	420210268	395688750	547289630	482940145	302975560	323587250	83078074	84641440	149505700	153781195	99687479	97587131	180283600	182772450	294161418	308045887	379879897	240395086	263145381	407949509	515114888	313281405	83859757	151643448
Q$38	G3XA45	G3XA45_MOUSE	Vmn2r69	MCG59833	Mus musculus	0.9438	2.35	1	1	1	0.042	0	0.125	0	1									281775000	281190000	230275000	252785000	321980000	296035000	191240000	179435000													281482500	241530000	309007500	185337500
Q$39	O08528	HXK2_MOUSE	Hk2	Hexokinase-2	Mus musculus	0.903	1.2	1	1	1	0.042	0	0	0.125	1																	1518000	1433700	1399300	1608400	1206900	1520700	1989600	2107000									1475850	1503850
Q$40	O08532	CA2D1_MOUSE	Cacna2d1	Voltage-dependent calcium channel subunit alpha-2/delta-1	Mus musculus	1	13.96	9	9	11	1	1	1	1	1	87221735	91893555	100675025	79016990	104219925	93458950	113056475	105915805	91637810	84482360	85857020	87245445	118092230	109005745	66242375	70226615	29964400	26762554	31163550	31177201	22969404	22187186	35587807	36690059	89557645	89846008	98839438	109486140	88060085	86551233	113548988	68234495	28363477	31170376
Q$41	O08539	BIN1_MOUSE	Bin1	Myc box-dependent-interacting protein 1	Mus musculus	1	30.1	11	15	22	1	1	1	1	1	286987245	265860265	352311730	266572435	312783775	268182595	350925820	349712235	367142095	352418770	286736110	292319030	351590485	304565440	260576705	279730080	97287800	94628800	82203968	77905379	92034900	87229900	82514792	86372600	276423755	309442083	290483185	350319028	359780433	289527570	328077963	270153393	95958300	80054674
Q$42	O08677	KNG1_MOUSE	Kng1	Kininogen-1	Mus musculus	1	1.66	1	1	1	0.042	0	0	0.125	1																	1502200	1624600	1104500	589775	2076600	2219100	1644200	2141200									1563400	847138
Q$43	O08709	PRDX6_MOUSE	Prdx6	Peroxiredoxin-6	Mus musculus	1	27.68	5	6	6	0.458	0.5	0.375	0.875	1	132239315	112263820	154231440	111191440	142650510	119374290	114848160	102425685	155006000	134830245	110758555	121820660	111115925	94384860	94948270	89654885	45824300	42171983	29210600	26873422	29735000	26799400	33861000	29676000	122251568	132711440	131012400	108636923	144918123	116289608	102750393	92301578	43998142	28042011
Q$44	O08749	DLDH_MOUSE	Dld	Dihydrolipoyl dehydrogenase, mitochondrial	Mus musculus	1	53.05	17	20	23	1	1	1	1	1	534499140	503532585	675611995	502162030	699564470	558780190	599528635	567606230	621093870	597099290	701048045	677265845	773229645	686095130	588718485	586760485	150117352	142099394	207107727	189043807	184109755	175366915	218092681	210481800	519015863	588887013	629172330	583567433	609096580	689156945	729662388	587739485	146108373	198075767
Q$45	O08756	HCD2_MOUSE	Hsd17b10	3-hydroxyacyl-CoA dehydrogenase type-2	Mus musculus	1	19.54	3	3	3	0.125	0	0	0.375	1																	2867884	2575597	3248304	2856959	3449336	3146344	4088510	3872135									2721741	3052632
Q$46	O09161	CASQ2_MOUSE	Casq2	Calsequestrin-2	Mus musculus	0.9998	3.37	1	2	3	0.125	0	0	0.375	1																	1923267	1958823	4102854	4460040	3017153	3121600	7492500	6868100									1941045	4281447
Q$47	O09165	CASQ1_MOUSE	Casq1	Calsequestrin-1	Mus musculus	1	71.36	30	52	97	1	1	1	1	1	8167646495	7742084280	9759287340	7326072620	8719564590	7505240590	9084364840	8905032470	10355012740	10081377570	7067524235	7527492595	8678175165	8048196440	6438470025	6914444915	2618776040	2511966806	2118247206	2003890665	2695295256	2639556425	2415443068	2486872299	7954865388	8542679980	8112402590	8994698655	10218195155	7297508415	8363185803	6676457470	2565371423	2061068936
Q$48	O35129	PHB2_MOUSE	Phb2	Prohibitin-2	Mus musculus	1	12.37	2	2	2	0.458	0.375	0.375	0.625	1	34177020	36223610	36127000	30997000	36875425	27498905	32800315	30689265	41489000	39349000	34126765	23339795	39902000	35300380	37539500	33879000	8241981	9667700	9012051	9102742	7398014	8186696	11992100	10215022	35200315	33562000	32187165	31744790	40419000	28733280	37601190	35709250	8954841	9057397
Q$49	O35350	CAN1_MOUSE	Capn1	Calpain-1 catalytic subunit	Mus musculus	0.9668	2.66	1	1	1	0.125	0.25	0	0.125	1	10251000	7216000	9457000	7684500	14881000	8961000	9001500	7739500									3608900	3551600	4484300	4644300	2636400	3009000	6140800	5617700	8733500	8570750	11921000	8370500					3580250	4564300
Q$50	O35367	KERA_MOUSE	Kera	Keratocan	Mus musculus	1	20.51	5	5	5	0.125	0	0	0.375	1																	25342900	28148600	18334900	16500640	37973200	38731200	24530100	28239200									26745750	17417770
Q$51	O35658	C1QBP_MOUSE	C1qbp	Complement component 1 Q subcomponent-binding protein, mitochondrial	Mus musculus	0.9538	10.79	1	1	1	0.083	0	0.125	0.125	1									13349000	11510000	13420000	17964000	22888500	18125500	13141000	13394500	5248600	4628800	3624500	5269700	4713200	4789400	5142100	5808800					12429500	15692000	20507000	13267750	4938700	4447100
Q$52	O35855	BCAT2_MOUSE	Bcat2	Branched-chain-amino-acid aminotransferase, mitochondrial	Mus musculus	0.9936	2.54	1	1	1	0.208	0.125	0	0.5	1	6273500	3398395	4913660	4406780	5927500	4917365	3686910	4747535									1907300	1747700	1592800	1607800	1524000	1375000	1602200	2165800	4835948	4660220	5422433	4217223					1827500	1600300
Q$53	O54724	PTRF_MOUSE	Ptrf	Polymerase I and transcript release factor	Mus musculus	1	15.56	4	5	7	0.958	1	1	1	1	49849000	47716000	66468000	50016000	63481000	53098500	60234500	66674000	63869000	57897500	61765500	55362500	63368000	56375000	45092000	45642500	18888300	18525300	15503800	13142000	20662600	19956000	16682400	17412000	48782500	58242000	58289750	63454250	60883250	58564000	59871500	45367250	18706800	14322900
Q$54	O54962	BAF_MOUSE	Banf1	Barrier-to-autointegration factor	Mus musculus	0.9808	13.48	1	1	1	0.333	0.125	0.25	0.625	1	5437000	4227025	6198000	4267730	5114500	4979170	5596500	5360000	6672500	7655500	4879880	5022000	5696500	6197500	4917815	6044500	2509800	2563500	2133500	1829100	3552800	3367700	2738200	2801500	4832013	5232865	5046835	5478250	7164000	4950940	5947000	5481158	2536650	1981300
Q$55	O55126	NIPS2_MOUSE	Gbas	Protein NipSnap homolog 2	Mus musculus	1	51.6	11	15	15	0.958	1	1	1	1	682799250	701812025	879505745	650755725	751974860	669794225	841003335	758919310	895719155	900351755	753876800	727020895	789350045	735858905	699443750	771137780	232923187	229531007	200153019	198921700	273900764	263943393	200849719	207403562	692305638	765130735	710884543	799961323	898035455	740448848	762604475	735290765	231227097	199537360
Q$56	O55137	ACOT1_MOUSE	Acot1	Acyl-coenzyme A thioesterase 1	Mus musculus	0.9998	3.1	1	1	1	0.167	0	0.125	0.375	1									105757500	100370000	86432500	103750000	78190000	82307500	63297500	91692500	31184000	27667000	33460000	30447500	10104500	15537000	14935000	20577500					103063750	95091250	80248750	77495000	29425500	31953750
Q$57	O55143	AT2A2_MOUSE	Atp2a2	Sarcoplasmic/endoplasmic reticulum calcium ATPase 2	Mus musculus	1	2.87	2	3	3	0.083	0.25	0.125	0.125	1	40446295	30429790	42548040	38572355	50717200	38349375	52679000	51944285	42369000	37184940	44202085	45474000	49681490	46748500	28168270	30263740	12781400	11711000	14924300	12852800	6195700	7453800	10699900	12937500	35438043	40560198	44533288	52311643	39776970	44838043	48214995	29216005	12246200	13888550
Q$58	O70209	PDLI3_MOUSE	Pdlim3	PDZ and LIM domain protein 3	Mus musculus	1	38.61	7	7	10	1	1	1	1	1	173572500	165224845	222267000	160384500	198416000	161163925	194980000	169287000	204378500	198914500	190672000	179447000	245590500	217230500	168631170	168189500	54467200	51760100	60499600	60885200	68273400	63662100	70659400	67181200	169398673	191325750	179789963	182133500	201646500	185059500	231410500	168410335	53113650	60692400
Q$59	O70250	PGAM2_MOUSE	Pgam2	Phosphoglycerate mutase 2	Mus musculus	1	76.28	23	37	60	1	1	1	1	1	6775218345	6419463225	8385206010	6307997500	8015943000	6703784325	7892931425	7528272000	8450010415	8193582570	7089190920	7133358495	7910545010	7356962000	6539856030	6706832085	2225605100	2146233300	2069943300	2041538100	2335634100	2202826800	2024240200	2084482100	6597340785	7346601755	7359863663	7710601713	8321796493	7111274708	7633753505	6623344058	2185919200	2055740700
Q$60	O70423	AOC3_MOUSE	Aoc3	Membrane primary amine oxidase	Mus musculus	0.9995	2.48	1	1	1	0.042	0	0	0.125	1																	2224600	2009500	588210	703411	552446	643227	619086	525371									2117050	645811
Q$61	O70548	TELT_MOUSE	Tcap	Telethonin	Mus musculus	0.9998	20.36	3	3	3	0.667	0.75	0.875	0.375	1	49627000	48230500	64026500	49505500	64797500	46472000	53757500	58336000	59285000	57529500	56001000	44070000	55068000	59416500	41058000	53042500	14699700	14602300	16499700	15325600	11722200	9862700	16845400	17079800	48928750	56766000	55634750	56046750	58407250	50035500	57242250	47050250	14651000	15912650
Q$62	O70622	RTN2_MOUSE	Rtn2	Reticulon-2	Mus musculus	1	18.47	7	9	12	1	1	1	1	1	366172000	366116000	441208000	328639000	383077000	317275000	454406000	396827000	337385000	348305500	342631500	318000000	412031500	348700000	284682000	284653500	119357800	121881000	98355700	97153300	72166500	66937100	92842700	89448300	366144000	384923500	350176000	425616500	342845250	330315750	380365750	284667750	120619400	97754500
Q$63	O88342	WDR1_MOUSE	Wdr1	WD repeat-containing protein 1	Mus musculus	0.9186	2.64	1	1	1	0.042	0	0.125	0	1									3974440	3810920	4153410	4943795	3752050	5085000	3038495	3334550													3892680	4548603	4418525	3186523
Q$64	O88492	PLIN4_MOUSE	Plin4	Perilipin-4	Mus musculus	1	3.49	4	4	7	1	1	1	1	1	39257975	37771505	23525135	34207550	17373045	30023285	25472410	15892955	68208940	51866030	17236740	18246870	24138810	47611860	15375110	27249710	8799038	14485031	6950910	13473627	9503997	14463663	8014531	12480158	38514740	28866343	23698165	20682683	60037485	17741805	35875335	21312410	11642035	10212269
Q$65	O88569	ROA2_MOUSE	Hnrnpa2b1	Heterogeneous nuclear ribonucleoproteins A2/B1	Mus musculus	0.9999	11.9	3	3	3	0.208	0	0	0.625	1																	17795300	17631000	20747700	20548500	22423500	20063100	26257600	26421300									17713150	20648100
Q$66	O88746	TOM1_MOUSE	Tom1	Target of Myb protein 1	Mus musculus	0.9442	2.64	1	1	1	0.042	0	0	0.125	1																	1644200	1323000	1277900	1093400	1508400	1717600	1548700	1416000									1483600	1185650
Q$67	O88990	ACTN3_MOUSE	Actn3	Alpha-actinin-3	Mus musculus	1	80.22	82	131	211	1	1	1	1	1	15245317100	14701069433	19012045453	14169297233	17140383838	14476640268	19013148228	18138327595	20432287050	20192087105	15292270240	15711778173	17517456340	15866323805	14484266498	15123459188	5215913285	4989543105	4399296275	4269567540	5188758535	5042054132	4086793780	4173383378	14973193267	16590671343	15808512053	18575737912	20312187078	15502024207	16691890073	14803862843	5102728195	4334431908
Q$68	O89104	SYPL2_MOUSE	Sypl2	Synaptophysin-like protein 2	Mus musculus	1	23.11	3	4	6	0.917	1	1	1	1	51435550	84917000	55167685	40773940	46338590	34406380	42177505	49197075	37747555	39515395	39122675	36940565	50731725	45931175	33274355	27858175	12611779	14067329	10674401	10175417	10674926	11290621	12666947	14867262	68176275	47970813	40372485	45687290	38631475	38031620	48331450	30566265	13339554	10424909
Q$69	P00405	COX2_MOUSE	Mtco2	Cytochrome c oxidase subunit 2	Mus musculus	1	33.48	4	5	6	1	1	1	1	1	596915500	533714500	741373500	549317000	692128500	524839500	622964000	566912500	550925000	497586085	288851500	625887000	745102000	689483000	540076000	510128500	166667700	152336400	167563300	163991200	159661000	148105200	172903100	168795200	565315000	645345250	608484000	594938250	524255543	457369250	717292500	525102250	159502050	165777250
Q$70	P01027	CO3_MOUSE	C3	Complement C3	Mus musculus	0.9491	0.66	1	1	1	0.042	0	0	0.125	1																	1517600	643765	733755	1353700	237401	190085	320547	765311									1080683	1043728
Q$71	P01865	GCAM_MOUSE	Igh-1a	Ig gamma-2A chain C region, membrane-bound form	Mus musculus	0.9641	4.27	1	1	1	0.083	0	0	0.25	2																	128220000	123115000	117820000	114295000	143460000	136900000	122265000	118680000									125667500	116057500
Q$72	P01942	HBA_MOUSE	Hba	Hemoglobin subunit alpha	Mus musculus	1	83.8	10	20	27	1	1	1	1	1	2555977780	2491199440	3226547160	2446398230	2718195625	2354424135	2700812750	2579709695	2146165350	2616885980	2435626110	2406625570	2649607125	2361745010	2004979240	2138002135	635279405	605403943	984836262	958447435	576808128	568689643	928308500	967109500	2523588610	2836472695	2536309880	2640261223	2381525665	2421125840	2505676068	2071490688	620341674	971641849
Q$73	P02088	HBB1_MOUSE	Hbb-b1	Hemoglobin subunit beta-1	Mus musculus	1	89.8	16	25	35	1	1	1	1	1	1412583460	1312367290	1676494680	1291463000	1425537140	1234430715	1284125675	1250672300	908442385	865035010	1136362990	1258130505	1411869625	1302596745	956807265	1012673515	267731310	253105781	591617500	563482300	190134875	190070340	552392300	576553400	1362475375	1483978840	1329983928	1267398988	886738698	1197246748	1357233185	984740390	260418546	577549900
Q$74	P02089	HBB2_MOUSE	Hbb-b2	Hemoglobin subunit beta-2	Mus musculus	1	83.67	12	17	21	1	1	1	1	1	842181750	788333750	978030000	742407250	849988000	717111000	792440500	753964750	614699500	610373000	742355405	789380500	910408000	843471250	624770000	632154500	189564600	186501300	340786300	334173100	135064400	128706350	326909000	340928700	815257750	860218625	783549500	773202625	612536250	765867953	876939625	628462250	188032950	337479700
Q$75	P84244	H33_MOUSE	H3f3a	Histone H3.3	Mus musculus	1	33.82	3	3	4	0.417	0.125	0.375	0.875	2	11619500	12529625	20993875	11987000	13199750	14906500	24905000	22207125	18705750	16166875	15566250	18855875	24080875	17122875	14036625	17556875	9009625	8224400	8821450	7551825	6230700	6174750	8503375	9370075	12074563	16490438	14053125	23556063	17436313	17211063	20601875	15796750	8617013	8186638
Q$76	P02468	LAMC1_MOUSE	Lamc1	Laminin subunit gamma-1	Mus musculus	0.9999	2.49	3	3	3	0.25	0.125	0.375	0.25	1	547081000	532765000	681915000	512366000	625470000	556097000	696680000	652915000	710600000	740705000	570591500	592410000	605777500	572315500	505799500	572610000	186515000	174554000	166098000	160523000	168302000	179972000	134154000	149568000	539923000	597140500	590783500	674797500	725652500	581500750	589046500	539204750	180534500	163310500
Q$77	P02535	K1C10_MOUSE	Krt10	Keratin, type I cytoskeletal 10	Mus musculus	1	5.96	3	3	3	0.542	0.5	0.5	0.625	1	27034667	28091333	48718833	35440417	29401333	25785917	35886083	26790083	34211083	62990000	18944583	26683833	31014083	24200583	41314833	38745917	5941450	6988017	6507917	11872300	4917133	5054067	8721750	10738000	27563000	42079625	27593625	31338083	48600542	22814208	27607333	40030375	6464734	9190109
Q$78	P03930	ATP8_MOUSE	Mtatp8	ATP synthase protein 8	Mus musculus	0.9764	14.93	1	1	2	0.875	0.875	0.75	1	1	60580000	55015000	70535000	51785000	79825000	67855000	45765000	46227000	34254500	33964000	79180000	75035000	94450000	85285000	53925000	57335000	22174000	22031000	25309000	25890000	12678000	11677000	26129000	28459000	57797500	61160000	73840000	45996000	34109250	77107500	89867500	55630000	22102500	25599500
Q$79	P04104	K2C1_MOUSE	Krt1	Keratin, type II cytoskeletal 1	Mus musculus	1	3.77	3	4	5	0.917	0.875	0.875	1	1	65168700	62694900	88815900	64761400	78346000	52055700	94423800	73553100	99474900	91291100	66106000	70575100	79452900	88187800	76683500	74575000	24570920	23691460	29169100	26792900	16549160	17088240	21782260	21891820	63931800	76788650	65200850	83988450	95383000	68340550	83820350	75629250	24131190	27981000
Q$80	P04117	FABP4_MOUSE	Fabp4	Fatty acid-binding protein, adipocyte	Mus musculus	1	56.82	8	8	10	1	1	1	1	1	777971500	700805500	876628500	743248500	766463000	697858000	815828000	702882000	1040591500	1004937000	733529500	790682000	885836500	928817000	745907360	663452000	335821000	334996000	206600500	241895500	361946500	343061500	247574600	245121600	739388500	809938500	732160500	759355000	1022764250	762105750	907326750	704679680	335408500	224248000
Q$81	P04247	MYG_MOUSE	Mb	Myoglobin	Mus musculus	1	98.7	23	38	65	1	1	1	1	1	2049784005	1938555370	2360968560	1790658270	3369427805	2999574275	958982205	793196360	1109593475	1034705590	3700964975	3841327920	5026556925	4524258935	2961091150	2909777940	513671087	485876229	1514613601	1419204559	912295003	947874376	1826553629	1834402730	1994169688	2075813415	3184501040	876089283	1072149533	3771146448	4775407930	2935434545	499773658	1466909080
Q$82	P05064	ALDOA_MOUSE	Aldoa	Fructose-bisphosphate aldolase A	Mus musculus	1	92.31	57	84	185	1	1	1	1	1	17029055263	16432194686	21375486833	16065816528	20261500991	17233611816	20542767761	19548342050	22187103260	21777718268	18323375718	19097664841	20986572530	19110708505	17532113205	18222960480	6016153143	5789427595	5513259101	5347724171	6940636428	6807631720	5277452638	5471766279	16730624975	18720651681	18747556404	20045554906	21982410764	18710520280	20048640518	17877536843	5902790369	5430491636
Q$83	P05201	AATC_MOUSE	Got1	Aspartate aminotransferase, cytoplasmic	Mus musculus	1	76.76	25	30	36	1	1	1	1	1	905314715	980859035	1196969680	942982130	1180245360	1064560415	1006563910	958775345	874975390	926906370	1123052865	1208766190	1464916920	1301913240	1037338125	1087087430	284724492	259285270	318026811	292311036	334772648	299568922	435746700	432276200	943086875	1069975905	1122402888	982669628	900940880	1165909528	1383415080	1062212778	272004881	305168924
Q$84	P05202	AATM_MOUSE	Got2	Aspartate aminotransferase, mitochondrial	Mus musculus	1	61.16	19	23	31	1	1	1	1	1	774031870	725895860	893551765	679751440	1112054595	939777115	555422820	513557655	574692760	557261645	968810705	1021099835	1367276035	1250724240	768070645	786958145	195383519	192847816	386594300	375101048	227999200	218754330	442668600	451852100	749963865	786651603	1025915855	534490238	565977203	994955270	1309000138	777514395	194115668	380847674
Q$85	P05213	TBA1B_MOUSE	Tuba1b	Tubulin alpha-1B chain	Mus musculus	1	18.18	5	5	7	1	1	1	1	1	42932525	42905695	56842120	31706890	56465250	36509055	54721645	51251250	53352755	54788250	42603805	39335025	57690750	51541000	34725435	39566775	15316050	14907950	9720700	13126200	11918300	14376100	17247750	17433600	42919110	44274505	46487153	52986448	54070503	40969415	54615875	37146105	15112000	11423450
Q$86	P05977	MYL1_MOUSE	Myl1	Myosin light chain 1/3, skeletal muscle isoform	Mus musculus	1	93.09	32	49	114	1	1	1	1	1	22451243655	22103959610	28300177825	21478304530	25380507935	20824635645	26397177890	24574839580	29274499670	28820087380	22493000350	23562061660	26533102810	23943876580	21737361835	22599105535	6913693780	6970659352	6221879011	6149641381	8651336019	8023241611	6224074804	6309191970	22277601633	24889241178	23102571790	25486008735	29047293525	23027531005	25238489695	22168233685	6942176566	6185760196
Q$87	P06151	LDHA_MOUSE	Ldha	L-lactate dehydrogenase A chain	Mus musculus	1	77.71	31	47	67	1	1	1	1	1	4365657800	4254046875	5633364675	4123039210	5099159565	4192425060	5493495285	5023814645	5358668505	5319786445	4689838530	4677714155	5487329200	4672742815	4549869595	4464255340	1478587900	1450121300	1284998200	1258045900	1454868586	1372934079	1327355813	1283102400	4309852338	4878201943	4645792313	5258654965	5339227475	4683776343	5080036008	4507062468	1464354600	1271522050
Q$88	P06728	APOA4_MOUSE	Apoa4	Apolipoprotein A-IV	Mus musculus	0.993	2.78	1	1	1	0.042	0	0	0.125	1																	12795000	12194000	13839000	13339000	9478300	8633000	14730000	13790000									12494500	13589000
Q$89	P06745	G6PI_MOUSE	Gpi	Glucose-6-phosphate isomerase	Mus musculus	1	54.3	21	26	41	1	1	1	1	1	1075217830	1027630065	1223474215	995204690	1184590625	1030618040	1182314830	1204782020	1261183935	1199848850	1023396245	1101137395	1189399000	1088520540	921956860	966535310	330971057	319602668	298019571	274694419	291652455	301843355	295639000	308120231	1051423948	1109339453	1107604333	1193548425	1230516393	1062266820	1138959770	944246085	325286863	286356995
Q$90	P06801	MAOX_MOUSE	Me1	NADP-dependent malic enzyme	Mus musculus	0.999	3.5	1	1	1	0.042	0	0	0.125	1																	2073300	2171600	1018800	1012200	1394800	1461500	839955	733236									2122450	1015500
Q$91	P07309	TTHY_MOUSE	Ttr	Transthyretin	Mus musculus	1	42.18	3	3	3	1	1	1	1	1	18648615	16758290	22357920	18164975	24975995	23991555	23256735	25190420	34437500	29172735	24655200	30766010	33928000	30015185	21485905	21862515	7747700	8174200	10567500	8689500	7260000	6423841	9121319	9636309	17703453	20261448	24483775	24223578	31805118	27710605	31971593	21674210	7960950	9628500
Q$92	P07310	KCRM_MOUSE	Ckm	Creatine kinase M-type	Mus musculus	1	93.18	109	158	325	1	1	1	1	1	40210600655	39049446810	50564063515	37938399225	45916705570	39122794960	49122479395	46896634575	53402899975	53599257270	42417042780	42251316815	46942570670	42167240215	39832670855	41951006365	14017080172	13361485463	11487080204	11369473262	15416587900	15195018600	11227757793	11573135923	39630023733	44251231370	42519750265	48009556985	53501078623	42334179798	44554905443	40891838610	13689282818	11428276733
Q$93	P07356	ANXA2_MOUSE	Anxa2	Annexin A2	Mus musculus	1	14.16	3	4	5	1	1	1	1	1	28797070	24161960	32408960	24825340	31895525	29358770	32635450	28406415	31838695	31113090	25414385	27002970	36344865	33903345	22154725	20519475	11045300	10336326	10241622	11093014	11069200	10929481	11757517	12206757	26479515	28617150	30627148	30520933	31475893	26208678	35124105	21337100	10690813	10667318
Q$94	P07724	ALBU_MOUSE	Alb	Serum albumin	Mus musculus	1	80.59	49	76	137	1	1	1	1	1	8713192005	8411033415	11360090675	8360456735	9488117285	8020783765	10504937950	10069325130	12002600255	11846529400	8595726045	8820319170	10903285520	10063515855	7339184890	7736454235	3868857100	3672283665	2843505301	2684139726	3470963125	3398261369	2649310536	2778348885	8562112710	9860273705	8754450525	10287131540	11924564828	8708022608	10483400688	7537819563	3770570383	2763822514
Q$95	P07759	SPA3K_MOUSE	Serpina3k	Serine protease inhibitor A3K	Mus musculus	1	58.13	18	23	27	1	1	1	1	1	380063080	360155175	445941855	334063160	416696310	348506375	439333930	420175620	467399255	458324015	331286525	384851055	509219205	453403565	292621955	317538220	155289600	149126515	120139098	111980194	109245123	107784540	85141954	88871606	370109128	390002508	382601343	429754775	462861635	358068790	481311385	305080088	152208058	116059646
Q$96	P07934	PHKG1_MOUSE	Phkg1	Phosphorylase b kinase gamma catalytic chain, skeletal muscle/heart isoform	Mus musculus	1	17.53	4	4	4	0.458	0.625	0.5	0.25	1	27588880	25260295	38758015	28843635	31432610	25469770	34784820	33713730	33429190	35838230	30349925	30536330	31121445	30099335	26873865	25554990	8935537	8494609	7022511	7338698	8576385	7788758	6165700	5971648	26424588	33800825	28451190	34249275	34633710	30443128	30610390	26214428	8715073	7180605
Q$97	P08207	S10AA_MOUSE	S100a10	Protein S100-A10	Mus musculus	1	17.53	1	2	2	0.792	0.875	0.5	1	1	10888690	9824255	13818595	7934475	11331945	8665930	12064955	12672915	15586540	12541705	6875375	5823435	10572315	12273240	4873115	6310040	4558200	5125500	3043391	3299700	5450800	5188400	3580800	4089300	10356473	10876535	9998938	12368935	14064123	6349405	11422778	5591578	4841850	3171546
Q$98	P08228	SODC_MOUSE	Sod1	Superoxide dismutase [Cu-Zn]	Mus musculus	1	42.86	5	7	8	1	1	1	1	1	175386500	161272500	219358000	162743000	192619500	170661500	197857500	187909500	208919000	217525000	180627500	181084000	149556500	134049500	170415500	163753000	56583400	56220600	55644400	54307300	78083800	70245900	57538900	65578200	168329500	191050500	181640500	192883500	213222000	180855750	141803000	167084250	56402000	54975850
Q$99	P08249	MDHM_MOUSE	Mdh2	Malate dehydrogenase, mitochondrial	Mus musculus	1	73.37	20	26	49	1	1	1	1	1	2001171485	1938020445	2487469525	1893069085	2729626615	2291872295	1773110640	1775456170	1838192685	1806349900	2602177400	2719114530	3160693835	2840404240	1963099110	2100817935	579024700	565581109	904456404	866921169	705056000	684646150	938619600	999427200	1969595965	2190269305	2510749455	1774283405	1822271293	2660645965	3000549038	2031958523	572302905	885688787
Q$100	P09103	PDIA1_MOUSE	P4hb	Protein disulfide-isomerase	Mus musculus	1	10.61	4	5	5	0.875	0.75	0.875	1	1	27258435	29042665	32666815	26795300	32502880	27157120	31208505	33025575	33737545	37279245	26137890	32257295	34490220	28984145	24346860	29104695	8446030	8494222	7591990	7441828	9727482	9944329	8920810	8992840	28150550	29731058	29830000	32117040	35508395	29197593	31737183	26725778	8470126	7516909
Q$101	P09411	PGK1_MOUSE	Pgk1	Phosphoglycerate kinase 1	Mus musculus	1	84.17	32	44	68	1	1	1	1	1	3386807115	3213491055	3970108465	3049447520	3800606265	3368975210	3821356505	3774420550	4103340525	4177234985	3577550055	3616033925	3978692855	3807361465	3134710805	3306057345	1159658173	1150061100	1045812500	1081678800	1350476412	1346133846	1081705941	1201466500	3300149085	3509777993	3584790738	3797888528	4140287755	3596791990	3893027160	3220384075	1154859637	1063745650
Q$102	P09528	FRIH_MOUSE	Fth1	Ferritin heavy chain	Mus musculus	1	40.11	4	5	5	0.375	0.25	0.25	0.625	1	65911500	60145500	72745500	55938500	69601000	61185500	76208500	74514500	76042000	76519000	69351000	69072000	84607000	78140000	59578915	61850000	24532300	21789700	18426400	18879200	25242400	21292600	27875600	25249500	63028500	64342000	65393250	75361500	76280500	69211500	81373500	60714458	23161000	18652800
Q$103	P09542	MYL3_MOUSE	Myl3	Myosin light chain 3	Mus musculus	1	78.43	13	17	26	1	1	1	1	1	2299147185	2184700710	2608743125	2037482070	2163379580	1857130350	2042073205	1874581835	2546715645	2549787275	1919016495	1924815780	2179056065	1929251845	1739498070	1789975760	458604415	444017958	437519998	421373899	579175085	559201327	498861900	501699600	2241923948	2323112598	2010254965	1958327520	2548251460	1921916138	2054153955	1764736915	451311187	429446949
Q$104	P09671	SODM_MOUSE	Sod2	Superoxide dismutase [Mn], mitochondrial	Mus musculus	1	34.23	4	5	6	0.958	1	0.875	1	1	285981000	280854500	398904500	278955500	345104500	252749000	338114500	284716500	396849500	356949500	328645000	311979500	442733000	367253000	254233500	269020500	140798300	134611900	104300300	105389000	136047800	124270300	119660000	116133900	283417750	338930000	298926750	311415500	376899500	320312250	404993000	261627000	137705100	104844650
Q$105	Q3THW5	H2AV_MOUSE	H2afv	Histone H2A.V	Mus musculus	1	16.41	1	1	1	0.042	0	0	0.125	2																	1454300	1722350	1492900	1514050	1265600	1071400	1453250	1417650									1588325	1503475
Q$106	P10126	EF1A1_MOUSE	Eef1a1	Elongation factor 1-alpha 1	Mus musculus	1	17.1	6	9	14	1	1	1	1	1	224381555	243409000	285332750	212427210	274450250	235543375	274017000	243853750	260853250	270036250	257577750	245036665	290833250	255840250	212430850	219587255	79510500	76822100	69420000	67652700	69798300	63799550	80940950	78864200	233895278	248879980	254996813	258935375	265444750	251307208	273336750	216009053	78166300	68536350
Q$107	P10518	HEM2_MOUSE	Alad	Delta-aminolevulinic acid dehydratase	Mus musculus	0.9779	5.76	1	1	1	0.125	0.125	0.125	0.125	1	10891500	8792000	10388500	6802500	11027000	8891000	7349500	8009500	8133000	9091500	8375500	6365000	11702500	10380500	9190000	7213000	2831500	2431000	2563600	2563500	1942400	2438000	2975200	2586800	9841750	8595500	9959000	7679500	8612250	7370250	11041500	8201500	2631250	2563550
Q$108	P60843	IF4A1_MOUSE	Eif4a1	Eukaryotic initiation factor 4A-I	Mus musculus	1	10.59	3	3	3	0.708	0.625	0.625	0.875	2	41183000	38296250	45423750	37060750	48464750	39370500	51439500	48740000	52840750	50168500	42763000	48002500	47632750	44767250	43504000	47229250	14175550	13419750	13066200	12303850	13957100	13322900	12015800	11005150	39739625	41242250	43917625	50089750	51504625	45382750	46200000	45366625	13797650	12685025
Q$109	P10639	THIO_MOUSE	Txn	Thioredoxin	Mus musculus	1	54.29	4	4	4	1	1	1	1	1	35782065	33940310	40566810	30488495	39911075	37332785	37540530	36622500	43522555	41575505	38618630	38315000	45104000	40768585	32444085	34195370	14367100	13731700	12957200	12017500	17833900	18005300	16315600	16069900	34861188	35527653	38621930	37081515	42549030	38466815	42936293	33319728	14049400	12487350
Q$110	P10649	GSTM1_MOUSE	Gstm1	Glutathione S-transferase Mu 1	Mus musculus	1	58.26	11	15	16	1	1	1	1	1	152904025	143389500	183839987	140339178	163192843	140840257	144288720	152171612	179049247	173028468	129205347	133504330	181949580	162453037	117005260	123793628	59458505	54773260	51023841	84035175	59344720	60179668	61788434	69572772	148146763	162089583	152016550	148230166	176038858	131354839	172201309	120399444	57115883	67529508
Q$111	Q64475	H2B1B_MOUSE	Hist1h2bb	Histone H2B type 1-B	Mus musculus	1	26.98	3	4	6	1	1	1	1	8	16503066	16289444	20554368	15806044	18585412	17351875	17052385	15487700	17623649	16959795	16579567	16850144	21820323	20184277	13817025	15129414	6292047	6117872	6579465	6531033	6822408	6780780	8759440	8800794	16396255	18180206	17968644	16270043	17291722	16714856	21002300	14473220	6204960	6555249
Q$112	P11087	CO1A1_MOUSE	Col1a1	Collagen alpha-1(I) chain	Mus musculus	1	7.09	5	6	9	1	1	1	1	1	317389155	313664780	297426000	219506710	402405000	340674500	233931500	235304500	505111500	503263500	145192000	156131500	365035000	339939000	106405715	112298575	165309500	162054400	57287500	57264100	119514800	117244000	127008800	125951800	315526968	258466355	371539750	234618000	504187500	150661750	352487000	109352145	163681950	57275800
Q$113	P11404	FABPH_MOUSE	Fabp3	Fatty acid-binding protein, heart	Mus musculus	1	81.95	12	16	19	1	1	1	1	1	4936874400	4942177420	6135784605	4710683285	5574922500	4803681925	5645888930	5249715690	5771162665	6195627785	5535120720	5168147645	5937599500	5307090500	4891770935	5239343745	1593412100	1532540298	1409606700	1488368600	1818165300	1762918500	1441680700	1510160300	4939525910	5423233945	5189302213	5447802310	5983395225	5351634183	5622345000	5065557340	1562976199	1448987650
Q$114	P11499	HS90B_MOUSE	Hsp90ab1	Heat shock protein HSP 90-beta	Mus musculus	1	43.92	22	22	22	1	1	1	1	1	435962500	407981860	533413500	384503675	486264500	433960000	526502000	500431000	522608500	542223000	469525225	481611500	562359500	493040000	389331395	415019920	135009800	130830100	130656400	126748900	121481500	114875275	154491900	153510800	421972180	458958588	460112250	513466500	532415750	475568363	527699750	402175658	132919950	128702650
Q$115	P11798	KCC2A_MOUSE	Camk2a	Calcium/calmodulin-dependent protein kinase type II subunit alpha	Mus musculus	1	9.62	3	4	5	1	1	1	1	1	49121290	49457135	63527000	48932500	52679500	46023000	64033000	57220000	50705500	49984000	44498500	44486020	53391500	48148500	37668985	41431500	15929100	15106700	12797300	12589800	9603700	9997100	12410200	12655900	49289213	56229750	49351250	60626500	50344750	44492260	50770000	39550243	15517900	12693550
Q$116	P12367	KAP2_MOUSE	Prkar2a	cAMP-dependent protein kinase type II-alpha regulatory subunit	Mus musculus	0.9787	4.24	1	1	1	0.375	0.25	0.375	0.5	1	1998200	2551765	3061770	2893800	2902295	2572435	3014420	2887540	3356940	2966685	3088490	2315705	3780785	3222385	3506080	2356020	977391	1022900	1130400	853398	966137	1034100	1079900	954701	2274983	2977785	2737365	2950980	3161813	2702098	3501585	2931050	1000146	991899
Q$117	P12787	COX5A_MOUSE	Cox5a	Cytochrome c oxidase subunit 5A, mitochondrial	Mus musculus	1	66.44	9	10	14	1	1	1	1	1	274739110	289325885	363589600	268350040	367996380	290915915	274169570	211160290	277307160	282317310	372486865	350785965	466840200	398080680	293943955	276533655	84098035	82606307	112499372	113032664	110214149	90470503	131446872	126815811	282032498	315969820	329456148	242664930	279812235	361636415	432460440	285238805	83352171	112766018
Q$118	P13412	TNNI2_MOUSE	Tnni2	Troponin I, fast skeletal muscle	Mus musculus	1	59.89	15	23	40	1	1	1	1	1	7672251350	7310504050	9631671000	7072668500	8409890000	7022807420	8750322500	8289413000	10099498000	9919736500	7455961225	7624540500	8881217000	7906856500	6931443585	7350633145	2518843100	2398579600	2173606500	2068638800	2938350300	2868901300	2161966500	2216934400	7491377700	8352169750	7716348710	8519867750	10009617250	7540250863	8394036750	7141038365	2458711350	2121122650
Q$119	P13541	MYH3_MOUSE	Myh3	Myosin-3	Mus musculus	1	4.64	8	11	16	1	1	1	1	1	4678406500	4345858500	6009264500	4468652500	5498276250	4391743750	6213714500	6000229000	6863832000	6203967750	4678668250	4958415500	5372610500	4774089000	4496691500	4495651250	1551479650	1446946000	1381987000	1296591350	1547219200	1503430150	1125344650	1143590950	4512132500	5238958500	4945010000	6106971750	6533899875	4818541875	5073349750	4496171375	1499212825	1339289175
Q$120	P13542	MYH8_MOUSE	Myh8	Myosin-8	Mus musculus	1	16.68	38	70	135	1	1	1	1	1	11225734085	10984554098	14176211804	10654743920	12993095636	11170261939	14495171263	13911372453	15493314714	15659461197	11902447081	11864554529	13031842363	11819519450	10741570916	11693011371	4008578189	3849104068	3310857353	3202445950	3683816717	3551961731	2921047430	3158083596	11105144092	12415477862	12081678788	14203271858	15576387956	11883500805	12425680907	11217291144	3928841129	3256651652
Q$121	P13707	GPDA_MOUSE	Gpd1	Glycerol-3-phosphate dehydrogenase [NAD(+)], cytoplasmic	Mus musculus	1	64.47	17	20	32	1	1	1	1	1	1876057500	1809130500	2190958500	1911446000	2209150000	1835275500	2310128000	2168779500	2380761000	2376560000	2021966000	1960711500	2352949500	2144758000	1895932500	1809474500	616525800	583519700	538944800	527535200	595786000	565781600	554603800	523459000	1842594000	2051202250	2022212750	2239453750	2378660500	1991338750	2248853750	1852703500	600022750	533240000
Q$122	P14152	MDHC_MOUSE	Mdh1	Malate dehydrogenase, cytoplasmic	Mus musculus	1	49.4	12	16	21	1	1	1	1	1	824341360	778140430	954812500	725874305	1080300000	903149540	788351825	717856385	806192285	824213500	1018621000	957422000	1253605500	1128459500	768228785	797693225	239001300	226451600	317787000	312058200	231733100	229739100	377748700	396600500	801240895	840343403	991724770	753104105	815202893	988021500	1191032500	782961005	232726450	314922600
Q$123	P14206	RSSA_MOUSE	Rpsa	40S ribosomal protein SA	Mus musculus	1	14.92	3	3	3	0.833	0.875	0.625	1	1	24354175	25199815	33698250	23824290	24996045	22028795	30154670	24171710	29434240	30451065	29094050	26815325	31092735	28138755	24550470	24267240	8810800	8928300	7706600	7299300	10973700	9177000	9318500	8695800	24776995	28761270	23512420	27163190	29942653	27954688	29615745	24408855	8869550	7502950
Q$124	P14602	HSPB1_MOUSE	Hspb1	Heat shock protein beta-1	Mus musculus	1	62.68	6	7	8	0.708	0.875	0.625	0.625	1	104682810	104474000	125398685	88207410	124019010	102869030	97115195	98003680	127954810	120732150	80492410	94009895	147603250	126454930	83399005	86438190	26647492	23297651	28079355	26449680	36884670	38471163	41566700	44747300	104578405	106803048	113444020	97559438	124343480	87251153	137029090	84918598	24972572	27264518
Q$125	P14824	ANXA6_MOUSE	Anxa6	Annexin A6	Mus musculus	1	42.79	24	27	33	1	1	1	1	1	953416440	900947040	1176658210	875503055	1090208210	927539005	1136863460	1084364790	1279006845	1242459985	1015340335	1048260890	1222883930	1051241710	924273575	938678055	317676900	309126801	293871358	273377629	365537138	337472098	329499521	323303000	927181740	1026080633	1008873608	1110614125	1260733415	1031800613	1137062820	931475815	313401851	283624494
Q$126	P15626	GSTM2_MOUSE	Gstm2	Glutathione S-transferase Mu 2	Mus musculus	1	38.53	7	8	8	0.667	0.625	0.75	0.875	1	90677000	71655210	105925167	83759298	117660333	101421167	105808250	103387417	78197167	83619083	111588417	116915000	127570750	113111917	79428500	86642558	30827750	30475067	36656167	34328750	33137667	34302917	42510200	45569567	81166105	94842233	109540750	104597834	80908125	114251709	120341334	83035529	30651409	35492459
Q$127	P16015	CAH3_MOUSE	Ca3	Carbonic anhydrase 3	Mus musculus	1	87.31	20	32	45	1	1	1	1	1	591387665	570286190	712130010	512719590	780734615	674822375	538393275	489513170	528305665	529995285	1116792145	1139310685	1134819550	1035333750	800683425	831180000	671858900	660484200	335221900	334043717	393621400	365636424	445967800	462615200	580836928	612424800	727778495	513953223	529150475	1128051415	1085076650	815931713	666171550	334632809
Q$128	P16045	LEG1_MOUSE	Lgals1	Galectin-1	Mus musculus	1	37.78	4	4	4	1	1	1	1	1	172144520	164194565	221995700	158430140	187601335	145865415	223906500	208932165	269118000	241136605	169756270	178362835	198254225	173052690	162542750	158925520	63510700	58911300	42789555	38681633	76778500	69722500	45623620	17432100	168169543	190212920	166733375	216419333	255127303	174059553	185653458	160734135	61211000	40735594
Q$129	P16125	LDHB_MOUSE	Ldhb	L-lactate dehydrogenase B chain	Mus musculus	1	47.9	14	16	19	0.958	1	0.875	1	1	941254115	872806140	1150998215	870684375	1100703225	869342550	1159499180	1083669595	994292850	1003986835	1016610525	958173285	1194974105	1050628900	822842000	817321360	315571277	303511781	268206572	280721965	228338899	214259658	301789942	301561639	907030128	1010841295	985022888	1121584388	999139843	987391905	1122801503	820081680	309541529	274464269
Q$130	P16858	G3P_MOUSE	Gapdh	Glyceraldehyde-3-phosphate dehydrogenase	Mus musculus	1	77.18	39	55	106	1	1	1	1	1	13689155285	13259060595	17309420215	13362981800	16027090280	13897354230	16524555695	15971977010	17224934565	16928413805	14939297715	15238586900	16653079500	15377595020	13506261895	14268414825	4928350257	4723996816	4175896355	4016328222	5016842242	5004403554	4050556325	4224047300	13474107940	15336201008	14962222255	16248266353	17076674185	15088942308	16015337260	13887338360	4826173537	4096112289
Q$131	P17182	ENOA_MOUSE	Eno1	Alpha-enolase	Mus musculus	1	55.53	22	27	40	1	1	1	1	1	1273422445	1231178790	1487294815	1182496840	1475495160	1299251435	1631246750	1600298000	1765128105	1733283970	1337809425	1398053485	1511157720	1410285470	1184483175	1251485810	473781050	451229200	416287800	398571600	483226654	502156450	379234200	417557300	1252300618	1334895828	1387373298	1615772375	1749206038	1367931455	1460721595	1217984493	462505125	407429700
Q$132	P17183	ENOG_MOUSE	Eno2	Gamma-enolase	Mus musculus	1	6.91	4	5	12	1	1	1	1	1	747797750	748302250	975722000	708040250	872196000	725850000	884100500	802182250	977561750	1005680750	844206000	803286750	944803250	845162250	778280000	794563750	246969300	239205450	218526200	213081300	325512200	311368300	243180650	245876150	748050000	841881125	799023000	843141375	991621250	823746375	894982750	786421875	243087375	215803750
Q$133	P17742	PPIA_MOUSE	Ppia	Peptidyl-prolyl cis-trans isomerase A	Mus musculus	1	54.27	8	10	11	1	1	1	1	1	283623250	263712000	343093750	265084365	303096500	231582000	285254750	263147500	340706500	366208000	265145250	262828250	366526000	314825250	220800750	228691905	87149650	87072550	84880300	88419400	102385400	100755000	110964300	111166700	273667625	304089058	267339250	274201125	353457250	263986750	340675625	224746328	87111100	86649850
Q$134	P17751	TPIS_MOUSE	Tpi1	Triosephosphate isomerase	Mus musculus	1	67.56	20	35	61	1	1	1	1	1	5274273265	5073073435	6763481595	5017641995	6471798420	5462454955	6357590965	6143299500	6771673500	6704483790	6083376745	6203911500	6789027500	6220830000	5520017050	5858559480	1831882400	1822972800	1827826000	1796946000	2194389800	2223044200	1814188600	1895158700	5173673350	5890561795	5967126688	6250445233	6738078645	6143644123	6504928750	5689288265	1827427600	1812386000
Q$135	P17919	HXB1_MOUSE	Hoxb1	Homeobox protein Hox-B1	Mus musculus	0.9465	3.37	1	1	1	0.042	0	0	0.125	1																	10773000	9766700	12692000	12935000	15717000	14276000	13788000	15719000									10269850	12813500
Q$136	P18242	CATD_MOUSE	Ctsd	Cathepsin D	Mus musculus	1	10.98	2	2	3	0.625	0.625	0.25	1	1	12331875	15626000	20714000	13999500	24204500	12278500	17130500	19366500	17332000	19738000	19348500	20303500	17419000	19950000	8682865	10526500	5131800	4190300	6552700	4930100	4676900	4293900	3804800	6191600	13978938	17356750	18241500	18248500	18535000	19826000	18684500	9604683	4661050	5741400
Q$137	P18419	SVS4_MOUSE	Svs4	Seminal vesicle secretory protein 4	Mus musculus	0.9833	25.66	1	1	1	0.083	0	0	0.25	1																	712985	746469	2124500	2044800	337176	312700	738003	386587									729727	2084650
Q$138	P18760	COF1_MOUSE	Cfl1	Cofilin-1	Mus musculus	1	15.06	2	2	2	1	1	1	1	1	26106055	22843520	34126000	24129885	30575830	26728500	30004750	28739250	35503000	32177000	27835750	30504570	35857000	30814500	23038445	26139080	9165000	8840400	9384200	8421200	11197900	11302800	10375300	10195700	24474788	29127943	28652165	29372000	33840000	29170160	33335750	24588763	9002700	8902700
Q$139	P18826	KPB1_MOUSE	Phka1	Phosphorylase b kinase regulatory subunit alpha, skeletal muscle isoform	Mus musculus	1	17.73	10	11	13	0.917	1	1	0.75	1	584847075	549292390	727564595	463254075	594294000	591345175	701600990	587710660	639067405	624771525	479333085	636523665	690406225	622581150	410475605	420233375	235566600	226002200	186936300	181157297	196287483	196695500	171604556	180212162	567069733	595409335	592819588	644655825	631919465	557928375	656493688	415354490	230784400	184046799
Q$140	P19096	FAS_MOUSE	Fasn	Fatty acid synthase	Mus musculus	1	20.37	29	30	30	0.125	0	0	0.375	1																	123277986	147777387	55815512	79721856	74229483	71350277	71120386	78891002									135527687	67768684
Q$141	P19157	GSTP1_MOUSE	Gstp1	Glutathione S-transferase P 1	Mus musculus	1	38.57	5	5	5	1	1	1	1	1	96796500	87262000	112782000	91759000	116690500	96852500	113329000	95704500	120055000	108702500	92761000	97256500	124879000	104344500	93150000	93835500	39635800	33263700	31630200	29207400	38540300	41376900	35068600	39718300	92029250	102270500	106771500	104516750	114378750	95008750	114611750	93492750	36449750	30418800
Q$142	P19536	COX5B_MOUSE	Cox5b	Cytochrome c oxidase subunit 5B, mitochondrial	Mus musculus	1	53.13	5	6	12	0.958	1	0.875	1	1	156480500	148446370	197827500	142707635	228084000	164175890	136578000	144076000	145256000	135130000	191268000	229889500	299222000	267824500	176977200	180159295	48979000	44579300	69504600	72088800	60812800	54482300	79844100	85305500	152463435	170267568	196129945	140327000	140193000	210578750	283523250	178568248	46779150	70796700
Q$143	P19783	COX41_MOUSE	Cox4i1	Cytochrome c oxidase subunit 4 isoform 1, mitochondrial	Mus musculus	1	25.44	3	4	4	0.75	0.75	0.75	0.75	1	154333500	144886500	183153500	130778000	202140500	164778000	139877000	124636000	108932000	102385000	191678000	187211000	244365000	214070500	131582000	136275000	47843800	46123700	64435400	62586600	28612500	27624100	58415300	59470600	149610000	156965750	183459250	132256500	105658500	189444500	229217750	133928500	46983750	63511000
Q$144	P20029	GRP78_MOUSE	Hspa5	78 kDa glucose-regulated protein	Mus musculus	1	26.11	12	12	13	0.958	0.875	1	1	1	740989980	730480535	979271765	718507570	874272750	716740415	854806165	799252575	1037824000	1071453500	857504825	856741680	964479175	823980500	801322275	763508010	191914150	177561150	201186244	195238250	272563400	247051950	245043500	245428250	735735258	848889668	795506583	827029370	1054638750	857123253	894229838	782415143	184737650	198212247
Q$145	P20108	PRDX3_MOUSE	Prdx3	Thioredoxin-dependent peroxide reductase, mitochondrial	Mus musculus	1	27.63	4	6	7	0.833	0.75	0.75	1	1	77746150	74377395	83645725	67088100	109144485	92285730	53039415	50935535	52251790	54970135	94809495	104919495	137458225	137176385	71715400	73148115	21899208	20021678	43295000	44907194	21813000	26767917	44506200	50031100	76061773	75366913	100715108	51987475	53610963	99864495	137317305	72431758	20960443	44101097
Q$146	P20152	VIME_MOUSE	Vim	Vimentin	Mus musculus	1	26.18	9	10	11	1	1	1	1	1	223924900	217255415	254305945	191671830	270075215	228000985	213739720	216284295	303154620	302192815	171032895	176785090	307935030	270170955	134095290	144410160	110588600	107758404	57638603	56397104	80075963	81490782	89278553	92543400	220590158	222988888	249038100	215012008	302673718	173908993	289052993	139252725	109173502	57017854
Q$147	P20801	TNNC2_MOUSE	Tnnc2	Troponin C, skeletal muscle	Mus musculus	1	86.25	13	22	50	1	1	1	1	1	5592802000	5503565000	7166936000	5154135630	6380649500	5389967500	6706559500	6203419500	7426849000	7507727500	6338423500	6001957500	6856421000	6092956500	5638445000	5776245000	1703678500	1660394900	1541134400	1530711000	1978270600	1866812100	1629990400	1592458100	5548183500	6160535815	5885308500	6454989500	7467288250	6170190500	6474688750	5707345000	1682036700	1535922700
Q$148	P21550	ENOB_MOUSE	Eno3	Beta-enolase	Mus musculus	1	60.14	36	51	95	1	1	1	1	1	7508433840	7287667345	9647448390	7148603545	9074211880	7715692800	9270444750	8950601235	9859737845	9731353315	8460114970	8435390010	9012471235	8237886195	7633290630	7995383560	2545228262	2469393650	2349514930	2251419766	2902309519	2804578702	2277979790	2389847012	7398050593	8398025968	8394952340	9110522993	9795545580	8447752490	8625178715	7814337095	2507310956	2300467348
Q$149	P22599	A1AT2_MOUSE	Serpina1b	Alpha-1-antitrypsin 1-2	Mus musculus	1	29.3	9	10	14	1	1	1	1	1	153754705	134049115	169268700	124024888	157928745	134872360	155704655	152797983	170362245	161810665	136840995	145580125	181635535	175202430	116155610	114751208	50561400	48596385	40783590	41197561	45865517	55243027	42111950	40404752	143901910	146646794	146400553	154251319	166086455	141210560	178418983	115453409	49578893	40990576
Q$150	Q8R1M2	H2AJ_MOUSE	H2afj	Histone H2A.J	Mus musculus	1	22.48	2	4	4	1	1	1	1	7	3078855	2905029	4159107	2597416	3569583	3515841	3136007	3173069	3551540	2902678	3163986	3582760	4800365	3303157	2585168	2583470	1078271	1018643	1045272	993486	792642	915106	1269414	1421662	2991942	3378262	3542712	3154538	3227109	3373373	4051761	2584319	1048457	1019379
Q$151	P23506	PIMT_MOUSE	Pcmt1	Protein-L-isoaspartate(D-aspartate) O-methyltransferase	Mus musculus	0.9879	27.31	3	3	3	0.042	0.125	0	0.125	1	18446525	18951625	28289685	16090590	23076500	17679190	25208615	21961500									6741273	5958100	4519200	5898000	7003600	7237000	5625300	7197500	18699075	22190138	20377845	23585058					6349687	5208600
Q$152	P23927	CRYAB_MOUSE	Cryab	Alpha-crystallin B chain	Mus musculus	1	26.86	5	6	7	0.458	0.5	0.25	0.625	1	122578440	157175435	165621015	105222225	152367495	114035930	95060115	100100910	140947455	105507655	112822975	107769810	190141500	198487000	121652615	78438355	34834400	34274728	46147500	47144300	39256800	36588600	78387800	88599000	139876938	135421620	133201713	97580513	123227555	110296393	194314250	100045485	34554564	46645900
Q$153	P26516	PSMD7_MOUSE	Psmd7	26S proteasome non-ATPase regulatory subunit 7	Mus musculus	0.911	5.3	1	1	1	0.042	0	0	0.125	1																	1032600	1208000	473399	1129600	995596	1264600	1168700	1005300									1120300	801500
Q$154	P26883	FKB1A_MOUSE	Fkbp1a	Peptidyl-prolyl cis-trans isomerase FKBP1A	Mus musculus	1	73.15	4	5	6	1	1	1	1	1	163889740	155975075	125272925	158815035	214104335	202409055	209132800	228187975	223763470	203279575	233048715	246467030	225189635	258524245	189394410	206900250	43613400	44121005	67790930	68485942	49555000	57664200	68188931	163556346	159932408	142043980	208256695	218660388	213521523	239757873	241856940	198147330	43867203	68138436
Q$155	P28650	PURA1_MOUSE	Adssl1	Adenylosuccinate synthetase isozyme 1	Mus musculus	1	46.39	16	23	29	1	1	1	1	1	606389880	583499125	755369000	579924040	708419500	598941310	667864440	653048140	768675425	755326540	635414995	663266000	791429000	714913000	581034335	596285825	204034887	198645800	190767700	187087942	185573100	179752107	201187300	206145300	594944503	667646520	653680405	660456290	762000983	649340498	753171000	588660080	201340344	188927821
Q$156	P28654	PGS2_MOUSE	Dcn	Decorin	Mus musculus	1	27.68	8	10	12	1	1	1	1	1	170662590	159514625	205509720	144608665	183184160	155502840	189174915	175414055	224867360	220305630	136206145	117530620	210105825	175757745	116723285	131348545	72400800	68323600	47094126	45269792	53895300	53937400	51463108	53944052	165088608	175059193	169343500	182294485	222586495	126868383	192931785	124035915	70362200	46181959
Q$157	P29391	FRIL1_MOUSE	Ftl1	Ferritin light chain 1	Mus musculus	1	56.28	5	5	6	0.583	0.25	0.5	1	1	22530375	34419325	49562420	30465640	40713040	38633340	49853185	33985830	81310000	73520500	35408120	42789235	51135225	43244815	32710665	22457505	19222000	15505400	11068400	11881900	21411000	24276400	13416200	13540000	28474850	40014030	39673190	41919508	77415250	39098678	47190020	27584085	17363700	11475150
Q$158	P29699	FETUA_MOUSE	Ahsg	Alpha-2-HS-glycoprotein	Mus musculus	1	31.3	5	6	6	0.708	0.625	0.5	1	1	158452145	150670500	204787410	167937430	181486000	162063255	206884000	189379000	184373500	184661500	168775420	154235060	171186500	165625500	184498035	152100620	60151100	64489700	41606700	48100500	62493300	56676300	50758300	43135200	154561323	186362420	171774628	198131500	184517500	161505240	168406000	168299328	62320400	44853600
Q$159	P30275	KCRU_MOUSE	Ckmt1	Creatine kinase U-type, mitochondrial	Mus musculus	0.9102	3.11	1	1	1	0.042	0	0	0.125	1																	8201000	7939900	15602000	12926000	11071000	10745000	4488600	14420000									8070450	14264000
Q$160	P31001	DESM_MOUSE	Des	Desmin	Mus musculus	1	66.74	32	38	49	1	1	1	1	1	1426724045	1493796230	1768420710	1289636740	1796033045	1523712390	1556636645	1504168410	1767197750	1800480875	1599227595	1535299730	1973032785	1797612780	1309735940	1260145315	439024775	450208564	479566772	478447032	497004155	476323709	592870763	601276488	1460260138	1529028725	1659872718	1530402528	1783839313	1567263663	1885322783	1284940628	444616670	479006902
Q$161	P31786	ACBP_MOUSE	Dbi	Acyl-CoA-binding protein	Mus musculus	1	54.02	4	6	10	1	1	1	1	1	243694000	259136500	338169280	219705500	296947000	271356500	338965000	291885500	325015500	317617500	282748500	285677000	309188000	322567000	242666500	272505000	106685300	101611500	84465800	87294100	106914700	108477400	90621200	94019000	251415250	278937390	284151750	315425250	321316500	284212750	315877500	257585750	104148400	85879950
Q$162	P32848	PRVA_MOUSE	Pvalb	Parvalbumin alpha	Mus musculus	1	73.64	17	32	60	1	1	1	1	1	7352595345	7339217615	9649040440	7220966540	9640789150	7963140695	10023382685	9240664130	11273970275	11142750265	8903015140	8764868580	9730296310	8505716895	7692897285	7835310435	2006213376	1988850436	2116485952	2132408313	2611136569	2515458485	2287340566	2352789094	7345906480	8435003490	8801964923	9632023408	11208360270	8833941860	9118006603	7764103860	1997531906	2124447133
Q$163	P34884	MIF_MOUSE	Mif	Macrophage migration inhibitory factor	Mus musculus	1	17.39	2	2	3	1	1	1	1	1	74740000	75174000	89097000	74901000	93020000	80551000	87982000	77286500	97153000	92499000	81691500	78676000	95987000	89251000	64204000	75065500	27637000	27005000	28773000	28101000	38059000	34455000	28645000	30325000	74957000	81999000	86785500	82634250	94826000	80183750	92619000	69634750	27321000	28437000
Q$164	P35486	ODPA_MOUSE	Pdha1	Pyruvate dehydrogenase E1 component subunit alpha, somatic form, mitochondrial	Mus musculus	1	41.79	11	12	14	1	1	1	1	1	457348470	443631360	558918795	410903710	625165870	547929625	520388180	504718740	504739985	510723330	637641850	658335810	660062700	598121670	559528645	550629750	115624855	111418394	173226200	170695600	139036504	138431321	173102600	184940000	450489915	484911253	586547748	512553460	507731658	647988830	629092185	555079198	113521625	171960900
Q$165	P35700	PRDX1_MOUSE	Prdx1	Peroxiredoxin-1	Mus musculus	1	81.91	15	16	18	1	1	1	1	1	514911445	516506170	604524395	511788785	588144170	514767590	590803500	591088970	652054545	646482835	531645265	542302135	620357850	557457350	486527445	524518860	170145500	162893300	143789700	149233500	171956742	166784500	145908700	158934700	515708808	558156590	551455880	590946235	649268690	536973700	588907600	505523153	166519400	146511600
Q$166	P37804	TAGL_MOUSE	Tagln	Transgelin	Mus musculus	1	14.93	3	3	3	0.083	0	0	0.25	1																	16183900	18302200	15190366	15570181	24711500	20413600	14595923	17806206									17243050	15380274
Q$167	P38647	GRP75_MOUSE	Hspa9	Stress-70 protein, mitochondrial	Mus musculus	1	19.15	8	8	8	0.208	0.125	0.25	0.5	1	269822075	241274745	312058035	253732135	385964015	306122055	431169850	438161010	387433670	348673970	320647965	366751280	333725370	284553030	259196270	264255120	96272708	88980353	99504200	91729300	73998400	75611315	83683500	82741400	255548410	282895085	346043035	434665430	368053820	343699623	309139200	261725695	92626531	95616750
Q$168	P40142	TKT_MOUSE	Tkt	Transketolase	Mus musculus	1	3.53	1	1	1	0.042	0	0	0.125	1																	5556700	8254100	5611200	5127800	4441400	3888500	3114500	4513100									6905400	5369500
Q$169	P41216	ACSL1_MOUSE	Acsl1	Long-chain-fatty-acid--CoA ligase 1	Mus musculus	1	28.76	14	14	14	0.958	1	1	0.875	1	139072430	126349630	159033565	117088725	189266860	159149010	141049105	139080350	127572095	127784945	178701410	186886000	227922440	195200165	138497510	153430345	53486100	49846300	58877700	57812700	42185303	43186361	65247500	69159200	132711030	138061145	174207935	140064728	127678520	182793705	211561303	145963928	51666200	58345200
Q$170	P42125	ECI1_MOUSE	Eci1	Enoyl-CoA delta isomerase 1, mitochondrial	Mus musculus	1	28.03	5	5	5	0.542	0.375	0.75	0.5	1	65290615	67018215	74567780	60409615	83396655	78442755	70518500	62054595	67961020	74570975	82809050	82005620	94307400	94400500	63445610	70960880	22029000	19551422	27808800	26668300	17372178	17341760	28501500	30248400	66154415	67488698	80919705	66286548	71265998	82407335	94353950	67203245	20790211	27238550
Q$171	P45376	ALDR_MOUSE	Akr1b1	Aldose reductase	Mus musculus	1	52.22	13	18	29	1	1	1	1	1	1081578000	1045591500	1321011000	1005716885	1265373000	1088581000	1422153500	1403033525	1508283000	1478005500	1113341000	1148497500	1206637000	1126732050	1038771500	1124919000	387304800	370005500	342948800	321413800	362294100	372650000	295779600	305645400	1063584750	1163363943	1176977000	1412593513	1493144250	1130919250	1166684525	1081845250	378655150	332181300
Q$172	P45591	COF2_MOUSE	Cfl2	Cofilin-2	Mus musculus	1	50.6	7	8	8	1	1	1	1	1	238885250	234631750	318022500	233374000	296221500	249750500	295100750	287829250	319554000	309441500	274344750	271804500	307269000	279581000	235006000	244032500	81847000	80004100	81467400	77946300	83718200	83489200	81952100	86639700	236758500	275698250	272986000	291465000	314497750	273074625	293425000	239519250	80925550	79706850
Q$173	P45952	ACADM_MOUSE	Acadm	Medium-chain specific acyl-CoA dehydrogenase, mitochondrial	Mus musculus	1	24.23	7	7	8	0.875	0.75	0.875	1	1	51158195	47091160	61021500	45562000	68660000	57781500	37415910	34439525	40798540	36807410	67252000	81251000	85680000	75382500	53210290	50947365	15234700	15687400	24940900	24377900	16532800	17405000	28095900	30390500	49124678	53291750	63220750	35927718	38802975	74251500	80531250	52078828	15461050	24659400
Q$174	P47738	ALDH2_MOUSE	Aldh2	Aldehyde dehydrogenase, mitochondrial	Mus musculus	1	5.2	2	2	2	0.375	0	0.125	1	1									10650145	8288215	8301080	7537650	11447665	9506375	7040885	6452935	3785400	3833100	2706578	3288100	3799400	3172400	3734100	3698216					9469180	7919365	10477020	6746910	3809250	2997339
Q$175	P47754	CAZA2_MOUSE	Capza2	F-actin-capping protein subunit alpha-2	Mus musculus	1	26.92	4	4	4	1	1	1	1	1	79306350	78962930	98876000	77145000	86450500	74999500	95179500	97109000	108819000	112956000	80836510	83679000	95394500	85897500	74530000	80922500	29227500	27961400	24794800	24426900	34743400	33782000	28510700	30052100	79134640	88010500	80725000	96144250	110887500	82257755	90646000	77726250	28594450	24610850
Q$176	P47757	CAPZB_MOUSE	Capzb	F-actin-capping protein subunit beta	Mus musculus	1	59.21	12	13	15	1	1	1	1	1	285138570	283084210	345390120	257406730	334793660	287233180	305213715	279153860	329729760	328687465	308854385	313225105	367891510	346367235	267080855	280925830	92294625	87772923	98333523	97990869	109124499	107936891	106141826	112219315	284111390	301398425	311013420	292183788	329208613	311039745	357129373	274003343	90033774	98162196
Q$177	P47857	PFKAM_MOUSE	Pfkm	ATP-dependent 6-phosphofructokinase, muscle type	Mus musculus	1	61.67	40	56	79	1	1	1	1	1	2924939795	2903813445	3669811010	2851517615	3429722600	2827520125	3564625880	3330183800	3620915330	3642085915	3166585135	3194449325	3783551395	3283714840	2795752325	2846586350	977235647	948868691	861614424	851803371	865484537	827420770	867530545	870004489	2914376620	3260664313	3128621363	3447404840	3631500623	3180517230	3533633118	2821169338	963052169	856708898
Q$178	P47934	CACP_MOUSE	Crat	Carnitine O-acetyltransferase	Mus musculus	1	5.59	3	3	3	0.333	0.125	0.5	0.5	1	64777500	65741500	93533000	60398000	78450500	67835500	87488000	76956000	76971500	87921000	81208500	73981000	96109500	88152000	67936000	69540000	24647400	25510700	26944900	27190400	27827400	25920800	24272000	26259600	65259500	76965500	73143000	82222000	82446250	77594750	92130750	68738000	25079050	27067650
Q$179	P47962	RL5_MOUSE	Rpl5	60S ribosomal protein L5	Mus musculus	0.9669	4.71	1	1	1	0.042	0.125	0	0	1	5706500	5686000	5976500	6165500	9534000	7789000	9850500	11093500																	5696250	6071000	8661500	10472000
Q$180	P48036	ANXA5_MOUSE	Anxa5	Annexin A5	Mus musculus	0.9996	8.46	2	2	2	0.208	0	0.125	0.5	1	6127895	5821895	7942480	4504130	6839285	6260075	7044010	5734480	7184255	7377875	8564435	6147090	7023960	8317965	4450885	5066740	3719186	2592913	2248517	1876405	2334374	2180693	3066150	2952881					7281065	7355763	7670963	4758813	3156050	2062461
Q$181	P63328	PP2BA_MOUSE	Ppp3ca	Serine/threonine-protein phosphatase 2B catalytic subunit alpha isoform	Mus musculus	0.9368	2.3	1	1	1	0.125	0.25	0.125	0	2	2216625	2236568	2456753	2305193	3098000	1893385	2905500	2289113	25792500	5010250	2190688	3119000	2855500	2346838	2527000	1915558									2226597	2380973	2495693	2597307	15401375	2654844	2601169	2221279
Q$182	P48678	LMNA_MOUSE	Lmna	Prelamin-A/C	Mus musculus	1	19.7	10	10	11	0.5	0.625	0.625	0.625	1	219513120	194502390	298397105	191460735	279633130	202557915	305223550	270152535	333177330	297556165	242500490	252934460	274308320	241040050	213619180	206025335	74004340	70759821	63757906	60640682	79544372	70765392	70005965	66737597	207007755	244928920	241095523	287688043	315366748	247717475	257674185	209822258	72382081	62199294
Q$183	P48772	COX8B_MOUSE	Cox8b	Cytochrome c oxidase subunit 8B, mitochondrial	Mus musculus	1	50	1	2	3	0.75	0.625	0.625	1	1	38511000	40194500	44086500	35473000	37679000	37300500	28084500	39368000	29957500	34513000	26141000	34435500	44206500	41756500	25761000	34892500	11106200	10759100	13958900	12412500	10344300	12246000	14469800	14022600	39352750	39779750	37489750	33726250	32235250	30288250	42981500	30326750	10932650	13185700
Q$184	P48774	GSTM5_MOUSE	Gstm5	Glutathione S-transferase Mu 5	Mus musculus	1	16.07	3	3	4	0.542	0.75	0.5	0.5	1	232804000	223880000	280117667	217187833	273070833	250158167	310406000	306222167	320048667	346568833	265956167	262184000	280350500	251358167	240997000	268255333	87338300	83070067	76770067	70951200	87148167	87597167	61712900	68279867	228342000	248652750	261614500	308314084	333308750	264070084	265854334	254626167	85204184	73860634
Q$185	P48962	ADT1_MOUSE	Slc25a4	ADP/ATP translocase 1	Mus musculus	1	81.21	33	40	55	1	1	1	1	1	4831981645	4800680865	5830176620	4361119935	5720424115	4859229555	2761341130	4802953945	5000273615	5119983515	5303763955	5259439500	6523093990	5839468060	4392421555	4580553370	1517576852	1509433549	1637343827	1622400410	1367615197	1385573502	1692623200	1744914814	4816331255	5095648278	5289826835	3782147538	5060128565	5281601728	6181281025	4486487463	1513505201	1629872119
Q$186	P49722	PSA2_MOUSE	Psma2	Proteasome subunit alpha type-2	Mus musculus	0.9966	8.12	1	1	1	0.875	0.75	1	0.875	1	5307500	4427110	5710000	5838000	5481000	5053000	6422000	5829000	7708000	5841500	5276000	5383000	5869500	5719000	4579600	4857375	1676600	1544800	1213100	1309000	2021000	1856100	1671300	1732500	4867305	5774000	5267000	6125500	6774750	5329500	5794250	4718488	1610700	1261050
Q$187	P49813	TMOD1_MOUSE	Tmod1	Tropomodulin-1	Mus musculus	1	20.89	5	5	7	1	1	1	1	1	40355105	39054585	50227375	40583385	42497890	37576415	49741880	43167775	58139795	53935635	43815575	40552670	38662180	38463525	40921840	35192085	12569850	13195300	12558600	10934451	15012600	14019600	11543223	11337807	39704845	45405380	40037153	46454828	56037715	42184123	38562853	38056963	12882575	11746526
Q$188	P50396	GDIA_MOUSE	Gdi1	Rab GDP dissociation inhibitor alpha	Mus musculus	1	8.72	2	3	3	0.417	0.25	0.375	0.625	1	6598880	5036805	7874963	8522193	7699035	5948448	6493710	7837910	7163065	8538538	6214958	7001915	7589875	7426690	6213825	6786448	2874284	2198331	2296809	2008566	2626604	2344503	2581463	2828650	5817843	8198578	6823742	7165810	7850802	6608437	7508283	6500137	2536308	2152688
Q$189	Q922U2	K2C5_MOUSE	Krt5	Keratin, type II cytoskeletal 5	Mus musculus	0.9979	2.07	1	1	1	1	1	1	1	4	22208750	30723750	41792500	33041250	58321250	34438750	11668625	21045000	13371250	13165000	39876250	37953750	69410000	49580000	44106250	24323750	8382250	5571500	17534750	14775750	7995000	7827750	21113000	18058750	26466250	37416875	46380000	16356813	13268125	38915000	59495000	34215000	6976875	16155250
Q$190	P50543	S10AB_MOUSE	S100a11	Protein S100-A11	Mus musculus	0.979	16.33	1	1	1	0.25	0.125	0	0.625	1	2183485	2809580	3265975	2534645	2167520	2454825	2214360	2630005									1202500	1230400	535429	470301	1445400	1014100	1055000	1242700	2496533	2900310	2311173	2422183					1216450	502865
Q$191	P50544	ACADV_MOUSE	Acadvl	Very long-chain specific acyl-CoA dehydrogenase, mitochondrial	Mus musculus	1	31.71	11	14	16	1	1	1	1	1	476076045	444944210	605338430	445292690	552323475	462951055	574929895	560223850	606004315	552802990	497976360	501656735	557020145	523851145	445303365	444061145	171087886	154884773	145018000	138921300	148780976	137628623	137229400	138567400	460510128	525315560	507637265	567576873	579403653	499816548	540435645	444682255	162986330	141969650
Q$192	P50608	FMOD_MOUSE	Fmod	Fibromodulin	Mus musculus	1	23.94	5	9	14	0.833	1	0.5	1	1	164540625	153740485	179810000	135949915	174802340	151572750	158450480	149095425	190031000	179138730	58151385	48741770	219036500	231864000	69106665	27615635	56551300	58313900	31554078	28052200	80848900	83458400	67385400	68633700	159140555	157879958	163187545	153772953	184584865	53446578	225450250	48361150	57432600	29803139
Q$193	P51174	ACADL_MOUSE	Acadl	Long-chain specific acyl-CoA dehydrogenase, mitochondrial	Mus musculus	1	49.53	13	14	17	1	1	1	1	1	396671060	374665295	480913115	382074525	519372065	467492805	419445430	443541325	435039505	389331805	469359985	535551085	605487035	554178620	410050110	411144640	132504076	112216860	160258300	150108100	124414945	143066487	180036883	178379800	385668178	431493820	493432435	431493378	412185655	502455535	579832828	410597375	122360468	155183200
Q$194	P51667	MLRV_MOUSE	Myl2	Myosin regulatory light chain 2, ventricular/cardiac muscle isoform	Mus musculus	1	27.71	5	6	7	0.667	1	0.625	0.375	1	1127198500	1154590000	1428601500	1041570500	1243027500	1026449500	1419724500	1238539000	1141084500	1170580500	1101275000	1027868000	1297850500	1105581500	935255000	917002500	377181800	375209100	297162700	297111500	263202100	226878600	296553500	295605500	1140894250	1235086000	1134738500	1329131750	1155832500	1064571500	1201716000	926128750	376195450	297137100
Q$195	P51885	LUM_MOUSE	Lum	Lumican	Mus musculus	1	13.61	3	3	7	1	1	1	1	1	35413500	35880000	39743500	34024000	39843500	32002940	45865000	36605000	59707000	58708000	30522500	34393310	32796500	28025935	30395525	33099500	17995900	17867000	10349200	9626300	22811700	23804400	12758900	12588800	35646750	36883750	35923220	41235000	59207500	32457905	30411218	31747513	17931450	9987750
Q$196	P52480	KPYM_MOUSE	Pkm	Pyruvate kinase PKM	Mus musculus	1	71.56	41	62	106	1	1	1	1	1	8422822340	8193519830	10702011505	7841433965	9849457120	8368479895	10102001495	9539405645	10715146340	10549564580	9249882980	9182782605	10031104010	9121785005	8379674465	8683650335	2813228100	2734496400	2428252900	2403635800	2935342085	2834389866	2342263086	2355660115	8308171085	9271722735	9108968508	9820703570	10632355460	9216332793	9576444508	8531662400	2773862250	2415944350
Q$197	P52503	NDUS6_MOUSE	Ndufs6	NADH dehydrogenase [ubiquinone] iron-sulfur protein 6, mitochondrial	Mus musculus	1	31.9	3	3	4	0.5	0.25	0.625	0.625	1	33311500	27047000	40357500	31052500	49568000	29484000	34756000	43264500	35403000	42980000	45540000	38173000	43252500	42890500	29504500	34487000	9592200	13022300	11380700	13075100	11804600	11288300	9951700	12551100	30179250	35705000	39526000	39010250	39191500	41856500	43071500	31995750	11307250	12227900
Q$198	P54071	IDHP_MOUSE	Idh2	Isocitrate dehydrogenase [NADP], mitochondrial	Mus musculus	1	36.28	14	16	23	0.833	0.75	0.75	1	1	331060595	308870695	355501850	293545840	490329105	467027625	473184625	561867295	393803480	363758575	393133130	435475460	464000500	477777720	259498730	380958725	142790093	129931882	169667900	155228800	74625629	94997797	165553900	190035300	319965645	324523845	478678365	517525960	378781028	414304295	470889110	320228728	136360988	162448350
Q$199	Q8CC27	CACB2_MOUSE	Cacnb2	Voltage-dependent L-type calcium channel subunit beta-2	Mus musculus	1	2.6	2	2	2	0.583	0.75	0.25	0.75	3	9445875	9580875	12036250	9178750	13464625	10573125	11480250	10021625	11820125	11136375	11916625	10410250	14639250	11952750	8488000	9756375	2690700	2587525	3081025	3052975	3020200	3184175	3534275	3711950	9513375	10607500	12018875	10750938	11478250	11163438	13296000	9122188	2639113	3067000
Q$200	P54822	PUR8_MOUSE	Adsl	Adenylosuccinate lyase	Mus musculus	1	25.62	6	7	9	0.875	0.75	1	1	1	48029675	46571995	55399610	45276675	74570570	44488150	63731555	67241970	57207315	54516465	65596390	56829530	65877590	50718075	52801300	55075290	17844501	16770378	15219800	18316600	14839600	15728454	17614100	17625000	47300835	50338143	59529360	65486763	55861890	61212960	58297833	53938295	17307440	16768200
Q$201	P56135	ATPK_MOUSE	Atp5j2	ATP synthase subunit f, mitochondrial	Mus musculus	1	26.14	2	2	4	0.875	1	0.625	1	1	124590000	120430500	169468000	121995500	91652000	120753500	140549500	144014500	154163000	146269500	139653000	142531500	159977000	135684000	125940500	119954500	37702600	39145200	39130000	35473800	14883300	41881600	30431000	29786000	122510250	145731750	106202750	142282000	150216250	141092250	147830500	122947500	38423900	37301900
Q$202	P56371	RAB4A_MOUSE	Rab4a	Ras-related protein Rab-4A	Mus musculus	0.9998	3.21	1	1	1	0.042	0	0	0.125	1																	998433	959340	1492400	1479100	1441800	1525000	2408100	2159200									978887	1485750
Q$203	P56375	ACYP2_MOUSE	Acyp2	Acylphosphatase-2	Mus musculus	1	45.28	4	5	5	0.958	0.875	1	1	1	402616260	399127120	492369115	379814000	425064500	374541500	445331500	438148000	535102000	538230000	406641360	407034500	461860510	421268000	401469675	421283400	120588300	116181400	101899100	102871200	141755100	146258700	91959400	96695800	400871690	436091558	399803000	441739750	536666000	406837930	441564255	411376538	118384850	102385150
Q$204	P56382	ATP5E_MOUSE	Atp5e	ATP synthase subunit epsilon, mitochondrial	Mus musculus	0.9991	30.77	2	2	2	0.708	0.625	0.625	0.875	1	50706000	43988000	59942000	43292500	65666500	51695000	38380500	40759000	43337000	40302000	63990000	61638000	84622500	71437000	49329500	52144500	12827600	12974800	19666800	19067400	18208700	16108300	25756000	23874000	47347000	51617250	58680750	39569750	41819500	62814000	78029750	50737000	12901200	19367100
Q$205	P56391	CX6B1_MOUSE	Cox6b1	Cytochrome c oxidase subunit 6B1	Mus musculus	1	70.93	6	7	11	1	1	1	1	1	282446440	278023440	343626055	252392735	364283775	301076840	235768660	227977030	285679305	286846275	356524030	363230500	479513000	441086000	301457755	313743500	80951406	78058300	126062700	122989100	110553447	110821029	139885300	144300700	280234940	298009395	332680308	231872845	286262790	359877265	460299500	307600628	79504853	124525900
Q$206	P56392	CX7A1_MOUSE	Cox7a1	Cytochrome c oxidase subunit 7A1, mitochondrial	Mus musculus	1	28.75	2	3	3	0.25	0.125	0.125	0.5	1	1852704000	1883775000	2356164000	1753096500	2022821500	1805808500	2244356000	2201687500	2375910000	2561174000	1890571000	1830990500	1996894500	1903492500	1709521500	1879496000	631941500	639217300	448676700	497200100	618997200	604380900	433433900	462821200	1868239500	2054630250	1914315000	2223021750	2468542000	1860780750	1950193500	1794508750	635579400	472938400
Q$207	P56480	ATPB_MOUSE	Atp5b	ATP synthase subunit beta, mitochondrial	Mus musculus	1	77.32	28	46	75	1	1	1	1	1	4258270535	3839708730	4884949860	3617058405	5149279175	4391207225	3598069510	3266840625	3925385030	3972937900	5126050235	5222061805	6392329000	5648364030	4064823060	4183694835	1280241048	1235996331	1681012000	1722500900	1465526000	1453658200	1894605800	2033092600	4048989633	4251004133	4770243200	3432455068	3949161465	5174056020	6020346515	4124258948	1258118690	1701756450
Q$208	P57776	EF1D_MOUSE	Eef1d	Elongation factor 1-delta	Mus musculus	0.9979	18.51	3	3	3	0.125	0	0	0.375	1																	5654100	4486800	3399701	4450200	3761633	4379243	4672300	4868200									5070450	3924951
Q$209	P57780	ACTN4_MOUSE	Actn4	Alpha-actinin-4	Mus musculus	0.9975	1.75	1	1	1	0.167	0.375	0.125	0	1	37487500	42953000	56770000	32522000	45699500	32172000	53835000	60595000	59195000	51705000	35026500	35895500	61505000	37415000	38155500	31066500									40220250	44646000	38935750	57215000	55450000	35461000	49460000	34611000
Q$210	P58252	EF2_MOUSE	Eef2	Elongation factor 2	Mus musculus	1	47.32	28	31	36	1	1	1	1	1	494489820	471565025	590973110	431399515	569650240	487609230	597890895	535154095	605780830	609367815	516733975	524535130	637819525	538100635	462773430	483965005	178248303	173435380	158580556	153845185	171450147	168106509	178711200	175989800	483027423	511186313	528629735	566522495	607574323	520634553	587960080	473369218	175841842	156212871
Q$211	P58771	TPM1_MOUSE	Tpm1	Tropomyosin alpha-1 chain	Mus musculus	1	87.32	40	79	152	1	1	1	1	1	28814280935	28160148815	36380504095	27292802280	32432900755	27441844275	36364176695	34604326460	40624429215	40345450250	30833964975	30981596945	32461338530	29622485535	29090252970	30657359480	9417407063	9181455450	8248091690	8129479525	10619109100	10282610300	7152858624	7580889256	28487214875	31836653188	29937372515	35484251578	40484939733	30907780960	31041912033	29873806225	9299431257	8188785608
Q$212	P58774	TPM2_MOUSE	Tpm2	Tropomyosin beta chain	Mus musculus	1	76.06	33	57	107	1	1	1	1	1	13282972000	12871992440	16004660020	12232194085	15330221500	12980011875	14920012255	14290166635	15596256250	15919000750	13279205935	13018491715	16969211250	15638832250	11565835300	12098122495	4184884461	4089189951	4176327950	4163442609	4298885500	4200739300	4463876900	4693751650	13077482220	14118427053	14155116688	14605089445	15757628500	13148848825	16304021750	11831978898	4137037206	4169885280
Q$213	P60335	PCBP1_MOUSE	Pcbp1	Poly(rC)-binding protein 1	Mus musculus	0.9996	6.74	2	2	2	0.083	0	0	0.25	1																	5726700	4986300	4486000	4302000	3654200	4884500	4824800	5601100									5356500	4394000
Q$214	P60710	ACTB_MOUSE	Actb	Actin, cytoplasmic 1	Mus musculus	1	56.53	13	19	31	1	1	1	1	2	4588374518	3720901459	5101300782	3990083175	4604172894	4218135388	4595224257	4919455852	5518237778	4678898213	3555708414	4808543879	5580430767	5220597990	3957541958	4530797100	1506628167	1300211867	1432500634	1245269195	1719541650	1854977767	1509179150	1549252467	4154637989	4545691979	4411154141	4757340055	5098567996	4182126147	5400514379	4244169529	1403420017	1338884915
Q$215	P61027	RAB10_MOUSE	Rab10	Ras-related protein Rab-10	Mus musculus	0.9998	5.5	1	1	1	1	1	1	1	1	11367000	10887500	13950500	10318000	12685500	11068500	12928000	12334500	9134500	9310500	12654500	10275500	12091500	11855000	8571000	8388500	3521200	3418900	3193800	3009200	1926600	1504000	2893800	2800300	11127250	12134250	11877000	12631250	9222500	11465000	11973250	8479750	3470050	3101500
Q$216	P61089	UBE2N_MOUSE	Ube2n	Ubiquitin-conjugating enzyme E2 N	Mus musculus	0.9998	36.84	3	3	3	0.458	0.5	0.5	0.375	1	23403090	31697460	24802500	25075220	28500000	17883555	22894825	28852500	24226945	27064000	20334035	32588615	37886000	28127750	22905330	22710565	10689200	8510300	8781800	6512500	6257046	8222844	8226100	10190400	27550275	24938860	23191778	25873663	25645473	26461325	33006875	22807948	9599750	7647150
Q$217	P61971	NTF2_MOUSE	Nutf2	Nuclear transport factor 2	Mus musculus	1	56.69	5	5	5	0.75	0.5	0.75	1	1	37208000	38311695	46305000	35332435	48568500	36425000	43843500	42295000	50775000	50080500	41527500	40166000	53533000	43686000	36314980	39463500	13412600	12124100	12860100	12495400	17759900	17429200	15576500	16503400	37759848	40818718	42496750	43069250	50427750	40846750	48609500	37889240	12768350	12677750
Q$218	P61982	1433G_MOUSE	Ywhag	14-3-3 protein gamma	Mus musculus	1	54.66	9	13	15	1	1	1	1	1	905140835	865152675	1041681495	840925990	1204040450	1007854620	958390875	930306065	909666095	823071770	791443960	1033793375	1242470100	1171980145	792679700	790721515	322619300	311800787	353408397	353021399	227735242	244845933	353090000	349611400	885146755	941303743	1105947535	944348470	866368933	912618668	1207225123	791700608	317210044	353214898
Q$219	P62137	PP1A_MOUSE	Ppp1ca	Serine/threonine-protein phosphatase PP1-alpha catalytic subunit	Mus musculus	0.9997	5.15	1	1	2	0.458	0.375	0.25	0.75	2	1198425	1473893	1598628	1374867	1452797	1414625	1594203	1316548	1669833	1679000	1349753	1261495	1828333	1492267	1150192	1278655	408433	466100	393400	318779	471600	397467	509733	418200	1336159	1486748	1433711	1455376	1674417	1305624	1660300	1214424	437267	356090
Q$220	P62141	PP1B_MOUSE	Ppp1cb	Serine/threonine-protein phosphatase PP1-beta catalytic subunit	Mus musculus	0.9997	8.87	2	2	3	0.458	0.375	0.25	0.75	1	3776795	5080943	5993183	4117257	4799442	4590210	7373203	5931823	5047888	7424000	4578153	7292495	5939903	8422267	4454147	5368190	1839233	2050700	2746400	2822179	1860000	1535367	1886733	1522100	4428869	5055220	4694826	6652513	6235944	5935324	7181085	4911169	1944967	2784290
Q$221	P62192	PRS4_MOUSE	Psmc1	26S protease regulatory subunit 4	Mus musculus	0.9894	3.41	1	1	1	0.125	0.125	0.125	0.125	1	2372770	2707645	3638765	4168665	3046220	2606930	3928200	5994000	3522070	2928835	2483605	2289915	3199595	5000500	2871000	2905775	1444700	1430500	1206700	1023900	899333	654943	784513	737604	2540208	3903715	2826575	4961100	3225453	2386760	4100048	2888388	1437600	1115300
Q$222	P62204	CALM_MOUSE	Calm1	Calmodulin	Mus musculus	1	54.36	8	10	11	1	1	1	1	1	616490475	600742475	767376500	586324780	652745485	532595800	729096500	690981500	794910000	787821500	634173495	584671500	708732785	643849440	582049880	575820285	196304900	197023000	151897055	153303400	239355300	223513000	172547051	173943761	608616475	676850640	592670643	710039000	791365750	609422498	676291113	578935083	196663950	152600228
Q$223	P62245	RS15A_MOUSE	Rps15a	40S ribosomal protein S15a	Mus musculus	0.9643	10.77	1	1	1	0.042	0	0	0.125	1																	7466500	9538600	10411000	9634700	9123900	8572400	13528000	13555000									8502550	10022850
Q$224	P62259	1433E_MOUSE	Ywhae	14-3-3 protein epsilon	Mus musculus	1	37.25	11	13	16	1	1	1	1	1	400655750	380571000	495612500	361782750	507154250	419973750	400441000	388855750	428977000	423772500	464012500	452771750	553617000	500124000	387987750	395951500	123902500	117084800	142408000	134847000	126536700	119448900	155300000	155097900	390613375	428697625	463564000	394648375	426374750	458392125	526870500	391969625	120493650	138627500
Q$225	P62631	EF1A2_MOUSE	Eef1a2	Elongation factor 1-alpha 2	Mus musculus	1	58.1	19	25	39	1	1	1	1	1	821058660	819703160	1011965930	759786190	1002472325	836529210	997604105	880984930	958348945	966134715	898171440	894708630	1051779045	896695410	810495420	824840350	269691500	261755800	254826600	233886800	270320824	249665132	277346950	266434700	820380910	885876060	919500768	939294518	962241830	896440035	974237228	817667885	265723650	244356700
Q$226	P62737	ACTA_MOUSE	Acta2	Actin, aortic smooth muscle	Mus musculus	1	78.78	41	63	243	1	1	1	1	1	16243752635	15715716220	20142915531	15047606785	18238123980	15475273742	19468523113	18475924356	21482610116	21365414299	16361329686	17001972365	20373440435	18239874241	15600238567	16609156765	5557962983	5335503675	5008607877	4956804860	6395524649	6356438317	5166196924	5283904100	15979734428	17595261158	16856698861	18972223735	21424012208	16681651026	19306657338	16104697666	5446733329	4982706369
Q$227	P62806	H4_MOUSE	Hist1h4a	Histone H4	Mus musculus	1	42.72	4	4	5	0.417	0.125	0.125	1	1	55947745	59139060	76009645	60159145	65437530	58809255	99482000	94745000	105407485	109374825	79768850	73345435	97440845	86703135	83983965	87163110	59980700	58353500	60390900	61308000	43207900	44152700	64213900	70365800	57543403	68084395	62123393	97113500	107391155	76557143	92071990	85573538	59167100	60849450
Q$228	P62827	RAN_MOUSE	Ran	GTP-binding nuclear protein Ran	Mus musculus	0.9816	6.48	1	1	1	0.208	0	0	0.625	1																	3488300	2530400	2980800	2629300	3156400	3173800	3051700	3776700									3009350	2805050
Q$229	P62908	RS3_MOUSE	Rps3	40S ribosomal protein S3	Mus musculus	0.9745	5.35	1	1	1	0.458	0.25	0.5	0.625	1	18063500	17302000	24538000	15309500	32959000	23525000	18907500	15327500	83995000	88815000	31736000	26410500	29576000	26288000	42454000	43191000	21492000	18649000	2177800	2728300	5256300	5293300	3867600	3877800	17682750	19923750	28242000	17117500	86405000	29073250	27932000	42822500	20070500	2453050
Q$230	P62962	PROF1_MOUSE	Pfn1	Profilin-1	Mus musculus	1	30.71	3	3	3	0.292	0.125	0.125	0.625	1	17096970	13493695	18490780	15223355	18029425	16005320	20270355	20086705	19390225	18278065	20974175	16697615	23719500	19946295	14692210	15183840	7602200	7991400	5944900	5766800	8270800	9193800	8803100	8690800	15295333	16857068	17017373	20178530	18834145	18835895	21832898	14938025	7796800	5855850
Q$231	P63017	HSP7C_MOUSE	Hspa8	Heat shock cognate 71 kDa protein	Mus musculus	1	46.59	24	29	34	1	1	1	1	1	973335545	926520680	1171823750	911020505	1101621925	925384860	1109363470	1037682000	1189384500	1151071000	944345010	1022010810	1218832600	1106380875	841155880	895164390	316909350	308702750	297086000	280251050	376078600	382339450	346801800	371110650	949928113	1041422128	1013503393	1073522735	1170227750	983177910	1162606738	868160135	312806050	288668525
Q$232	P63028	TCTP_MOUSE	Tpt1	Translationally-controlled tumor protein	Mus musculus	1	74.42	6	8	9	1	1	1	1	1	292598000	282080000	281175000	220854500	340113500	294323000	343345000	336841500	378379500	287632000	254878500	317321000	305085500	273936000	282840500	302945500	99812900	97851200	90587000	87373800	72923900	81143700	86440000	87646000	287339000	251014750	317218250	340093250	333005750	286099750	289510750	292893000	98832050	88980400
Q$233	P63038	CH60_MOUSE	Hspd1	60 kDa heat shock protein, mitochondrial	Mus musculus	1	38.39	19	20	24	1	1	1	1	1	1110759845	1094411040	1397312165	1051914615	1293949985	1070100185	1267851620	1229057735	1411540035	1410559205	1206372060	1195925970	1304134335	1220769945	1116240870	1103451115	365370581	358639387	336608943	322401125	438053232	404320676	364262300	360004208	1102585443	1224613390	1182025085	1248454678	1411049620	1201149015	1262452140	1109845993	362004984	329505034
Q$234	P63101	1433Z_MOUSE	Ywhaz	14-3-3 protein zeta/delta	Mus musculus	1	31.02	5	5	6	0.958	1	1	0.875	1	30063475	27603150	42322815	28410580	39314535	30490010	34133080	32870595	39390705	33299415	30322195	31214110	37077685	36414060	28849485	30088935	10629487	9365240	10276965	9670415	10151619	10527102	11194393	11878100	28833313	35366698	34902273	33501838	36345060	30768153	36745873	29469210	9997364	9973690
Q$235	P63158	HMGB1_MOUSE	Hmgb1	High mobility group protein B1	Mus musculus	0.9572	6.98	1	1	2	0.167	0	0	0.5	1																	2272100	2511900	2329200	2163200	2857000	2986600	3347200	3126900									2392000	2246200
Q$236	P63242	IF5A1_MOUSE	Eif5a	Eukaryotic translation initiation factor 5A-1	Mus musculus	1	50	5	7	9	1	1	1	1	1	435892910	424173135	565182020	402670375	513137515	423830860	565180945	553378955	605409835	599019995	456038050	460791355	506105025	450764205	424691310	419021325	154187754	142240883	127157243	127057377	149143700	149160330	115274790	123344600	430033023	483926198	468484188	559279950	602214915	458414703	478434615	421856318	148214319	127107310
Q$237	P63323	RS12_MOUSE	Rps12	40S ribosomal protein S12	Mus musculus	0.9193	7.58	1	1	1	0.042	0	0	0.125	1																	5500900	5335500	5430700	5035600	3000400	3036200	4230700	4603900									5418200	5233150
Q$238	P67778	PHB_MOUSE	Phb	Prohibitin	Mus musculus	1	25	4	4	4	0.583	0.375	0.5	1	1	24569895	19988585	25323555	19773290	29313635	25727550	19128355	23487035	23922460	22299575	27859100	27030725	32423800	31192070	23414320	21411470	8867200	7154400	10018600	9067300	7874100	8535500	10786000	11037400	22279240	22548423	27520593	21307695	23111018	27444913	31807935	22412895	8010800	9542950
Q$239	P68033	ACTC_MOUSE	Actc1	Actin, alpha cardiac muscle 1	Mus musculus	1	74.8	44	69	251	1	1	1	1	1	16060253222	15524903141	19978500666	14928910753	18031016737	15310321430	19417038805	18516324006	21392857082	21245994627	16148102950	16794843930	20001114378	17915912589	15414044334	16483739390	5517900682	5284179999	4916122731	4849053108	6330036733	6305943158	5020396401	5148310000	15792578182	17453705710	16670669084	18966681406	21319425855	16471473440	18958513484	15948891862	5401040341	4882587920
Q$240	P68037	UB2L3_MOUSE	Ube2l3	Ubiquitin-conjugating enzyme E2 L3	Mus musculus	1	35.71	4	5	6	0.333	0.375	0.5	0.5	1	89761750	93753390	123435785	91189115	121228555	104685500	160004500	118113095	126376000	127986500	111692905	123509500	138912000	117992500	96676815	103070695	32962400	27217200	36449100	31185100	28701200	27836600	34103500	37179300	91757570	107312450	112957028	139058798	127181250	117601203	128452250	99873755	30089800	33817100
Q$241	P68040	GBLP_MOUSE	Gnb2l1	Guanine nucleotide-binding protein subunit beta-2-like 1	Mus musculus	1	11.67	3	3	3	0.333	0.25	0.25	0.5	1	64669845	41769500	83475500	29835500	59432500	88469000	51403000	38598000	39831000	38949000	75007500	103518000	51775500	71066500	67165000	69611500	20267300	22562900	18791000	17831100	13539900	20869100	19102700	19547100	53219673	56655500	73950750	45000500	39390000	89262750	61421000	68388250	21415100	18311050
Q$242	P68134	ACTS_MOUSE	Acta1	Actin, alpha skeletal muscle	Mus musculus	1	76.66	61	98	303	1	1	1	1	1	26261120517	24394891638	31380497463	24026339490	28320450975	24705743375	30328653287	29730910592	33894244742	32781507830	24517178926	26732636013	31870572535	29167994959	24339372259	26109599672	8984286601	8370727729	7892177854	7564983656	9990157683	10135349836	7989575551	8305334947	25328006078	27703418477	26513097175	30029781940	33337876286	25624907470	30519283747	25224485966	8677507165	7728580755
Q$243	P68368	TBA4A_MOUSE	Tuba4a	Tubulin alpha-4A chain	Mus musculus	1	55.13	15	19	25	1	1	1	1	1	321899630	306074000	403272500	283932520	351047750	392896630	381107750	362316325	398376055	380598750	320253135	329777000	485278250	443968500	277396150	295974485	100409250	137218850	90815400	92492500	95409800	92670700	102140050	111807100	313986815	343602510	371972190	371712038	389487403	325015068	464623375	286685318	118814050	91653950
Q$244	P68372	TBB4B_MOUSE	Tubb4b	Tubulin beta-4B chain	Mus musculus	1	64.94	19	23	30	1	1	1	1	1	309848445	302515225	380943860	295390970	357594028	308016675	362140423	358043963	377304075	367008070	277981675	316678863	380209298	346070280	262868710	282086606	109826010	102591218	91762600	86900341	81308918	81781607	103391609	107908650	306181835	338167415	332805352	360092193	372156073	297330269	363139789	272477658	106208614	89331471
Q$245	P68433	H31_MOUSE	Hist1h3a	Histone H3.1	Mus musculus	1	10.29	2	2	2	0.417	0.125	0.375	0.875	1	7287750	7725875	14880125	8081500	9120000	8736000	18476250	15285875	10096750	10387125	10481250	14107125	17503125	10378375	9531375	11389625	6073825	5669050	5186000	4832625	4493500	4073950	5793425	5623125	7506813	11480813	8928000	16881063	10241938	12294188	13940750	10460500	5871438	5009313
Q$246	P70296	PEBP1_MOUSE	Pebp1	Phosphatidylethanolamine-binding protein 1	Mus musculus	1	82.35	12	15	19	1	1	1	1	1	404615195	372946300	502890500	393566950	490134410	402977790	515790920	521050560	538072000	518180095	414161265	462553450	474343970	457534500	361488430	396323290	143657600	141488500	133736300	126125636	152403200	155877300	126001900	141301400	388780748	448228725	446556100	518420740	528126048	438357358	465939235	378905860	142573050	129930968
Q$247	P70349	HINT1_MOUSE	Hint1	Histidine triad nucleotide-binding protein 1	Mus musculus	1	54.76	5	7	9	1	1	1	1	1	299303000	295693000	355641500	282845000	359271500	327697000	319941000	308566500	337981500	313154500	289945500	355910500	370678500	335186500	313516000	338219500	94524200	83640100	88897800	85482800	112069700	95658700	103567400	111219700	297498000	319243250	343484250	314253750	325568000	322928000	352932500	325867750	89082150	87190300
Q$248	P70402	MYBPH_MOUSE	Mybph	Myosin-binding protein H	Mus musculus	1	52.59	18	20	25	1	1	1	1	1	751886000	753788000	985505500	739997500	871444000	735967500	1064004000	1036724000	1075515500	1005151500	830563500	848912500	857151500	790353500	910349500	936215000	309759800	266950100	232421500	202518300	300120300	265871800	238275300	228114800	752837000	862751500	803705750	1050364000	1040333500	839738000	823752500	923282250	288354950	217469900
Q$249	P70404	IDHG1_MOUSE	Idh3g	Isocitrate dehydrogenase [NAD] subunit gamma 1, mitochondrial	Mus musculus	1	42.75	11	12	16	1	1	1	1	1	243725310	219948035	289594000	228754885	290649775	184974310	228348020	217530485	230701000	244295415	289325095	233407520	337148500	288731500	222676445	238576295	68158365	64427304	83089900	83145300	57866763	59582140	79097500	85070700	231836673	259174443	237812043	222939253	237498208	261366308	312940000	230626370	66292835	83117600
Q$250	P70670	NACAM_MOUSE	Naca	Nascent polypeptide-associated complex subunit alpha, muscle-specific form	Mus musculus	1	3.8	6	6	6	0.542	0.625	0.5	0.5	1	458455745	421770475	546978995	436275625	553914215	442382345	555729715	549630815	664540630	614840685	474924805	513822855	574692835	508921690	461030350	441675925	156751800	155470765	148825509	134618885	147535101	142740962	140964600	141906800	440113110	491627310	498148280	552680265	639690658	494373830	541807263	451353138	156111283	141722197
Q$251	P70695	F16P2_MOUSE	Fbp2	Fructose-1,6-bisphosphatase isozyme 2	Mus musculus	1	25.37	4	4	4	0.25	0.125	0.375	0.5	1	58016160	54581345	78168425	60819030	79888615	66802950	74401740	71980830	77522380	76497905	75325675	84702515	78125125	77394825	79389505	72151500	11723800	13097000	18898200	17850900	16091400	13167700	18985900	21562358	56298753	69493728	73345783	73191285	77010143	80014095	77759975	75770503	12410400	18374550
Q$252	P84228	H32_MOUSE	Hist1h3b	Histone H3.2	Mus musculus	1	33.82	3	3	3	0.417	0.125	0.375	0.875	1	26271250	19414375	31292625	19510000	18858500	24325000	32478250	36495375	28566750	24648625	27611250	32681125	39274625	27393875	20709375	27549125	12300825	9677950	10836300	12928225	8992100	10029050	12482225	10864925	22842813	25401313	21591750	34486813	26607688	30146188	33334250	24129250	10989388	11882263
Q$253	P97384	ANX11_MOUSE	Anxa11	Annexin A11	Mus musculus	1	5.57	2	2	2	0.083	0	0	0.25	1																	6112500	5861100	4176300	5193500	5806900	3821900	5438100	5864900									5986800	4684900
Q$254	P97443	SMYD1_MOUSE	Smyd1	Histone-lysine N-methyltransferase Smyd1	Mus musculus	1	49.59	17	22	22	1	1	1	1	1	399872000	399420700	479214650	337692480	482470980	404026185	507324050	482476130	525413780	509397680	441895830	433097375	535695935	480103665	411320325	413650840	137627685	130295383	147128029	145427480	130537173	124781093	140466522	147511858	399646350	408453565	443248583	494900090	517405730	437496603	507899800	412485583	133961534	146277755
Q$255	P97447	FHL1_MOUSE	Fhl1	Four and a half LIM domains protein 1	Mus musculus	1	52.5	12	16	19	0.958	1	0.875	1	1	523956250	496424390	609072145	474662940	774536620	692451385	651092110	679086385	592869140	563347095	623157850	648918105	759512500	725304000	455913265	531679210	189356335	181370184	232725300	229867000	150053494	164160907	206295800	237118500	510190320	541867543	733494003	665089248	578108118	636037978	742408250	493796238	185363260	231296150
Q$256	P97450	ATP5J_MOUSE	Atp5j	ATP synthase-coupling factor 6, mitochondrial	Mus musculus	1	40.74	3	4	5	1	1	1	1	1	666739000	670968000	821390000	615955500	769413000	656502500	851554500	784230000	546186000	679863000	689473000	662808000	809077000	731078000	558213000	569600000	223198600	221401800	217860000	213257000	150799800	144094700	186395000	199964000	668853500	718672750	712957750	817892250	613024500	676140500	770077500	563906500	222300200	215558500
Q$257	P97457	MLRS_MOUSE	Mylpf	Myosin regulatory light chain 2, skeletal muscle isoform	Mus musculus	1	88.76	44	67	154	1	1	1	1	1	38363535095	38005204625	48511579500	36367526760	41934961500	35445901065	45852878680	42552866145	50036985765	51039776000	39230278505	38714676000	45453511205	41600410285	36951521310	38255763450	12567414500	12341938000	10853863436	10862578492	14958260970	14395164854	10846153422	11133989331	38184369860	42439553130	38690431283	44202872413	50538380883	38972477253	43526960745	37603642380	12454676250	10858220964
Q$258	P97479	MYO7A_MOUSE	Myo7a	Unconventional myosin-VIIa	Mus musculus	0.9599	0.86	1	1	1	0.042	0	0.125	0	1									30956500	26756000	22142000	25939500	30308500	27248000	27266500	23543500			7699100	6729800	9787100	8795800	8959200	6739300					28856250	24040750	28778250	25405000
Q$259	P97807	FUMH_MOUSE	Fh	Fumarate hydratase, mitochondrial	Mus musculus	1	39.25	12	13	18	1	1	1	1	1	225562000	218593000	269938500	211049500	294553500	250653500	231003115	229413010	272714000	248516000	247782110	264974500	324988500	291957000	211336500	215970000	82003400	78384700	85285400	79021000	71557500	73612100	95237500	100190600	222077500	240494000	272603500	230208063	260615000	256378305	308472750	213653250	80194050	82153200
Q$260	P97823	LYPA1_MOUSE	Lypla1	Acyl-protein thioesterase 1	Mus musculus	1	20.87	3	3	3	0.75	0.75	0.625	0.875	1	16597760	16371515	16663765	13752060	17935940	16065385	16533600	17115635	18084830	19387975	15944225	18266520	20242590	20331090	16283810	15097675	6420400	5196258	5640201	6293228	6267100	5910096	5967281	6760879	16484638	15207913	17000663	16824618	18736403	17105373	20286840	15690743	5808329	5966715
Q$261	P99024	TBB5_MOUSE	Tubb5	Tubulin beta-5 chain	Mus musculus	1	42.34	12	13	15	1	1	1	1	1	139510195	139574815	174019730	134650875	168699518	142178770	168785143	162445508	183547600	182091395	140945445	148327423	178790423	161058145	123812225	132176598	48739150	48675296	44196400	42092755	37173629	37080347	49610350	51747050	139542505	154335303	155439144	165615326	182819498	144636434	169924284	127994412	48707223	43144578
Q$262	P99029	PRDX5_MOUSE	Prdx5	Peroxiredoxin-5, mitochondrial	Mus musculus	1	36.67	5	5	5	0.5	0.5	0.5	0.75	1	49466940	47224640	60032000	47029930	62084500	59981775	45187940	56573875	44915695	47460360	69118500	71637000	77125500	78566000	52543235	55514225	17084400	14222000	23252900	23033600	19463300	21231200	25151800	30097400	48345790	53530965	61033138	50880908	46188028	70377750	77845750	54028730	15653200	23143250
Q$263	Q00623	APOA1_MOUSE	Apoa1	Apolipoprotein A-I	Mus musculus	1	17.05	4	5	5	0.458	0.125	0.375	0.875	1	187168000	183856500	223006500	177492800	207941000	188197150	217716500	216239820	214584790	221572000	191575970	182994290	252749000	207215000	172726315	180387055	60494200	60307400	56353300	56129700	64771200	64623900	55133500	58598500	185512250	200249650	198069075	216978160	218078395	187285130	229982000	176556685	60400800	56241500
Q$264	Q00896	A1AT3_MOUSE	Serpina1c	Alpha-1-antitrypsin 1-3	Mus musculus	1	31.8	11	12	17	1	1	1	1	1	385700000	366846085	438736250	352876608	386447750	336420330	385250750	376918128	435095500	441340000	337017550	350830820	484283750	444247750	296127025	290413323	112697100	106533200	101248550	102948500	104634050	112577550	107895321	108913800	376273043	395806429	361434040	381084439	438217750	343924185	464265750	293270174	109615150	102098525
Q$265	Q01149	CO1A2_MOUSE	Col1a2	Collagen alpha-2(I) chain	Mus musculus	1	2.92	3	5	6	0.875	1	0.625	1	1	148746090	142203015	145927530	103948300	210183605	164387260	96303710	93680865	209382200	203415525	116346620	125425530	272374780	237962805	92588155	88939790	80416500	76612600	66445677	62186442	56113793	49775806	91820322	111618400	145474553	124937915	187285433	94992288	206398863	120886075	255168793	90763973	78514550	64316060
Q$266	Q01815	CAC1C_MOUSE	Cacna1c	Voltage-dependent L-type calcium channel subunit alpha-1C	Mus musculus	1	0.51	1	1	1	0.917	1	0.875	0.875	2	2176167	2014167	2306833	1969500	2624500	1983167	2189500	2657333	2070333	2030167	2349333	1887167	2339000	2937333	2393667	1573525	810333	720933	793300	707600	412000	427600	642800	598533	2095167	2138167	2303834	2423417	2050250	2118250	2638167	1983596	765633	750450
Q$267	Q01853	TERA_MOUSE	Vcp	Transitional endoplasmic reticulum ATPase	Mus musculus	1	15.63	9	9	12	1	1	1	1	1	908893000	865397080	1081747000	803710980	1089628000	946822150	1316600000	1245981125	1204053000	1207636500	948793515	982944445	1041020000	961417500	834720470	906409745	323526700	312252300	309020300	304787800	274771100	280457000	246320700	264940000	887145040	942728990	1018225075	1281290563	1205844750	965868980	1001218750	870565108	317889500	306904050
Q$268	Q02053	UBA1_MOUSE	Uba1	Ubiquitin-like modifier-activating enzyme 1	Mus musculus	1	3.88	2	3	3	0.25	0	0.125	0.625	1									22454135	21530925	16408195	22042535	18589140	18280155	15659580	18231490	2953984	4399825	3434526	3092643	4027806	4262948	4574387	5275028					21992530	19225365	18434648	16945535	3676905	3263585
Q$269	Q02357	ANK1_MOUSE	Ank1	Ankyrin-1	Mus musculus	0.9996	1.66	2	2	2	0.625	0.75	0.625	0.5	1	99304000	92283500	127025000	93831000	121655000	98719000	141400000	136260000	139695000	133930000	99008000	106580000	113145000	111780000	96853000	104660000	36065000	34715000	33969000	31093000	26085000	24569000	25753000	26589000	95793750	110428000	110187000	138830000	136812500	102794000	112462500	100756500	35390000	32531000
Q$270	Q02566	MYH6_MOUSE	Myh6	Myosin-6	Mus musculus	1	3.41	6	8	17	0.75	0.875	0.75	0.625	1	1010990416	974601241	1221919500	1003512917	1148229167	1026758334	1298847749	1261095418	1367055667	1391553084	1134707666	1086065916	1144396499	1116299999	963992090	1058301417	336515733	322669216	296842299	284969516	315908467	319835867	257087433	277812766	992795829	1112716209	1087493751	1279971584	1379304376	1110386791	1130348249	1011146754	329592475	290905908
Q$271	Q02788	CO6A2_MOUSE	Col6a2	Collagen alpha-2(VI) chain	Mus musculus	1	8.61	6	6	6	1	1	1	1	1	702303525	705239535	924576320	665577155	740551010	602773710	782388235	724803715	877116805	923755975	759746830	673156680	853195295	754642715	705400065	711923465	216504100	221593000	179973000	186620035	286228390	277331926	211318600	203083800	703771530	795076738	671662360	753595975	900436390	716451755	803919005	708661765	219048550	183296518
Q$272	Q02789	CAC1S_MOUSE	Cacna1s	Voltage-dependent L-type calcium channel subunit alpha-1S	Mus musculus	1	2.45	4	4	4	0.917	1	0.875	0.875	1	49460667	49009167	58979833	45029380	55931500	48635167	61827500	59982333	61135333	59482437	52236333	49087667	57177000	54345833	47163637	48507525	16263333	15893833	14290400	13407200	10912664	11671100	15039100	14799733	49234917	52004607	52283334	60904917	60308885	50662000	55761417	47835581	16078583	13848800
Q$273	Q03265	ATPA_MOUSE	Atp5a1	ATP synthase subunit alpha, mitochondrial	Mus musculus	1	57.14	35	51	75	1	1	1	1	1	4869163845	4331273455	5852356925	4483709830	6316192555	5432242985	4536673895	4688501785	4856771105	4793916965	5929862950	6110183650	7013551000	6556331095	4691943635	4939766710	1584656000	1505147792	2019136745	1961949334	1571743243	1633711944	2001772800	2143158200	4600218650	5168033378	5874217770	4612587840	4825344035	6020023300	6784941048	4815855173	1544901896	1990543040
Q$274	Q04857	CO6A1_MOUSE	Col6a1	Collagen alpha-1(VI) chain	Mus musculus	1	19.61	12	14	14	1	1	1	1	1	182983160	183844595	209962955	188905605	244336685	207906665	284959600	247383665	216560470	225652755	170327210	200994005	233411290	215246525	134252245	169256920	71201050	72689400	66264876	66243566	52291438	60264209	63611900	72149970	183413878	199434280	226121675	266171633	221106613	185660608	224328908	151754583	71945225	66254221
Q$275	Q05793	PGBM_MOUSE	Hspg2	Basement membrane-specific heparan sulfate proteoglycan core protein	Mus musculus	1	0.89	2	2	3	0.833	0.5	1	1	1	11074765	9014270	10862620	8834740	12952500	10632185	9950920	14301960	10337635	11092660	14014475	12327835	13307640	14610640	10483440	11501375	3064000	3134200	3661600	3911900	3747300	2977352	3473300	3599800	10044518	9848680	11792343	12126440	10715148	13171155	13959140	10992408	3099100	3786750
Q$276	Q05920	PYC_MOUSE	Pc	Pyruvate carboxylase, mitochondrial	Mus musculus	0.9988	1.87	1	1	1	0.083	0	0	0.25	1																	1887900	1679600	612602	547730	804633	691538	871754	399769									1783750	580166
Q$277	Q06185	ATP5I_MOUSE	Atp5i	ATP synthase subunit e, mitochondrial	Mus musculus	1	60.56	4	4	6	1	1	1	1	1	423068500	415684500	477826500	337174000	556921000	447660000	552912500	472076500	525236500	537385500	483994000	463834500	502657000	454131000	424278000	410315000	116255200	117447400	123040500	119851700	128074100	113765600	125639000	127913000	419376500	407500250	502290500	512494500	531311000	473914250	478394000	417296500	116851300	121446100
Q$278	Q07076	ANXA7_MOUSE	Anxa7	Annexin A7	Mus musculus	0.9013	1.94	1	1	1	0.042	0	0	0.125	1																	2485800	2271800	2319000	1139900	2974800	2953300	2411300	3008300									2378800	1729450
Q$279	Q07417	ACADS_MOUSE	Acads	Short-chain specific acyl-CoA dehydrogenase, mitochondrial	Mus musculus	0.9999	7.52	1	1	2	0.417	0	0.375	0.875	1									1968120	2121575	3013090	2156675	4031265	2270070	1695980	3299150	869603	650401	1170800	755562	782106	826717	888792	1190300					2044848	2584883	3150668	2497565	760002	963181
Q$280	Q08642	PADI2_MOUSE	Padi2	Protein-arginine deiminase type-2	Mus musculus	0.9946	1.93	1	1	1	0.25	0.25	0	0.5	1	9677500	10601500	11572000	7175500	10285000	8009000	10127000	9887500									2621800	2219600	2736800	2417700	3074100	3154300	2939200	3159800	10139500	9373750	9147000	10007250					2420700	2577250
Q$281	Q08857	CD36_MOUSE	Cd36	Platelet glycoprotein 4	Mus musculus	1	8.9	3	3	3	0.167	0	0	0.5	1																	16763700	15249600	11900036	11758443	13641366	12799458	13138700	13223900									16006650	11829240
Q$282	Q0VGT2	GLI2_MOUSE	Gli2	Zinc finger protein GLI2	Mus musculus	0.9151	1.1	1	1	1	0.042	0	0.125	0	1									11600000	12105000	9384500	6339500	12548000	6346000	8861000	10408000			3390900	2524900	3255600	2012100	3265200	2685400					11852500	7862000	9447000	9634500
Q$283	Q14BI5	Q14BI5_MOUSE	Myom2	Myomesin 2	Mus musculus	1	81.07	116	167	234	1	1	1	1	1	8952520345	8652921690	10929661720	8156804385	10272410750	8779904645	10991583300	10379802350	11818712235	11729569055	9291399905	9390563560	10605128145	9506818160	8656042735	8978590840	2986987974	2900895512	2652443266	2628823767	3123799869	3053690168	2503464475	2553840641	8802721018	9543233053	9526157698	10685692825	11774140645	9340981733	10055973153	8817316788	2943941743	2640633517
Q$284	Q1XH17	TRI72_MOUSE	Trim72	Tripartite motif-containing protein 72	Mus musculus	1	33.33	11	13	17	1	1	1	1	1	456407355	455465655	611881020	481094690	577530955	529304910	590880850	555688480	610410205	624179190	534733205	556974555	614159335	582951170	486195270	540971175	148808800	141275900	150230032	164412900	140574900	153223800	147368600	165240100	455936505	546487855	553417933	573284665	617294698	545853880	598555253	513583223	145042350	157321466
Q$285	Q3MI48	JSPR1_MOUSE	Jsrp1	Junctional sarcoplasmic reticulum protein 1	Mus musculus	0.9984	12.95	2	3	3	0.167	0.125	0.25	0.25	1	30295285	30741535	41564345	28956670	36598620	33008595	45090825	37634435	40376470	42303750	37054485	29931490	46230765	40375765	35212520	35958600	9627200	9855600	10263012	11768267	9390800	9073777	14724020	17040128	30518410	35260508	34803608	41362630	41340110	33492988	43303265	35585560	9741400	11015640
Q$286	Q3THF9	CQ10B_MOUSE	Coq10b	Coenzyme Q-binding protein COQ10 homolog B, mitochondrial	Mus musculus	1	4.17	1	1	1	0.125	0.125	0	0.25	1	2572500	1902875	2629750	1211538	2535000	2797750	2055823	1366763									605150	642750	1033250	757150	593800	430121	885450	822400	2237688	1920644	2666375	1711293					623950	895200
Q$287	Q3TJD7	PDLI7_MOUSE	Pdlim7	PDZ and LIM domain protein 7	Mus musculus	1	22.76	6	8	10	1	1	1	1	1	354282775	348733875	420260320	325623940	367342865	323645895	439425385	441518735	485878500	471881030	340406105	357969470	364115145	334111780	314247385	341845740	129949000	126469400	98169667	97529344	134627600	140259500	81552936	90936643	351508325	372942130	345494380	440472060	478879765	349187788	349113463	328046563	128209200	97849506
Q$288	Q3TMH2	SCRN3_MOUSE	Scrn3	Secernin-3	Mus musculus	1	10.77	3	3	3	0.667	0.625	0.5	0.875	1	36617740	31338435	45966340	35886025	35765000	30351000	37558000	40667120	42190530	36668000	28475970	31851000	37067000	32393160	28264155	27802745	12149200	12320700	9760600	9085000	9954700	9595400	8100700	8339400	33978088	40926183	33058000	39112560	39429265	30163485	34730080	28033450	12234950	9422800
Q$289	Q3TMP8	TM38A_MOUSE	Tmem38a	Trimeric intracellular cation channel type A	Mus musculus	1	20.13	4	4	4	1	1	1	1	1	74437325	69954990	83106310	68058475	85111605	69813125	93821500	86899300	88831660	83859025	75529880	72520720	79954375	74530390	60286175	69633505	26713100	24197905	21213944	21101485	14852847	16499200	19344057	20013136	72196158	75582393	77462365	90360400	86345343	74025300	77242383	64959840	25455503	21157715
Q$290	Q3TTY5	K22E_MOUSE	Krt2	Keratin, type II cytoskeletal 2 epidermal	Mus musculus	0.9995	3.25	2	2	2	0.042	0.125	0	0	1	28870500	15066000	17171000	14612000	21337000	16671000	21373500	24923500																	21968250	15891500	19004000	23148500
Q$291	Q3UGC7	EI3JA_MOUSE	Eif3j1	Eukaryotic translation initiation factor 3 subunit J-A	Mus musculus	0.9781	4.98	1	1	1	0.75	0.875	0.625	0.75	2	1833453	1655728	2418493	2046080	2574250	2055550	2465465	2932000	3087250	2308288	2110303	2410360	2889750	2708500	2320420	2248383	606350	583750	569050	539950	652250	550450	635350	613700	1744591	2232287	2314900	2698733	2697769	2260332	2799125	2284402	595050	554500
Q$292	Q3UIZ8	MYLK3_MOUSE	Mylk3	Myosin light chain kinase 3	Mus musculus	1	3.27	1	1	1	0.042	0.125	0	0	1	212275000	192880000	255515000	190185000	327915000	280165000	279925000	301985000																	202577500	222850000	304040000	290955000
Q$293	Q3UV17	K22O_MOUSE	Krt76	Keratin, type II cytoskeletal 2 oral	Mus musculus	0.9431	1.52	1	1	1	0.083	0	0.25	0	1									11153000	9765500	5158500	6618500	8199000	8341500	20537500	20686000													10459250	5888500	8270250	20611750
Q$294	Q3V1D3	AMPD1_MOUSE	Ampd1	AMP deaminase 1	Mus musculus	1	52.48	25	31	45	1	1	1	1	1	540160995	545557655	727597235	546594315	668866700	530963790	729375800	661391135	753755550	766715705	558772075	577957180	642752140	584954850	560354570	552501575	201595080	192820386	166381408	158572638	172168483	164207741	173041564	172786578	542859325	637095775	599915245	695383468	760235628	568364628	613853495	556428073	197207733	162477023
Q$295	Q497I4	KRT35_MOUSE	Krt35	Keratin, type I cuticular Ha5	Mus musculus	1	4.62	2	2	3	0.083	0	0	0.25	1																	1465340	925525	1161399	1237829	24817500	25623000	1202751	1550725									1195433	1199614
Q$296	Q5EBG6	HSPB6_MOUSE	Hspb6	Heat shock protein beta-6	Mus musculus	1	29.63	3	3	3	0.125	0.125	0.125	0.375	1	46834275	45490965	49479625	46353705	56307425	50550595	52408345	51467695	59619905	57762450	48613495	51830160	59703655	57426910	43083945	39962390	14457713	13333300	14606570	13458289	16159231	15697000	19587400	20549300	46162620	47916665	53429010	51938020	58691178	50221828	58565283	41523168	13895507	14032430
Q$297	Q5M8N4	D39U1_MOUSE	Sdr39u1	Epimerase family protein SDR39U1	Mus musculus	0.9452	6.17	1	1	1	0.042	0	0	0.125	1																	449944	466832	584512	509900	322126	433653	746680	604823									458388	547206
Q$298	Q5SSH8	NEUFC_MOUSE	Cyb5d2	Neuferricin	Mus musculus	0.9136	5.32	1	1	1	0.042	0	0	0.125	1																	1189400	3069500	978534	2250200	2993900	1521600	1946400	1611000									2129450	1614367
Q$299	Q5SX39	MYH4_MOUSE	Myh4	Myosin-4	Mus musculus	1	54.05	155	282	628	1	1	1	1	1	101447491474	98908516331	126591673813	95230295118	113441896268	95686915505	129491761285	122561815788	138355823727	138839257087	103748291029	102899992956	112201886160	102836317257	95756415046	102025202555	34552747361	33439461013	27625347614	27438747949	33141887011	32304075339	24445699723	25444296960	100178003903	110910984466	104564405887	126026788537	138597540407	103324141993	107519101709	98890808801	33996104187	27532047782
Q$300	Q5SX40	MYH1_MOUSE	Myh1	Myosin-1	Mus musculus	1	38	92	162	270	1	1	1	1	1	13357312877	12716038592	16032847399	12214038815	17112831550	14639127300	12692954091	12415063480	14014977004	13992426993	15370072737	15669792828	21051835187	19121200617	12973067031	13788422942	4146057388	3936381078	5788483053	5646482980	4240745622	4215124847	6028744552	6293327756	13036675735	14123443107	15875979425	12554008786	14003701999	15519932783	20086517902	13380744987	4041219233	5717483017
Q$301	Q5XKE0	MYPC2_MOUSE	Mybpc2	Myosin-binding protein C, fast-type	Mus musculus	1	79.75	96	145	252	1	1	1	1	1	15118944630	14538597930	18834978650	14123746915	16780460905	14115317070	18664979745	17705739730	20418370195	20094433220	15280508000	15620105705	16889985760	15189172615	14217279630	14695743845	4860768909	4685390077	4070951306	3954669406	5176044506	5030921623	3579583302	3671762534	14828771280	16479362783	15447888988	18185359738	20256401708	15450306853	16039579188	14456511738	4773079493	4012810356
Q$302	Q60590	A1AG1_MOUSE	Orm1	Alpha-1-acid glycoprotein 1	Mus musculus	1	7.25	2	2	2	0.083	0	0	0.25	1																	19492500	17565200	25840700	21907000	15103400	18843800	25412500	29225000									18528850	23873850
Q$303	Q60597	ODO1_MOUSE	Ogdh	2-oxoglutarate dehydrogenase, mitochondrial	Mus musculus	1	30.01	22	24	31	1	1	1	1	1	550279650	560971945	636789225	464677215	777190240	670402435	354710135	324209885	389665655	384903690	767089360	731485285	1087924800	977445655	544637770	593768375	151103200	142592444	309912500	309608900	166434677	166409205	355945200	381987900	555625798	550733220	723796338	339460010	387284673	749287323	1032685228	569203073	146847822	309760700
Q$304	Q60675	LAMA2_MOUSE	Lama2	Laminin subunit alpha-2	Mus musculus	0.9999	2.05	4	4	5	0.167	0	0	0.5	1																	17413000	19556100	6628900	6261100	4718120	4484140	7172000	6882600									18484550	6445000
Q$305	Q60854	SPB6_MOUSE	Serpinb6	Serpin B6	Mus musculus	1	19.05	4	4	5	0.667	0.875	0.75	0.375	1	67356505	58975140	80260135	56938105	121208135	67959105	79295055	57741350	67963365	65951340	93985745	139383875	92665710	82063445	68153260	71716530	19737198	20049812	25985221	16244668	20599541	19164400	23731035	16218760	63165823	68599120	94583620	68518203	66957353	116684810	87364578	69934895	19893505	21114945
Q$306	Q60864	STIP1_MOUSE	Stip1	Stress-induced-phosphoprotein 1	Mus musculus	0.9406	1.84	1	1	1	0.083	0.125	0	0.125	1	4884365	6562500	7526500	4915580	4986825	5473000	6552000	7629500									1610900	1690100	1604700	1769000	2137800	2263500	2118200	2361400	5723433	6221040	5229913	7090750					1650500	1686850
Q$307	Q60930	VDAC2_MOUSE	Vdac2	Voltage-dependent anion-selective channel protein 2	Mus musculus	1	18.98	4	5	6	0.625	0.625	0.5	0.75	1	386032955	366208535	473331685	348654205	434638300	363941990	472748445	418155860	476653050	157256430	390023230	407527000	429707000	395692500	338824865	369106740	42779300	116070000	107600500	104110200	125082822	116025702	92886800	94592000	376120745	410992945	399290145	445452153	316954740	398775115	412699750	353965803	79424650	105855350
Q$308	Q60931	VDAC3_MOUSE	Vdac3	Voltage-dependent anion-selective channel protein 3	Mus musculus	1	37.1	7	9	12	1	1	1	1	1	297994500	296023010	359370500	274864860	355987000	304756420	323166000	293186440	309368155	304876335	338162000	328719500	396561500	355680500	285460500	277290365	93656200	92498000	106281700	108154900	71330300	68196117	110125700	109792900	297008755	317117680	330371710	308176220	307122245	333440750	376121000	281375433	93077100	107218300
Q$309	Q60932	VDAC1_MOUSE	Vdac1	Voltage-dependent anion-selective channel protein 1	Mus musculus	1	68.92	15	21	33	1	1	1	1	1	1258913010	1214101540	1474919400	1155226135	1545028785	1327150130	1386780785	1317552540	1236546260	1232657625	1410458700	1424625575	1645076635	1497874450	1114725640	1178209280	396131530	386896756	458280000	456837341	338384493	337500758	433283047	451749861	1236507275	1315072768	1436089458	1352166663	1234601943	1417542138	1571475543	1146467460	391514143	457558671
Q$310	Q60936	ADCK3_MOUSE	Adck3	Atypical kinase ADCK3, mitochondrial	Mus musculus	1	17.52	7	7	7	0.75	0.875	0.75	0.625	1	293478000	318775000	387822500	290237370	343905500	312396500	364046475	334057625	389230120	466728500	337399500	323052500	414128000	387179500	243682500	269399000	162815400	150208400	118252900	123432700	130358100	128872800	117641500	123316000	306126500	339029935	328151000	349052050	427979310	330226000	400653750	256540750	156511900	120842800
Q$311	Q60994	ADIPO_MOUSE	Adipoq	Adiponectin	Mus musculus	0.9486	4.05	1	1	1	0.167	0	0.125	0.375	1									4032235	7369000	6934000	4613415	5158500	7185000	5672500	5401500	2258700	1460000	2390800	1716800	2878800	1844100	2381800	1915500					5700618	5773708	6171750	5537000	1859350	2053800
Q$312	Q61171	PRDX2_MOUSE	Prdx2	Peroxiredoxin-2	Mus musculus	1	72.73	8	9	11	1	1	1	1	1	158030605	165241500	197704245	158167970	187603545	161162370	179385940	169008550	196030580	201386390	175718430	171373025	208063000	190175500	162159910	174724390	52248100	49646600	52564700	51352000	54327800	53760600	54169900	55056600	161636053	177936108	174382958	174197245	198708485	173545728	199119250	168442150	50947350	51958350
Q$313	Q61207	SAP_MOUSE	Psap	Prosaposin	Mus musculus	0.9999	2.69	1	2	3	0.333	0.25	0.25	0.5	1	14677655	11199705	16111390	10994005	18138575	19102335	13885000	16152705	18126240	14602770	9218745	15672005	16356340	19534475	10094220	16348655	5020000	3883900	4800600	3512700	2981163	4262816	4003700	6912400	12938680	13552698	18620455	15018853	16364505	12445375	17945408	13221438	4451950	4156650
Q$314	Q61234	SNTA1_MOUSE	Snta1	Alpha-1-syntrophin	Mus musculus	1	5.57	2	2	2	0.292	0.125	0.25	0.5	1	72118500	68521555	88949000	73987770	81868020	72404440	90518500	86812000	95454000	86850500	79165500	75912000	83728500	77929000	70356755	74489500	21031800	21474900	20271800	20267800	25307700	24735100	22944100	22717600	70320028	81468385	77136230	88665250	91152250	77538750	80828750	72423128	21253350	20269800
Q$315	Q61292	LAMB2_MOUSE	Lamb2	Laminin subunit beta-2	Mus musculus	0.9764	0.72	1	1	1	0.25	0	0.125	0.625	1									22110000	18396500	2925775	3764245	14440500	13193500	2021880	2116180	6503700	6423300	2029700	1923700	4890400	4197700	5456700	4282000					20253250	3345010	13817000	2069030	6463500	1976700
Q$316	Q61329	ZFHX3_MOUSE	Zfhx3	Zinc finger homeobox protein 3	Mus musculus	0.9616	0.78	1	1	1	0.042	0	0.125	0	1									1268850000	1198150000	777150000	879850000	1002900000	924800000	842150000	829050000													1233500000	828500000	963850000	835600000
Q$317	Q61781	K1C14_MOUSE	Krt14	Keratin, type I cytoskeletal 14	Mus musculus	1	1.86	1	1	1	0.542	0.5	0.5	0.625	4	5758167	5506333	6021833	4752917	5764333	4937417	6373083	6417083	6975083	6346500	5521083	5381833	5514583	5426083	5292333	5233417	1463450	1397017	1215317	1047200	1327633	1243267	975250	1121800	5632250	5387375	5350875	6395083	6660792	5451458	5470333	5262875	1430234	1131259
Q$318	Q61425	HCDH_MOUSE	Hadh	Hydroxyacyl-coenzyme A dehydrogenase, mitochondrial	Mus musculus	1	46.18	7	8	9	1	1	1	1	1	117530905	112814040	139654645	109078180	149737045	128098680	120245130	111353610	109028100	114305645	135024265	133565800	154613790	150173250	111496310	115405045	37535973	36883198	41555500	44183085	38441707	39199984	46076800	44257512	115172473	124366413	138917863	115799370	111666873	134295033	152393520	113450678	37209586	42869293
Q$319	Q61554	FBN1_MOUSE	Fbn1	Fibrillin-1	Mus musculus	0.9938	0.31	1	1	1	0.125	0.25	0.125	0	1	10714000	7195000	11523500	9317000	13694000	10398000	9663500	7974500	9807000	9084000	2432825	19350000	9927500	9402000	17132500	11531000									8954500	10420250	12046000	8819000	9445500	10891413	9664750	14331750
Q$320	Q61598	GDIB_MOUSE	Gdi2	Rab GDP dissociation inhibitor beta	Mus musculus	1	13.93	4	4	5	0.417	0.375	0.25	0.625	1	19117195	33306170	25158068	18638093	24530845	20869333	47325165	23286220	25225035	24358748	46797613	25507040	21867735	25089990	24790830	18966968	10487000	11478650	7586050	9569300	10146504	8795000	7704550	8151750	26211683	21898081	22700089	35305693	24791892	36152327	23478863	21878899	10982825	8577675
Q$321	Q61646	HPT_MOUSE	Hp	Haptoglobin	Mus musculus	1	3.46	1	1	1	0.083	0	0	0.25	1																	1341700	1258600	1166600	1687900	2530000	2521300	2626500	3133500									1300150	1427250
Q$322	Q61765	K1H1_MOUSE	Krt31	Keratin, type I cuticular Ha1	Mus musculus	1	15.14	5	5	5	0.083	0	0	0.25	1																	13625249	11498506	12041772	12566866	39186600	28099200	13989490	12623687									12561878	12304319
Q$323	Q61838	A2M_MOUSE	A2m	Alpha-2-macroglobulin	Mus musculus	0.9555	2.27	1	1	1	0.042	0	0	0.125	1																	1191800	408945	1243700	1708200	625546	1747500	2092000	1770500									800373	1475950
Q$324	Q62000	MIME_MOUSE	Ogn	Mimecan	Mus musculus	1	26.51	6	8	10	0.833	0.875	0.625	1	1	112707540	107560970	132051000	94955670	115656360	98451900	107610665	110968020	136722850	148602500	58465305	61631310	137440120	118475900	58273190	67111915	39111500	37838300	25266100	26952800	56286300	56660700	35288500	39061900	110134255	113503335	107054130	109289343	142662675	60048308	127958010	62692553	38474900	26109450
Q$325	Q62234	MYOM1_MOUSE	Myom1	Myomesin-1	Mus musculus	1	64.73	90	117	155	1	1	1	1	1	3450530185	3342181850	3837658080	2775393315	4267581530	3576384050	4236582050	4022052350	4619848300	4554858280	3912956165	3855060605	4447948095	4110671310	3466249615	3637653905	1228483821	1161321160	1207383404	1140746348	1393589023	1357670338	1156579929	1200870135	3396356018	3306525698	3921982790	4129317200	4587353290	3884008385	4279309703	3551951760	1194902491	1174064876
Q$326	Q62425	NDUA4_MOUSE	Ndufa4	Cytochrome c oxidase subunit NDUFA4	Mus musculus	1	46.34	3	4	6	0.958	1	0.875	1	1	104301805	98511810	126653725	94753430	138253305	111559265	80134580	85521575	64439130	103097655	122207880	132549225	161831305	149278020	90153285	79087325	36950500	33049993	45437700	42228385	28472863	31218443	45816100	48990300	101406808	110703578	124906285	82828078	83768393	127378553	155554663	84620305	35000247	43833043
Q$327	Q62446	FKBP3_MOUSE	Fkbp3	Peptidyl-prolyl cis-trans isomerase FKBP3	Mus musculus	0.9977	4.91	1	1	1	0.125	0	0.125	0.25	1									9116000	9875000	6862000	6378500	9504000	7446500	6697500	8163000	2688200	2463200	2142300	1993800	2517500	2505800	2015100	2594300					9495500	6620250	8475250	7430250	2575700	2068050
Q$328	Q64105	SPRE_MOUSE	Spr	Sepiapterin reductase	Mus musculus	0.9944	4.98	1	1	1	0.833	0.875	0.625	1	1	9967000	9514500	10670500	9017000	12047000	9803000	9964500	10811500	11426000	10633500	10029000	10509000	12056000	10093500	7807500	8191000	3151000	3142600	3299300	3294900	3900200	3927700	3310900	3740300	9740750	9843750	10925000	10388000	11029750	10269000	11074750	7999250	3146800	3297100
Q$329	Q64433	CH10_MOUSE	Hspe1	10 kDa heat shock protein, mitochondrial	Mus musculus	1	35.29	3	3	4	0.792	0.625	0.75	1	1	45725500	47864500	50671500	39275000	54928500	47862000	63388000	34513000	52122000	36438000	55573500	53328000	72535500	60023000	48047500	46265500	18698800	15653200	19775100	18694400	19706900	19184200	26933800	28215300	46795000	44973250	51395250	48950500	44280000	54450750	66279250	47156500	17176000	19234750
Q$330	Q64521	GPDM_MOUSE	Gpd2	Glycerol-3-phosphate dehydrogenase, mitochondrial	Mus musculus	1	13.48	7	7	7	0.125	0.375	0.125	0.25	1	153153855	151100220	193097500	145853880	167053000	145509720	185781500	173834460	191311990	194390725	161858000	155749000	167097420	163436115	142900000	143158530	53977100	52391600	44410000	45359300	36322800	34962609	42173300	41311200	152127038	169475690	156281360	179807980	192851358	158803500	165266768	143029265	53184350	44884650
Q$331	Q64522	H2A2B_MOUSE	Hist2h2ab	Histone H2A type 2-B	Mus musculus	1	22.31	2	4	5	1	1	1	1	1	8345579	8955299	10048000	7602803	11792890	11467646	10772868	10553886	10156224	5709716	6658828	12035125	9916985	12493125	6416285	8495826	2843600	2441700	3428225	2156250	1965600	3671575	3482375	3817725	8650439	8825402	11630268	10663377	7932970	9346977	11205055	7456056	2642650	2792238
Q$332	Q64524	H2B2E_MOUSE	Hist2h2be	Histone H2B type 2-E	Mus musculus	1	19.05	2	3	5	1	1	1	1	3	15419253	15000256	18878805	14347356	16917974	15888125	15844760	14529200	16214524	15565545	14934004	15090519	19637948	18295152	12459275	13694726	5924009	5781547	5815102	5775683	6344220	6241030	7861627	7839481	15209755	16613081	16403050	15186980	15890035	15012262	18966550	13077001	5852778	5795393
Q$333	Q64727	VINC_MOUSE	Vcl	Vinculin	Mus musculus	0.9992	2.16	2	2	2	0.083	0	0.125	0.125	1									50645790	50245500	38095070	32050885	41592000	37910300	26870245	31588315	11164800	10787500	9791300	9990300	14671800	12672500	6877200	7244900					50445645	35072978	39751150	29229280	10976150	9890800
Q$334	Q6IFZ6	K2C1B_MOUSE	Krt77	Keratin, type II cytoskeletal 1b	Mus musculus	1	8.04	2	2	3	0.917	0.875	0.875	1	1	8050060	10691900	16644900	12714900	10245500	9459700	13655800	12568100	13000900	14757100	10487500	8712100	11218900	10231800	16305000	14982745	2486220	2427160	3698800	3935100	2159960	2193040	2853560	2752520	9370980	14679900	9852600	13111950	13879000	9599800	10725350	15643873	2456690	3816950
Q$335	Q9R0H5	K2C71_MOUSE	Krt71	Keratin, type II cytoskeletal 71	Mus musculus	1	2.29	1	1	2	0.917	0.875	0.875	1	2	4300700	4056400	9244400	7139400	3384000	2829700	6388800	5633100	6970900	7166600	3364500	2879100	4155900	3782800	9801500	10505000	1138120	982360	2193600	2177600	970060	925640	1608760	1567020	4178550	8191900	3106850	6010950	7068750	3121800	3969350	10153250	1060240	2185600
Q$336	Q6NXH9	K2C73_MOUSE	Krt73	Keratin, type II cytoskeletal 73	Mus musculus	1	4.27	2	2	4	0.917	0.875	0.875	1	1	32145700	32746400	51041900	37971900	36169000	32229700	45831300	42480600	40808400	38431600	36257000	32784100	36518400	36265300	51776500	52790000	7739620	7447360	14639100	14251600	4913260	7794140	12822760	15008020	32446050	44506900	34199350	44155950	39620000	34520550	36391850	52283250	7593490	14445350
Q$337	Q6P8J7	KCRS_MOUSE	Ckmt2	Creatine kinase S-type, mitochondrial	Mus musculus	1	65.16	25	37	52	1	1	1	1	1	2486496115	2306720070	2916697405	2248149885	3116927085	2581806925	2695564060	2596073205	2839841850	2556450765	2940748500	2909478170	3566467560	3286696475	2296014345	2405632290	700645652	636743981	884100850	869351277	808128259	773426880	893843237	959887391	2396608093	2582423645	2849367005	2645818633	2698146308	2925113335	3426582018	2350823318	668694817	876726064
Q$338	Q6PIC6	AT1A3_MOUSE	Atp1a3	Sodium/potassium-transporting ATPase subunit alpha-3	Mus musculus	1	5.13	3	3	4	0.917	1	0.875	1	1	10538554	10357429	12668413	9857443	11624673	11365009	10660266	10840650	7571128	8958046	11643854	11886606	14130189	14244863	7989211	9496521	3560659	3489925	4159951	4113425	2119034	2107741	4244425	4297504	10447992	11262928	11494841	10750458	8264587	11765230	14187526	8742866	3525292	4136688
Q$339	Q6PIE5	AT1A2_MOUSE	Atp1a2	Sodium/potassium-transporting ATPase subunit alpha-2	Mus musculus	1	12.35	8	9	10	0.917	1	0.875	1	1	134772089	148726964	158970548	118923298	152742818	133735679	126290336	111721370	117298698	129494001	156734784	145560211	192050999	161390133	126482931	123528086	41382775	42558955	51603917	54544165	37477952	34926442	54163738	54413882	141749527	138946923	143239249	119005853	123396350	151147498	176720566	125005509	41970865	53074041
Q$340	Q6ZQ73	CAND2_MOUSE	Cand2	Cullin-associated NEDD8-dissociated protein 2	Mus musculus	0.9975	1.54	1	1	1	0.167	0.125	0.125	0.25	1	4979355	3774095	4956770	5712500	5080000	4824985	4214170	5842500	6774000	6044000	6611500	6149500	5666000	7823000	2970025	4959395	1462800	1412400	1106100	1559900	1121300	1741000	1403500	1534900	4376725	5334635	4952493	5028335	6409000	6380500	6744500	3964710	1437600	1333000
Q$341	Q70IV5	SYNEM_MOUSE	Synm	Synemin	Mus musculus	1	3.2	4	4	4	0.792	0.875	0.75	0.75	1	15906150	15783025	20634620	15179650	18475210	14229600	20835430	19743030	20186400	22123585	18312885	16330100	20356540	18190300	14957130	14758570	4728496	4694729	4268606	4039858	5837374	5480882	5702328	5699681	15844588	17907135	16352405	20289230	21154993	17321493	19273420	14857850	4711613	4154232
Q$342	Q76MZ3	2AAA_MOUSE	Ppp2r1a	Serine/threonine-protein phosphatase 2A 65 kDa regulatory subunit A alpha isoform	Mus musculus	0.9999	9.51	3	3	3	0.125	0	0.125	0.25	1									12293445	22328225	16137645	26126995	14399720	17951100	15620315	10548295	2662822	2445815	8686773	2573680	3438962	3689203	4888752	5644455					17310835	21132320	16175410	13084305	2554319	5630227
Q$343	Q78IK2	USMG5_MOUSE	Usmg5	Up-regulated during skeletal muscle growth protein 5	Mus musculus	0.9693	17.24	1	1	1	0.25	0.125	0.125	0.5	1	38535000	83930000	97575000	76130000	112110000	43095500	49723000	114410000	95705000	102630000	114770000	41132500	45753000	110005000	89545000	45599500	17196000	16163000	31135000	34130000	18648000	23062000	25824000	31937000	61232500	86852500	77602750	82066500	99167500	77951250	77879000	67572250	16679500	32632500
Q$344	Q7TMF3	NDUAC_MOUSE	Ndufa12	NADH dehydrogenase [ubiquinone] 1 alpha subcomplex subunit 12	Mus musculus	1	20.69	2	2	2	0.333	0.125	0.25	0.625	1	9534740	9545915	12070375	8973785	15215000	11623905	8940040	10655260	8421575	9273405	11252460	11337640	17982500	18320000	9067025	10925635	4166000	3946200	4861900	4150300	3791600	3553400	5960900	5067800	9540328	10522080	13419453	9797650	8847490	11295050	18151250	9996330	4056100	4506100
Q$345	Q7TPR4	ACTN1_MOUSE	Actn1	Alpha-actinin-1	Mus musculus	1	5.83	6	8	18	1	1	1	1	1	292240413	307035520	370637138	279566328	380161903	307357665	355316803	308725680	370787100	383765453	342276925	335641813	401460878	369441683	305774013	309168273	101101044	98495447	109035900	104754600	106165806	101633309	113642700	113381500	299637967	325101733	343759784	332021242	377276277	338959369	385451281	307471143	99798246	106895250
Q$346	Q7TQ48	SRCA_MOUSE	Srl	Sarcalumenin	Mus musculus	1	40.66	31	42	58	1	1	1	1	1	3514515595	3599638295	4493171185	3371532010	4244159440	3634440885	4334317355	3992174420	4434382240	4376147105	3722934390	3661842190	4318580215	3947715485	3318796730	3260039060	1195232993	1162456090	1083243087	1044553511	1156564700	1132643565	1101223905	1143446645	3557076945	3932351598	3939300163	4163245888	4405264673	3692388290	4133147850	3289417895	1178844542	1063898299
Q$347	Q7TSH2	KPBB_MOUSE	Phkb	Phosphorylase b kinase regulatory subunit beta	Mus musculus	1	6.36	4	4	5	0.875	0.875	0.875	0.875	1	35697060	34850310	40048665	31474875	35335505	25761350	39272775	34541255	48226000	61051675	35648050	28146500	46456440	43029910	30095060	30710270	7420300	10213200	10453973	10700576	10890600	10285300	10658690	10062261	35273685	35761770	30548428	36907015	54638838	31897275	44743175	30402665	8816750	10577275
Q$348	Q7TT79	MCPH1_MOUSE	Mcph1	Microcephalin	Mus musculus	0.9146	1.58	1	1	1	0.042	0	0	0.125	1																	11778000	12053000	8757100	9913500	11598000	11244000	10028000	10058000									11915500	9335300
Q$349	Q80YV3	TRRAP_MOUSE	Trrap	Transformation/transcription domain-associated protein	Mus musculus	0.9523	0.55	1	1	1	0.042	0	0.125	0	1									6982500	6245500	3690290	3250495	8422500	7086000	2661595	2030595			1281700	1351100	889381	753257	1743000	1728000					6614000	3470393	7754250	2346095
Q$350	Q8BFZ3	ACTBL_MOUSE	Actbl2	Beta-actin-like protein 2	Mus musculus	1	12.77	2	3	5	1	1	1	1	1	74921167	74421667	95971500	66632334	87978666	72451500	91855500	86850333	89792000	95382833	76794167	73635334	101502667	91760000	63942333	68412333	31252433	30564634	24585167	23818500	37784400	37755800	34704700	34125500	74671417	81301917	80215083	89352917	92587417	75214751	96631334	66177333	30908534	24201834
Q$351	Q8BGH2	SAM50_MOUSE	Samm50	Sorting and assembly machinery component 50 homolog	Mus musculus	0.9799	3.2	1	1	1	0.25	0.125	0.25	0.375	1	4542735	5207000	5846500	2413325	3709745	3123125	2245400	2655465	4295295	2418665	5467000	3818105	7019500	5568500	3938990	6412000	1267500	1200800	1359400	1384900	633670	489727	1814500	1871000	4874868	4129913	3416435	2450433	3356980	4642553	6294000	5175495	1234150	1372150
Q$352	Q8BH59	CMC1_MOUSE	Slc25a12	Calcium-binding mitochondrial carrier protein Aralar1	Mus musculus	1	35.6	16	20	24	1	1	1	1	1	268694395	260917695	310214245	241663580	348751610	302868445	301974825	271240795	241861045	225880910	330741565	339230500	395839500	341933550	258775430	272120685	78803600	66915086	109023600	102558800	63257701	62966510	100920800	105600500	264806045	275938913	325810028	286607810	233870978	334986033	368886525	265448058	72859343	105791200
Q$353	Q8BH64	EHD2_MOUSE	Ehd2	EH domain-containing protein 2	Mus musculus	1	4.79	2	2	2	0.083	0	0	0.25	1																	6651800	6233000	6598600	5802200	4152800	4468400	5978600	6306100									6442400	6200400
Q$354	Q8BH95	ECHM_MOUSE	Echs1	Enoyl-CoA hydratase, mitochondrial	Mus musculus	1	18.97	4	4	5	0.833	0.875	0.875	0.75	1	300538500	303161000	382118500	266115495	356899500	297845500	328527910	306153475	350551775	357377445	326630000	328183500	370573500	341988000	288855500	302211500	105490200	103871200	102540500	102579200	116265600	112021000	101619900	103935700	301849750	324116998	327372500	317340693	353964610	327406750	356280750	295533500	104680700	102559850
Q$355	Q8BK30	NDUV3_MOUSE	Ndufv3	NADH dehydrogenase [ubiquinone] flavoprotein 3, mitochondrial	Mus musculus	0.9623	16.35	1	1	1	0.083	0	0	0.25	1																	618938	482372	1427500	1175100	929315	829870	1457500	1310400									550655	1301300
Q$356	Q8BMF3	MAON_MOUSE	Me3	NADP-dependent malic enzyme, mitochondrial	Mus musculus	0.9564	4.47	1	1	1	0.125	0	0.125	0.25	1									2393670	1790550	3486770	4532300	3893340	3872320	2827640	2790225	648914	764103	812659	937073	634419	693260	1062500	1086100					2092110	4009535	3882830	2808933	706509	874866
Q$357	Q8BMF4	ODP2_MOUSE	Dlat	Dihydrolipoyllysine-residue acetyltransferase component of pyruvate dehydrogenase complex, mitochondrial	Mus musculus	1	27.1	11	11	11	0.75	0.875	0.625	1	1	363226500	345183000	449517500	322393000	411823500	344840500	391594000	347121000	439713000	439444500	382026000	375273000	451250000	385073000	336587000	343498500	105966400	107321200	109033200	82436700	129138300	117908000	89296900	110821600	354204750	385955250	378332000	369357500	439578750	378649500	418161500	340042750	106643800	95734950
Q$358	Q8BMS1	ECHA_MOUSE	Hadha	Trifunctional enzyme subunit alpha, mitochondrial	Mus musculus	1	53.6	31	38	45	1	1	1	1	1	697086635	717978920	881092645	650236150	872093065	759631295	668530030	630818660	750601935	679114230	842366910	861145675	1043611560	915659295	700692330	689279875	247918809	239148481	274617005	268555587	255118469	234806138	313309136	306049456	707532778	765664398	815862180	649674345	714858083	851756293	979635428	694986103	243533645	271586296
Q$359	Q8BSY0	ASPH_MOUSE	Asph	Aspartyl/asparaginyl beta-hydroxylase	Mus musculus	0.9825	2.43	1	1	2	0.958	0.875	1	1	1	13711500	10739500	13637000	11621500	11368000	10511500	16569000	13941000	11564500	11668500	10722000	11522500	13498000	12375500	10117000	9388500	4531200	4795200	3268600	3455100	2285700	2289900	3356400	2956300	12225500	12629250	10939750	15255000	11616500	11122250	12936750	9752750	4663200	3361850
Q$360	Q8BVI4	DHPR_MOUSE	Qdpr	Dihydropteridine reductase	Mus musculus	1	24.9	4	4	4	0.333	0.375	0.375	0.375	1	261148655	261165640	318220000	241363990	304339260	272054385	314353495	299439525	326424500	325557500	275336795	280769435	319717500	302061170	224421625	254590065	91281500	94149500	93437600	90152474	107894700	102657400	87968900	90264600	261157148	279791995	288196823	306896510	325991000	278053115	310889335	239505845	92715500	91795037
Q$361	Q8BWT1	THIM_MOUSE	Acaa2	3-ketoacyl-CoA thiolase, mitochondrial	Mus musculus	1	60.96	15	16	18	1	1	1	1	1	201894665	186223280	232758765	168129995	237794385	214995785	183026185	173859025	196067750	180153985	236372775	265615970	314003000	303315280	178969335	200409395	57567592	67556800	91577200	87458200	54687800	51981900	98046400	104104000	194058973	200444380	226395085	178442605	188110868	250994373	308659140	189689365	62562196	89517700
Q$362	Q8BZ71	STAC3_MOUSE	Stac3	SH3 and cysteine-rich domain-containing protein 3	Mus musculus	0.9999	15	3	3	3	0.542	0.375	0.625	0.625	1	23969935	22216500	30453500	23605445	21667890	22492405	28810045	25692000	33630000	31889000	20660850	21278310	26194500	18447905	21945680	22051055	8504000	7832200	6650800	7033600	8249600	8880200	7360000	7511200	23093218	27029473	22080148	27251023	32759500	20969580	22321203	21998368	8168100	6842200
Q$363	Q8BZA9	TIGAR_MOUSE	Tigar	Fructose-2,6-bisphosphatase TIGAR	Mus musculus	1	4.09	1	1	1	0.375	0.5	0.5	0.125	1	4047430	3784420	4675395	3626590	4291325	2743455	4518175	4676045	4947400	4292875	3371265	5095000	4894305	4445430	3226260	3645280	1135700	1228400	1362200	1280600	944832	783328	1186900	1351900	3915925	4150993	3517390	4597110	4620138	4233133	4669868	3435770	1182050	1321400
Q$364	Q8C6K9	CO6A6_MOUSE	Col6a6	Collagen alpha-6(VI) chain	Mus musculus	0.9031	0.71	1	1	1	0.042	0	0	0.125	1																	827697	682349	278988	375513	306882	314881	419468	434256									755023	327251
Q$365	Q8CAQ8	MIC60_MOUSE	Immt	MICOS complex subunit Mic60	Mus musculus	1	15.98	8	8	8	0.75	0.875	0.75	0.875	1	114134490	115330340	136995075	108043945	126794795	108826650	140329425	131293145	130381670	127696370	119183055	118688000	186252000	127849500	109534385	115480210	42154000	37949700	34493100	36070200	42149397	40490131	36541400	36469200	114732415	122519510	117810723	135811285	129039020	118935528	157050750	112507298	40051850	35281650
Q$366	Q8CGN5	PLIN1_MOUSE	Plin1	Perilipin-1	Mus musculus	0.9999	5.61	2	2	2	0.083	0	0	0.25	1																	27981800	28884800	17295400	19940100	18564200	19601100	21010500	26608900									28433300	18617750
Q$367	Q8CGY6	UN45B_MOUSE	Unc45b	Protein unc-45 homolog B	Mus musculus	0.9333	1.72	1	1	1	0.042	0	0	0.125	1																	1416100	755533	1012700	1026000	1161700	1000100	2050500	1755900									1085817	1019350
Q$368	Q8CI51	PDLI5_MOUSE	Pdlim5	PDZ and LIM domain protein 5	Mus musculus	1	19.12	11	15	18	1	1	1	1	1	740451730	693111040	891976190	663497240	848612185	716230260	820454980	737591000	887502690	874502890	769533445	782833860	916954910	833129795	658681475	673687905	240637532	232850597	230556531	220671108	252648048	236580934	241795322	249999827	716781385	777736715	782421223	779022990	881002790	776183653	875042353	666184690	236744065	225613820
Q$369	Q8CI94	PYGB_MOUSE	Pygb	Glycogen phosphorylase, brain form	Mus musculus	1	20.05	18	23	41	1	1	1	1	1	1522091998	1411321555	1880570917	1406285667	1665282833	1381916332	1829500834	1747972833	1938815834	1839406137	1558758583	1638756666	1899387001	1640111834	1449805113	1498856750	542269151	504333049	441701234	426653033	419043249	413518534	437558650	446829585	1466706777	1643428292	1523599583	1788736834	1889110986	1598757625	1769749418	1474330932	523301100	434177134
Q$370	Q8K1I7	WIPF1_MOUSE	Wipf1	WAS/WASL-interacting protein family member 1	Mus musculus	0.9338	11.56	1	1	1	0.125	0.25	0.125	0	1	6810500	7185500	9433500	4991170	8732500	6933000	9142000	7699500	8365000	7606000	6829500	6394000	13188500	9358500	9789000	4778365									6998000	7212335	7832750	8420750	7985500	6611750	11273500	7283683
Q$371	Q8K1Z0	COQ9_MOUSE	Coq9	Ubiquinone biosynthesis protein COQ9, mitochondrial	Mus musculus	1	25.24	6	7	9	1	1	1	1	1	113417500	94345000	129630500	105903000	144093000	160180500	127295310	155142515	118310915	114365600	95371500	155993500	157545500	188801000	95197500	126693500	41244900	35503600	58977900	56902600	35252100	41296300	49502500	63570100	103881250	117766750	152136750	141218913	116338258	125682500	173173250	110945500	38374250	57940250
Q$372	Q8K2B3	SDHA_MOUSE	Sdha	Succinate dehydrogenase [ubiquinone] flavoprotein subunit, mitochondrial	Mus musculus	1	34.64	17	20	24	1	1	1	1	1	1242940000	1173073280	1562458055	1173605685	1389541060	1183319400	1451802495	1375155135	1559335155	1604219475	1280463570	1254273720	1471408815	1298518395	1223968100	1233728425	421637170	400769734	348902193	348520565	433866331	413071345	338443262	350214725	1208006640	1368031870	1286430230	1413478815	1581777315	1267368645	1384963605	1228848263	411203452	348711379
Q$373	Q8K3J1	NDUS8_MOUSE	Ndufs8	NADH dehydrogenase [ubiquinone] iron-sulfur protein 8, mitochondrial	Mus musculus	1	23.11	3	3	4	1	1	1	1	1	31831915	27876860	38781190	29961785	42200840	36334245	27635375	25356765	26318575	28180020	38029090	42659850	54246305	48300000	45172800	32939655	9747700	9932600	13105300	13074600	11459300	11162500	15433800	14810100	29854388	34371488	39267543	26496070	27249298	40344470	51273153	39056228	9840150	13089950
Q$374	Q8QZS1	HIBCH_MOUSE	Hibch	3-hydroxyisobutyryl-CoA hydrolase, mitochondrial	Mus musculus	0.9999	12.99	3	3	3	0.042	0	0	0.125	1																	2678269	1698942	2792947	2499783	3567869	4653035	3921559	3964460									2188606	2646365
Q$375	Q8QZT1	THIL_MOUSE	Acat1	Acetyl-CoA acetyltransferase, mitochondrial	Mus musculus	1	27.12	7	8	10	1	1	1	1	1	631147340	668243705	866619150	594771225	701359775	570123725	705353245	594546100	806962430	864263600	729895655	685556910	858056805	728888510	706283805	639765500	200022682	198795647	182839660	182937058	267400972	228513571	217326340	205308016	649695523	730695188	635741750	649949673	835613015	707726283	793472658	673024653	199409165	182888359
Q$376	Q8R0F8	FAHD1_MOUSE	Fahd1	Acylpyruvase FAHD1, mitochondrial	Mus musculus	0.9856	6.17	1	1	1	0.167	0.125	0.25	0.125	1	409000000	389805000	497045000	370490000	527500000	435830000	531050000	507050000	589150000	559350000	422055000	473050000	535000000	481345000	402835000	415115000	140980000	138780000	151440000	147380000	128260000	131110000	129130000	143770000	399402500	433767500	481665000	519050000	574250000	447552500	508172500	408975000	139880000	149410000
Q$377	Q8R0W0	EPIPL_MOUSE	Eppk1	Epiplakin	Mus musculus	0.9322	0.12	1	1	1	0.042	0	0	0.125	1																	7268400	6101300	7264100	7444800	9110600	8804300	7842300	8690700									6684850	7354450
Q$378	Q8R1G2	CMBL_MOUSE	Cmbl	Carboxymethylenebutenolidase homolog	Mus musculus	1	37.14	7	8	9	0.833	0.875	0.75	0.875	1	40333705	39894215	50295670	38667790	44557425	36223365	50226305	48143675	56220680	55185045	39115510	33191215	42562080	38283190	35426655	37211855	16318307	15805116	10425441	10157148	16945054	16848331	10825225	11449954	40113960	44481730	40390395	49184990	55702863	36153363	40422635	36319255	16061712	10291295
Q$379	Q8R1I1	QCR9_MOUSE	Uqcr10	Cytochrome b-c1 complex subunit 9	Mus musculus	1	54.69	2	2	2	0.25	0	0.625	0.125	1									194738285	195506515	156601095	144030745	42380460	32493695	27900580	21438110	43979183	45147034	39661530	37866228	43593686	6937440	11548206	10365684					195122400	150315920	37437078	24669345	44563109	38763879
Q$380	Q8R3Z5	CACB1_MOUSE	Cacnb1	Voltage-dependent L-type calcium channel subunit beta-1	Mus musculus	1	10.22	5	5	5	0.583	0.75	0.25	0.75	1	34836995	32145925	40247000	32709265	41324185	36652065	39846725	39731325	41997820	43146840	33296570	34462020	43978770	40544365	29527950	33667075	11290900	11418325	11034191	10612758	12999700	12511073	11963887	12275350	33491460	36478133	38988125	39789025	42572330	33879295	42261568	31597513	11354613	10823475
Q$381	Q8R429	AT2A1_MOUSE	Atp2a1	Sarcoplasmic/endoplasmic reticulum calcium ATPase 1	Mus musculus	1	65.09	92	131	270	1	1	1	1	1	32211896950	31615349675	38776354555	29056115430	34784269010	29147953525	40230531295	36492031460	31899147710	31668956025	29915139400	29955031150	36170878160	32127029615	25168615240	25096315775	11073441237	10760562441	8999462490	8844190815	6361914755	5984233882	8070786037	8040428848	31913623313	33916234993	31966111268	38361281378	31784051868	29935085275	34148953888	25132465508	10917001839	8921826653
Q$382	Q8R4E4	MYOZ3_MOUSE	Myoz3	Myozenin-3	Mus musculus	1	42.86	8	9	9	0.958	1	1	0.875	1	406711015	389856095	509564580	364188430	474538140	381846600	455583540	469106335	513149505	509487485	408842885	430958540	470803220	453674020	381654205	386570760	152167977	135669282	132144874	124616742	144739017	147241700	117612355	119783432	398283555	436876505	428192370	462344938	511318495	419900713	462238620	384112483	143918630	128380808
Q$383	Q8R5J9	PRAF3_MOUSE	Arl6ip5	PRA1 family protein 3	Mus musculus	0.9385	10.64	1	1	1	0.083	0	0	0.25	1																	1172400	1709400	998678	1154100	1696500	1457700	1266400	854378									1440900	1076389
Q$384	Q8VCR8	MYLK2_MOUSE	Mylk2	Myosin light chain kinase 2, skeletal/cardiac muscle	Mus musculus	1	33.61	12	14	16	0.958	1	1	0.875	1	312430140	294495140	386027835	292418275	349167145	282041920	338428540	327832680	379378000	372774660	306740615	319775625	392115795	343471510	279791495	294206735	100789237	92500185	93887973	88195944	86713561	87702293	84696249	96361258	303462640	339223055	315604533	333130610	376076330	313258120	367793653	286999115	96644711	91041959
Q$385	Q8VDN2	AT1A1_MOUSE	Atp1a1	Sodium/potassium-transporting ATPase subunit alpha-1	Mus musculus	1	2.25	1	1	2	0.833	0.75	0.875	0.875	2	783554	876179	807663	836193	709923	1086009	993766	778400	820875	803546	881104	951106	1049939	1016863	637623	839521	209659	267375	238801	250625	153834	176691	279825	237704	829867	821928	897966	886083	812211	916105	1033401	738572	238517	244713
Q$386	Q8VEM8	MPCP_MOUSE	Slc25a3	Phosphate carrier protein, mitochondrial	Mus musculus	1	26.61	8	9	10	0.875	0.875	0.75	1	1	239788400	228850835	287375190	191457850	306094315	262410385	191462690	197017505	199387305	195470935	308579890	297062110	378624485	332277920	230550220	241985020	64891700	63502743	99369400	94503900	60884116	58662600	109279200	110207300	234319618	239416520	284252350	194240098	197429120	302821000	355451203	236267620	64197222	96936650
Q$387	Q8VHX6	FLNC_MOUSE	Flnc	Filamin-C	Mus musculus	1	32.06	59	66	76	1	1	1	1	1	1433163880	1298687140	1691530510	1275638250	1721876330	1441016635	1639006465	1595215020	1702581645	1632639645	1438502255	1524045805	1865885660	1715344465	1203456110	1253494725	494595367	465712518	501438446	476772083	481968531	473655394	506848180	532796883	1365925510	1483584380	1581446483	1617110743	1667610645	1481274030	1790615063	1228475418	480153943	489105265
Q$388	Q91V79	FITM1_MOUSE	Fitm1	Fat storage-inducing transmembrane protein 1	Mus musculus	0.999	13.01	2	2	2	0.833	0.75	0.75	1	1	45429500	42394500	51756500	43392500	46539500	37412500	50825000	44133500	50853500	48593500	45875000	46793000	54570000	46168000	41487000	37160500	12016400	11574200	12542300	12576400	14273000	13304400	15729300	11607100	43912000	47574500	41976000	47479250	49723500	46334000	50369000	39323750	11795300	12559350
Q$389	Q91V92	ACLY_MOUSE	Acly	ATP-citrate synthase	Mus musculus	1	4.86	3	3	3	0.083	0	0	0.25	1																	6366200	7373900	7567070	6512794	5020395	5481281	4683923	4619542									6870050	7039932
Q$390	Q91VA7	Q91VA7_MOUSE	Idh3b	Isocitrate dehydrogenase [NAD] subunit, mitochondrial	Mus musculus	1	37.5	12	14	18	1	1	1	1	1	271965375	259884595	322819380	238272410	316940250	266266005	258515015	228421620	295404320	308032360	297361475	289301955	378462790	331074935	281606590	274755290	68653465	68557545	85774100	83191200	88235813	81054559	92705700	96668064	265924985	280545895	291603128	243468318	301718340	293331715	354768863	278180940	68605505	84482650
Q$391	Q91VD9	NDUS1_MOUSE	Ndufs1	NADH-ubiquinone oxidoreductase 75 kDa subunit, mitochondrial	Mus musculus	1	41.13	20	22	25	1	1	1	1	1	566033955	498890500	699030500	504350515	664888000	572967700	638253955	598369190	690454500	651007145	678594000	612031500	756157000	608611000	597539000	533631895	189933200	187504700	188479800	181472300	204600300	190970500	195549800	194159300	532462228	601690508	618927850	618311573	670730823	645312750	682384000	565585448	188718950	184976050
Q$392	Q91VR2	ATPG_MOUSE	Atp5c1	ATP synthase subunit gamma, mitochondrial	Mus musculus	1	27.52	5	6	6	1	1	1	1	1	184217500	170466500	231847000	167412000	238663000	200403500	170532000	152791000	184606000	168666035	240024000	212348000	266310000	236271500	180847000	193616500	57621300	52018800	69743900	66433100	58253000	58064100	82328200	81660900	177342000	199629500	219533250	161661500	176636018	226186000	251290750	187231750	54820050	68088500
Q$393	Q91WD5	NDUS2_MOUSE	Ndufs2	NADH dehydrogenase [ubiquinone] iron-sulfur protein 2, mitochondrial	Mus musculus	1	29.81	8	10	12	0.875	0.875	1	0.875	1	559035125	565468755	642695910	506030025	573401000	519705640	635547010	518867980	533835530	516281910	569605380	527185815	616140885	553614725	478497605	428080485	182942923	163522391	149547617	146233105	109303293	98927398	138037859	136779500	562251940	574362968	546553320	577207495	525058720	548395598	584877805	453289045	173232657	147890361
Q$394	Q91WS0	CISD1_MOUSE	Cisd1	CDGSH iron-sulfur domain-containing protein 1	Mus musculus	0.9674	12.04	1	1	1	0.625	0.75	0.625	0.5	1	5296000	4563395	4678580	4202850	5762500	5711500	4703615	5518000	3643145	3613045	5408000	5319500	7106000	6111000	3864200	4035515	1762400	1698900	2187100	2247200	833450	689647	1917900	1925200	4929698	4440715	5737000	5110808	3628095	5363750	6608500	3949858	1730650	2217150
Q$395	Q91X72	HEMO_MOUSE	Hpx	Hemopexin	Mus musculus	1	32.83	10	11	11	0.167	0	0	0.5	1																	57890558	56171958	82651423	71161960	94641421	101368655	91057200	93084741									57031258	76906692
Q$396	Q91XR9	GPX42_MOUSE	Gpx4	Phospholipid hydroperoxide glutathione peroxidase, nuclear	Mus musculus	0.9781	5.53	1	1	1	0.167	0.125	0.125	0.25	1	3983895	3572060	5273500	3978400	5156500	4459970	4756840	3933055	6084500	4569825	9679500	7262500	23655000	6254500	3369270	4900720	1538700	1432200	2530700	2373600	1810900	1731500	1947900	1421000	3777978	4625950	4808235	4344948	5327163	8471000	14954750	4134995	1485450	2452150
Q$397	Q91YE8	SYNP2_MOUSE	Synpo2	Synaptopodin-2	Mus musculus	1	8.28	7	7	7	1	1	1	1	1	121988105	116597770	166107200	121951840	147931585	118655060	144175475	127698705	144715365	131009255	101213385	137306440	153862605	139245825	128940110	122588530	35526618	32737388	35681992	34271584	41297096	38098501	38097407	38679763	119292938	144029520	133293323	135937090	137862310	119259913	146554215	125764320	34132003	34976788
Q$398	Q91YT0	NDUV1_MOUSE	Ndufv1	NADH dehydrogenase [ubiquinone] flavoprotein 1, mitochondrial	Mus musculus	1	44.83	15	15	17	1	1	1	1	1	156015435	119284690	155935360	119195465	166448195	143632985	129529690	127279040	121523560	121323790	164333490	153696150	187919385	157956765	116440925	118468415	35795298	33896216	55139692	44822217	37425025	35406115	57967072	47331341	137650063	137565413	155040590	128404365	121423675	159014820	172938075	117454670	34845757	49980955
Q$399	Q91Z53	GRHPR_MOUSE	Grhpr	Glyoxylate reductase/hydroxypyruvate reductase	Mus musculus	0.9451	3.05	1	1	1	0.083	0.125	0.125	0	1	175710000	164025000	236140000	172775000	257925000	224615000	257105000	254805000	286720000	259850000	246695000	266020000	275175000	247555000	199030000	223630000									169867500	204457500	241270000	255955000	273285000	256357500	261365000	211330000
Q$400	Q91Z83	MYH7_MOUSE	Myh7	Myosin-7	Mus musculus	1	24.91	35	40	57	1	1	1	1	1	2518735756	2486654571	3144749060	2417160182	2957289887	2529715899	3129506439	2952462423	3335236192	3262541689	2701578086	2617677911	3104451869	2760665784	2400906805	2527454142	822102766	787224598	705002999	697824359	803850893	785504576	687255691	712507243	2502695164	2780954621	2743502893	3040984431	3298888941	2659627999	2932558827	2464180474	804663682	701413679
Q$401	Q91ZJ5	UGPA_MOUSE	Ugp2	UTP--glucose-1-phosphate uridylyltransferase	Mus musculus	1	44.69	17	21	26	1	1	1	1	1	412859375	405294415	502506050	404168565	516545030	451418425	488635400	511788715	479112390	468554325	504403510	498861480	562647335	524179005	428549245	448279275	124860695	116928390	136416703	141949926	143040713	142746431	156080174	160618600	409076895	453337308	483981728	500212058	473833358	501632495	543413170	438414260	120894543	139183315
Q$402	Q921G7	ETFD_MOUSE	Etfdh	Electron transfer flavoprotein-ubiquinone oxidoreductase, mitochondrial	Mus musculus	1	5.03	2	2	2	0.125	0.125	0.125	0.25	1	11234500	14025500	19002000	8404755	24302500	9741980	26872500	15981000	11476500	15900840	30934500	22958535	19949000	14289935	17051000	10548365	2237137	3991300	4640600	5091000	3630500	2682951	5193400	4468500	12630000	13703378	17022240	21426750	13688670	26946518	17119468	13799683	3114219	4865800
Q$403	Q921I1	TRFE_MOUSE	Tf	Serotransferrin	Mus musculus	1	53.37	29	38	48	1	1	1	1	1	1401413973	1402544798	1711674320	1344890423	1651639998	1404136088	1787840415	1688406820	1918773920	1950526613	1556991518	1529478555	1741778285	1608870475	1349142255	1432489310	463250912	451542919	417309301	416050149	537995850	543022582	469842888	483682000	1401979386	1528282372	1527888043	1738123618	1934650267	1543235037	1675324380	1390815783	457396916	416679725
Q$404	Q922B1	MACD1_MOUSE	Macrod1	O-acetyl-ADP-ribose deacetylase MACROD1	Mus musculus	1	25.08	5	5	5	0.917	0.875	1	0.875	1	317009500	292513500	429747000	334009000	304263000	255840000	307737000	294773000	375707000	384965500	312757500	334733000	400811500	355401000	301565000	330722500	165853600	109352900	97749600	92220100	133493700	145416600	106760300	106971900	304761500	381878000	280051500	301255000	380336250	323745250	378106250	316143750	137603250	94984850
Q$405	Q924X2	CPT1B_MOUSE	Cpt1b	Carnitine O-palmitoyltransferase 1, muscle isoform	Mus musculus	1	18.65	11	11	13	0.917	1	1	0.875	1	249536000	253942980	330074500	236240960	297195000	254240000	299487960	285489230	328844770	312797280	252768885	256618965	389986000	327559000	184795370	186202490	110734000	108744300	98472200	99003900	85672888	81847408	93670100	97544800	251739490	283157730	275717500	292488595	320821025	254693925	358772500	185498930	109739150	98738050
Q$406	Q99J85	NPTXR_MOUSE	Nptxr	Neuronal pentraxin receptor	Mus musculus	0.914	5.88	1	1	1	0.042	0.125	0	0	1	516300000	525000000	686100000	490640000	659600000	548350000	652500000	585150000																	520650000	588370000	603975000	618825000
Q$407	Q99J99	THTM_MOUSE	Mpst	3-mercaptopyruvate sulfurtransferase	Mus musculus	0.9772	10.44	2	2	2	0.042	0.125	0	0.125	1	13715000	19234000	16994500	15943000	16110500	17231000	19643000	12202500									4527200	5284000	3978300	5968100	4847800	4853200	4571900	5014900	16474500	16468750	16670750	15922750					4905600	4973200
Q$408	Q99JB8	PACN3_MOUSE	Pacsin3	Protein kinase C and casein kinase II substrate protein 3	Mus musculus	1	5.19	2	2	2	0.375	0.375	0.25	0.5	1	20644120	20202215	22517860	18950465	29382610	24568395	28794250	6361990	24647355	25614860	33271030	27947455	30811670	25569445	23767935	23968065	2165484	5318137	1832993	1805922	6585754	6646867	2002895	2206664	20423168	20734163	26975503	17578120	25131108	30609243	28190558	23868000	3741811	1819458
Q$409	Q99JI1	MSTN1_MOUSE	Mustn1	Musculoskeletal embryonic nuclear protein 1	Mus musculus	0.9781	18.29	1	1	1	0.167	0	0.125	0.375	1									7022000	6681500	2463170	3584830	6825500	5633000	2744820	3271270	2301200	2277200	2115400	2266400	2588600	2443600	2103000	2606400					6851750	3024000	6229250	3008045	2289200	2190900
Q$410	Q99JY0	ECHB_MOUSE	Hadhb	Trifunctional enzyme subunit beta, mitochondrial	Mus musculus	1	52.42	18	19	21	1	1	1	1	1	1257462905	1278485130	1562922910	1150454950	1609841090	1408700850	1482889885	1310773385	1221001155	1295457805	1431659840	1440518265	1771976380	1585834105	1119526495	1250101130	414849797	407541557	482931600	463094400	184602556	171959505	273790500	282726900	1267974018	1356688930	1509270970	1396831635	1258229480	1436089053	1678905243	1184813813	411195677	473013000
Q$411	Q99KI0	ACON_MOUSE	Aco2	Aconitate hydratase, mitochondrial	Mus musculus	1	57.69	36	50	74	1	1	1	1	1	2777294545	2715173450	3426089425	2563934260	3400010000	2919130985	2748261420	2527961000	2758690995	3148098010	3310324110	3343488780	3946082000	3525344500	2636365215	2748433245	856073300	797131300	1092806000	1085255700	939823815	893502900	1188318500	1218206700	2746233998	2995011843	3159570493	2638111210	2953394503	3326906445	3735713250	2692399230	826602300	1089030850
Q$412	Q99L13	3HIDH_MOUSE	Hibadh	3-hydroxyisobutyrate dehydrogenase, mitochondrial	Mus musculus	0.9973	4.18	1	1	1	0.292	0	0.25	0.625	1									6020500	5507500	6193500	7778500	9928000	9017000	5413500	6801500	2036000	1838500	2681800	3032700	2212600	2411600	3064700	3714700					5764000	6986000	9472500	6107500	1937250	2857250
Q$413	Q99LC3	NDUAA_MOUSE	Ndufa10	NADH dehydrogenase [ubiquinone] 1 alpha subcomplex subunit 10, mitochondrial	Mus musculus	1	24.23	6	6	8	1	1	1	1	1	80903795	68460555	87697555	68502910	89666275	76592485	76665445	73016980	73297525	73004060	88384590	90369505	110930000	94881775	69522700	75491225	24328800	21563903	31075500	29782942	24116535	26698000	29758500	29881800	74682175	78100233	83129380	74841213	73150793	89377048	102905888	72506963	22946352	30429221
Q$414	Q99LC5	ETFA_MOUSE	Etfa	Electron transfer flavoprotein subunit alpha, mitochondrial	Mus musculus	1	69.07	15	16	20	1	1	1	1	1	1010062820	1029496485	1394806845	961733925	1199356775	917074970	1090093290	905724360	1243483955	1321753690	1173971655	1120313335	1478235735	1205285000	1120345705	1003262335	328767400	315211645	324603500	307042300	465058954	389977400	386950600	360167800	1019779653	1178270385	1058215873	997908825	1282618823	1147142495	1341760368	1061804020	321989523	315822900
Q$415	Q99LX0	PARK7_MOUSE	Park7	Protein deglycase DJ-1	Mus musculus	1	84.66	13	18	26	1	1	1	1	1	745884240	720207050	967731955	728298670	842284475	723498580	919344870	852055995	976910400	976166965	778848600	767443995	871990285	767596160	720850790	729172125	256211730	242337501	216039000	217053828	323987500	306609600	221897242	229116263	733045645	848015313	782891528	885700433	976538683	773146298	819793223	725011458	249274616	216546414
Q$416	Q99LY9	NDUS5_MOUSE	Ndufs5	NADH dehydrogenase [ubiquinone] iron-sulfur protein 5	Mus musculus	1	38.68	3	3	3	0.5	0.625	0.625	0.5	1	19771970	20978755	20931130	18009470	24543725	21734550	17806260	16314795	16879325	16498975	22790955	24811660	28958740	28080600	17762505	17299435	5030600	6090700	9297500	7982000	4496362	5076070	8434500	9504200	20375363	19470300	23139138	17060528	16689150	23801308	28519670	17530970	5560650	8639750
Q$417	Q99M74	KRT82_MOUSE	Krt82	Keratin, type II cuticular Hb2	Mus musculus	1	4.07	2	2	2	0.083	0	0	0.25	1																	12211100	11931900	17029600	12661900	44610000	42870000	8913000	14066100									12071500	14845750
Q$418	Q99MN9	PCCB_MOUSE	Pccb	Propionyl-CoA carboxylase beta chain, mitochondrial	Mus musculus	0.9859	5.91	2	2	2	0.125	0	0.125	0.25	1									5592830	5850300	12580110	7437930	8102135	6493625	6897735	5315745	2125880	2105600	2366200	2441100	2128000	1796774	2697500	2162495					5721565	10009020	7297880	6106740	2115740	2403650
Q$419	Q99MQ4	ASPN_MOUSE	Aspn	Asporin	Mus musculus	0.9788	7.77	2	2	2	0.042	0	0.125	0.125	1									14351360	16157990	9478870	8031390	13092705	10927155	7024955	5785475	3628595	2947851	2457224	2611189	4191196	4240310	2899528	2897736					15254675	8755130	12009930	6405215	3288223	2534207
Q$420	Q99P72	RTN4_MOUSE	Rtn4	Reticulon-4	Mus musculus	1	3.1	3	4	4	1	1	1	1	1	635035000	174528000	761238500	603583500	718906000	611601500	774241000	735857500	798017000	794756000	732766500	686589000	755809500	906327500	621202000	657207000	198429000	196619000	195351000	200426300	203926300	205555200	190871500	190551700	404781500	682411000	665253750	755049250	796386500	709677750	831068500	639204500	197524000	197888650
Q$421	Q99PT1	GDIR1_MOUSE	Arhgdia	Rho GDP-dissociation inhibitor 1	Mus musculus	1	20.1	2	2	2	1	1	1	1	1	15435000	13045605	17330500	14135500	17213000	15210500	16673000	17119500	17028000	18854500	15802000	14635415	19832500	18952000	13981000	13875000	5834200	5964200	4821400	4506000	7647500	6474100	7441200	6301500	14240303	15733000	16211750	16896250	17941250	15218708	19392250	13928000	5899200	4663700
Q$422	Q9CPP6	NDUA5_MOUSE	Ndufa5	NADH dehydrogenase [ubiquinone] 1 alpha subcomplex subunit 5	Mus musculus	1	35.34	3	4	4	0.917	0.875	0.875	1	1	50466500	51838500	72817000	42893000	63799500	52846500	58902000	52192000	48781000	56858000	55296500	52845500	65086000	55738500	48760000	50115500	16218300	14691200	17206800	15811500	16054000	13691100	18503400	18263600	51152500	57855000	58323000	55547000	52819500	54071000	60412250	49437750	15454750	16509150
Q$423	Q9CPQ1	COX6C_MOUSE	Cox6c	Cytochrome c oxidase subunit 6C	Mus musculus	1	85.53	8	8	9	1	1	1	1	1	421440305	449808550	567495270	422781770	441694165	364648645	453296715	381460505	456834875	533360315	460375715	415336945	545312945	473069270	430661845	414084750	122618224	125614992	112761527	121451979	182029873	156168417	136699836	133420919	435624428	495138520	403171405	417378610	495097595	437856330	509191108	422373298	124116608	117106753
Q$424	Q9CPQ8	ATP5L_MOUSE	Atp5l	ATP synthase subunit g, mitochondrial	Mus musculus	1	46.6	3	3	5	0.625	0.75	0.625	0.625	1	80883000	85003000	104509500	71910500	100234000	83657500	89811000	82001000	94231500	86943500	94196500	96448000	109478500	101750500	76861000	69601000	23689500	25793000	29799700	28960100	20949500	19862100	29037200	30269100	82943000	88210000	91945750	85906000	90587500	95322250	105614500	73231000	24741250	29379900
Q$425	Q9CPU0	LGUL_MOUSE	Glo1	Lactoylglutathione lyase	Mus musculus	1	46.2	8	8	10	1	1	1	1	1	223746000	225311000	286975500	216896000	253817000	227685000	259150500	243729000	280645500	286561500	231608500	233422500	282140000	249967500	212533890	224083500	71784500	70565400	63150600	67732800	82684300	79466700	70228400	76934800	224528500	251935750	240751000	251439750	283603500	232515500	266053750	218308695	71174950	65441700
Q$426	Q9CPU4	MGST3_MOUSE	Mgst3	Microsomal glutathione S-transferase 3	Mus musculus	0.9787	8.5	1	1	1	0.083	0.125	0	0.125	1	3816545	4020275	4130625	3422795	3905480	2775840	3649940	2853025									1309300	1119800	1303600	1142500	1214900	1115800	1770000	1507100	3918410	3776710	3340660	3251483					1214550	1223050
Q$427	Q9CQ54	NDUC2_MOUSE	Ndufc2	NADH dehydrogenase [ubiquinone] 1 subunit C2	Mus musculus	1	10.83	1	2	2	0.75	0.75	0.625	0.875	1	17725500	11947815	21112500	15027675	23118000	19821500	14611000	13916770	12993085	16167500	14260695	24064500	34021500	30509000	10422655	15277940	4940400	4208600	8537800	7325100	3592500	4091800	7493700	8936400	14836658	18070088	21469750	14263885	14580293	19162598	32265250	12850298	4574500	7931450
Q$428	Q9CQ62	DECR_MOUSE	Decr1	2,4-dienoyl-CoA reductase, mitochondrial	Mus musculus	1	24.18	5	6	8	0.833	0.75	0.875	0.875	1	169020500	159715500	209010500	158644000	204629000	164923500	191916000	185040000	219330500	217556210	203847500	182742000	213998500	195993000	157533845	163633000	55630000	52958000	61422100	61105000	39871900	37978600	58205200	57771500	164368000	183827250	184776250	188478000	218443355	193294750	204995750	160583423	54294000	61263550
Q$429	Q9CQ69	QCR8_MOUSE	Uqcrq	Cytochrome b-c1 complex subunit 8	Mus musculus	1	58.54	4	5	5	0.75	0.75	0.75	0.75	1	124567680	126685345	150688000	117078000	154656500	137599500	134585000	129244500	129429000	135359000	145120000	138832000	174407500	148141500	105881720	122509000	38083900	38166600	45071400	43110700	34314500	38916600	42482300	46515000	125626513	133883000	146128000	131914750	132394000	141976000	161274500	114195360	38125250	44091050
Q$430	Q9CQ75	NDUA2_MOUSE	Ndufa2	NADH dehydrogenase [ubiquinone] 1 alpha subcomplex subunit 2	Mus musculus	1	25.25	2	2	4	0.75	0.75	0.875	0.625	1	505126500	438223500	655845000	467139500	591772500	428104000	583767000	577722500	775338000	653310000	477510000	510010000	629835000	550385000	470404500	417147500	138888500	134267000	157733000	150174000	183424000	163833000	143707000	137688000	471675000	561492250	509938250	580744750	714324000	493760000	590110000	443776000	136577750	153953500
Q$431	Q9CQA3	SDHB_MOUSE	Sdhb	Succinate dehydrogenase [ubiquinone] iron-sulfur subunit, mitochondrial	Mus musculus	1	12.77	3	3	4	0.75	0.875	0.5	0.875	1	47497000	44722215	61304330	51242225	83037000	63867000	64824925	47638000	56143210	55565535	62538500	76018000	89394500	83003500	49655850	52213350	15697900	15629600	30231500	28089500	18155600	17999900	26543100	32139500	46109608	56273278	73452000	56231463	55854373	69278250	86199000	50934600	15663750	29160500
Q$432	Q9CQC7	NDUB4_MOUSE	Ndufb4	NADH dehydrogenase [ubiquinone] 1 beta subcomplex subunit 4	Mus musculus	0.9991	19.38	1	1	1	0.042	0	0	0.125	1																	3240900	2918000	3824900	3423300	4168300	4598700	4839600	4794500									3079450	3624100
Q$433	Q9CQC9	SAR1B_MOUSE	Sar1b	GTP-binding protein SAR1b	Mus musculus	1	30.81	4	4	6	0.5	0.75	0.25	0.625	1	51409500	51816500	58415500	44448000	52246500	42847000	53556000	47194000	48670500	48084500	45881090	43368500	55965500	47527000	39492270	37610245	18116500	18777800	12085600	12840800	7918547	7695856	10923600	11510500	51613000	51431750	47546750	50375000	48377500	44624795	51746250	38551258	18447150	12463200
Q$434	Q9CQH3	NDUB5_MOUSE	Ndufb5	NADH dehydrogenase [ubiquinone] 1 beta subcomplex subunit 5, mitochondrial	Mus musculus	0.9521	7.94	1	1	1	0.125	0	0	0.375	1																	11654000	10294000	8445500	9091200	10940000	13378000	7765500	9229900									10974000	8768350
Q$435	Q9CQJ8	NDUB9_MOUSE	Ndufb9	NADH dehydrogenase [ubiquinone] 1 beta subcomplex subunit 9	Mus musculus	0.9751	15.64	1	1	1	0.25	0.25	0.5	0	1	7663000	6255000	9840000	5463000	6387000	7101500	6290000	6304500	6443000	6655500	7097500	5861000	10212500	6302500	5365500	7039000									6959000	7651500	6744250	6297250	6549250	6479250	8257500	6202250
Q$436	Q9CQQ7	AT5F1_MOUSE	Atp5f1	ATP synthase F(0) complex subunit B1, mitochondrial	Mus musculus	1	34.38	9	10	13	1	1	1	1	1	373797500	365279000	427036500	368372000	565971500	531104000	333198975	258466505	283635690	281750240	524259500	584606000	783778500	652986000	447248595	400029380	109505100	108828500	229525000	209905700	124643300	135330400	224757400	250941400	369538250	397704250	548537750	295832740	282692965	554432750	718382250	423638988	109166800	219715350
Q$437	Q9CQR4	ACO13_MOUSE	Acot13	Acyl-coenzyme A thioesterase 13	Mus musculus	1	36.43	3	3	5	0.75	0.75	0.625	0.875	1	106466500	103725000	127757500	91625500	117964680	107646000	119711145	108020800	124930805	122768365	112274500	105228500	134123500	112582500	93797230	100714500	34113400	30541500	29705800	30674100	34198200	32263700	29500600	34358900	105095750	109691500	112805340	113865973	123849585	108751500	123353000	97255865	32327450	30189950
Q$438	Q9CQX8	RT36_MOUSE	Mrps36	28S ribosomal protein S36, mitochondrial	Mus musculus	0.9813	23.53	1	1	1	0.042	0	0	0.125	1																	562297	562058	954890	895632	585978	789856	1002500	1105900									562178	925261
Q$439	Q9CQZ5	NDUA6_MOUSE	Ndufa6	NADH dehydrogenase [ubiquinone] 1 alpha subcomplex subunit 6	Mus musculus	1	19.08	2	3	3	0.792	0.75	0.875	0.75	1	4250517000	3910869000	5043758500	3617954000	5400886500	4176527500	5570476500	5550009000	5754135500	5853580500	4446826500	4649916500	5061765500	4363726000	4086376500	4289406500	1407928100	1319421900	1353229000	1244010900	1291341000	1223460500	1246166800	1205298000	4080693000	4330856250	4788707000	5560242750	5803858000	4548371500	4712745750	4187891500	1363675000	1298619950
Q$440	Q9CR62	M2OM_MOUSE	Slc25a11	Mitochondrial 2-oxoglutarate/malate carrier protein	Mus musculus	1	39.49	10	10	10	1	1	1	1	1	89505040	83790655	101575305	73856565	110351995	90744355	84836345	70803140	57491500	52528420	108334640	103653355	143750195	122544635	80391705	73704655	26681704	25857231	37641400	39843600	19736133	17931487	44700300	40274700	86647848	87715935	100548175	77819743	55009960	105993998	133147415	77048180	26269468	38742500
Q$441	Q9CR68	UCRI_MOUSE	Uqcrfs1	Cytochrome b-c1 complex subunit Rieske, mitochondrial	Mus musculus	1	47.81	6	8	11	0.917	0.875	1	1	1	130958500	131973500	154681000	117511000	166774000	145236500	113666190	108400515	112428330	109924360	167654000	162070000	197480000	174342000	127647000	128384500	37031500	36793500	52615000	50991100	40325400	40833900	57528600	59288800	131466000	136096000	156005250	111033353	111176345	164862000	185911000	128015750	36912500	51803050
Q$442	Q9CRB9	MIC19_MOUSE	Chchd3	MICOS complex subunit Mic19	Mus musculus	0.9999	11.89	2	3	3	0.083	0	0.125	0.25	1									308045000	313215000	146424500	154447000	256737500	227749500	139497500	137800000	108107000	104012000	42235300	46413800	58294000	58220600	80734000	84297000					310630000	150435750	242243500	138648750	106059500	44324550
Q$443	Q9CXV1	DHSD_MOUSE	Sdhd	Succinate dehydrogenase [ubiquinone] cytochrome b small subunit, mitochondrial	Mus musculus	0.9768	5.03	1	1	1	0.083	0	0	0.25	1																	1107000	1009300	1520200	1591700	860023	950293	1898400	2121500									1058150	1555950
Q$444	Q9CXZ1	NDUS4_MOUSE	Ndufs4	NADH dehydrogenase [ubiquinone] iron-sulfur protein 4, mitochondrial	Mus musculus	0.942	14.29	1	1	1	0.083	0	0.125	0.125	1									9007500	7859500	8614000	10217500	6871000	10787000	3961230	11844000	1391200	1151300	2511700	1899200	1185900	1324900	1615700	2781200					8433500	9415750	8829000	7902615	1271250	2205450
Q$445	Q9CZ13	QCR1_MOUSE	Uqcrc1	Cytochrome b-c1 complex subunit 1, mitochondrial	Mus musculus	1	59.58	20	25	34	1	1	1	1	1	748125475	714757880	894120560	682776030	925034610	806374420	682338005	645189755	719075240	698084545	828304235	832457685	1144469940	1048050280	684782980	706013950	229349369	217442058	293672594	278387084	244382957	233121445	337429700	355902761	731441678	788448295	865704515	663763880	708579893	830380960	1096260110	695398465	223395714	286029839
Q$446	Q9CZ30	OLA1_MOUSE	Ola1	Obg-like ATPase 1	Mus musculus	1	6.57	2	2	2	0.125	0	0	0.375	1																	5407900	5255100	5044600	4749000	5446400	5288300	4570000	4787700									5331500	4896800
Q$447	Q9CZD3	SYG_MOUSE	Gars	Glycine--tRNA ligase	Mus musculus	0.9412	1.78	1	1	1	0.125	0	0	0.375	1																	1651200	1420400	1541400	1156800	1510900	1500500	1391800	1287400									1535800	1349100
Q$448	Q9CZU6	CISY_MOUSE	Cs	Citrate synthase, mitochondrial	Mus musculus	1	47.63	16	19	23	1	1	1	1	1	924316450	847760940	1054756070	806617735	1081103610	965563200	904283800	934297480	937098000	927600695	1039559555	1063614185	1265918085	1102107110	873725435	922708660	289008390	271260646	325656529	313142445	240529560	235645109	304872435	311937580	886038695	930686903	1023333405	919290640	932349348	1051586870	1184012598	898217048	280134518	319399487
Q$449	Q9D023	MPC2_MOUSE	Mpc2	Mitochondrial pyruvate carrier 2	Mus musculus	0.9996	16.54	2	2	2	0.375	0	0.25	0.875	1									10659220	11136990	20728500	18960500	24848500	22587000	13834445	14165800	6131200	5636100	6916700	6634600	3732100	3302900	7993000	6843800					10898105	19844500	23717750	14000123	5883650	6775650
Q$450	Q9D051	ODPB_MOUSE	Pdhb	Pyruvate dehydrogenase E1 component subunit beta, mitochondrial	Mus musculus	1	45.68	13	15	18	1	1	1	1	1	571074965	531014640	727187000	535648395	698445000	570839810	651222160	630337840	697490380	667738765	634092500	649929930	745151500	700181000	547281055	583484500	196240900	185088500	207636000	192933400	197800400	186816700	203458600	210061900	551044803	631417698	634642405	640780000	682614573	642011215	722666250	565382778	190664700	200284700
Q$451	Q9D0F9	PGM1_MOUSE	Pgm1	Phosphoglucomutase-1	Mus musculus	1	77.4	46	65	87	1	1	1	1	1	2640301490	2575781100	3288020565	2477058545	3067198025	2579171585	3197879755	3083585550	3261990845	3215584925	2676088250	2795630285	3228710695	2868154940	2515348655	2561081095	873436469	838165865	766752005	749871005	870509107	830655793	785355918	794019689	2608041295	2882539555	2823184805	3140732653	3238787885	2735859268	3048432818	2538214875	855801167	758311505
Q$452	Q9D0K2	SCOT1_MOUSE	Oxct1	Succinyl-CoA:3-ketoacid coenzyme A transferase 1, mitochondrial	Mus musculus	1	19.81	6	6	8	0.75	0.75	0.5	1	1	156664275	154310575	187178375	155212825	210904580	182827340	225259935	201068670	191343820	196334315	172384130	169146860	190971080	176755060	142194315	159864335	62659290	59928390	53854891	54812357	47332828	49675863	43096000	46164600	155487425	171195600	196865960	213164303	193839068	170765495	183863070	151029325	61293840	54333624
Q$453	Q9D0M3	CY1_MOUSE	Cyc1	Cytochrome c1, heme protein, mitochondrial	Mus musculus	1	30.15	7	9	13	1	1	1	1	1	843257260	858015725	1011458500	755997885	965589500	874631940	974398500	915589300	1093614500	1094416500	827749500	886096000	1020294500	935985000	804050940	883158715	345042200	304571100	303704200	285008000	329570792	345650443	260488500	290991300	850636493	883728193	920110720	944993900	1094015500	856922750	978139750	843604828	324806650	294356100
Q$454	Q9D172	ES1_MOUSE	D10Jhu81e	ES1 protein homolog, mitochondrial	Mus musculus	1	39.85	6	6	6	0.958	1	0.875	1	1	260374000	254207000	324627500	250616500	395142000	339860000	334255500	320904000	298057405	310680000	442553000	449533000	427250500	390575000	343766000	370992500	66221900	64280100	124097500	123957200	87602200	86892100	117135300	127943700	257290500	287622000	367501000	327579750	304368703	446043000	408912750	357379250	65251000	124027350
Q$455	Q9D1G3	HHATL_MOUSE	Hhatl	Protein-cysteine N-palmitoyltransferase HHAT-like protein	Mus musculus	1	12.92	5	5	6	0.917	1	0.875	0.875	1	114364025	110717010	143326690	107643230	115730820	98052655	126435215	116186000	122513935	129072040	108433910	109631795	126660460	118029560	99741875	98592610	35695500	32611111	33191272	31202392	27574201	24389464	31740904	31339968	112540518	125484960	106891738	121310608	125792988	109032853	122345010	99167243	34153306	32196832
Q$456	Q9D2G2	ODO2_MOUSE	Dlst	Dihydrolipoyllysine-residue succinyltransferase component of 2-oxoglutarate dehydrogenase complex, mitochondrial	Mus musculus	1	17.84	7	7	9	1	1	1	1	1	109386000	103170000	126974000	99888500	150630000	133918000	86506500	94169500	94428000	96521000	134884500	125715500	167859500	153407000	115665500	109457000	34486900	30848300	45123900	47709400	36976200	40104100	50695700	54556100	106278000	113431250	142274000	90338000	95474500	130300000	160633250	112561250	32667600	46416650
Q$457	Q9D358	PPAC_MOUSE	Acp1	Low molecular weight phosphotyrosine protein phosphatase	Mus musculus	0.9995	19.62	2	2	3	0.458	0.25	0.25	0.875	1	13018810	14316745	22559605	18694980	29585170	17769240	17868260	20284000	17142495	19163240	14377610	18025160	17770820	19916460	13852525	16554095	6379800	5090400	10076400	4836300	6350900	5707300	10131300	4681000	13667778	20627293	23677205	19076130	18152868	16201385	18843640	15203310	5735100	7456350
Q$458	Q9D3D9	ATPD_MOUSE	Atp5d	ATP synthase subunit delta, mitochondrial	Mus musculus	1	57.74	4	5	7	0.958	1	1	0.875	1	142236000	136031500	166636500	127342500	181935000	153232000	130629000	122351000	139463500	130792460	185646000	191191000	230704000	208612500	152750000	143370000	37392700	35345300	57004900	55824400	51027300	46609800	71143900	70101200	139133750	146989500	167583500	126490000	135127980	188418500	219658250	148060000	36369000	56414650
Q$459	Q9D6F9	TBB4A_MOUSE	Tubb4a	Tubulin beta-4A chain	Mus musculus	1	16.89	4	5	8	1	1	1	1	1	81481000	77244990	99946000	70003405	85931500	70944590	87904905	90289750	91840750	87168500	48811565	80415750	86942500	75898345	65652250	71769438	27360950	24820550	21380700	20580800	20594400	20920750	23013750	22889900	79362995	84974703	78438045	89097328	89504625	64613658	81420423	68710844	26090750	20980750
Q$460	Q9D6J5	NDUB8_MOUSE	Ndufb8	NADH dehydrogenase [ubiquinone] 1 beta subcomplex subunit 8, mitochondrial	Mus musculus	0.9993	14.52	2	2	2	0.042	0	0	0.125	1																	2649277	2797100	4133900	3546300	2232439	2468000	3521600	4043200									2723189	3840100
Q$461	Q9D6J6	NDUV2_MOUSE	Ndufv2	NADH dehydrogenase [ubiquinone] flavoprotein 2, mitochondrial	Mus musculus	1	25	5	5	5	1	1	1	1	1	267102500	255327000	326371500	241637000	290844000	233774000	276299000	262564500	325804500	307281500	285993500	289331000	334356000	284886000	256186000	245114500	83516900	84074400	75833100	76232900	79201200	73154600	84493800	83218600	261214750	284004250	262309000	269431750	316543000	287662250	309621000	250650250	83795650	76033000
Q$462	Q9D6R2	IDH3A_MOUSE	Idh3a	Isocitrate dehydrogenase [NAD] subunit alpha, mitochondrial	Mus musculus	1	52.73	18	25	34	1	1	1	1	1	2201637495	2209619875	2801868840	2118903870	2630034130	2317151810	2688587500	2625527585	2920062990	2875175665	2475321500	2605139500	2731570170	2572947500	2208862415	2366605245	749414606	727081475	722535000	708699600	765049506	820755735	691749785	734839700	2205628685	2460386355	2473592970	2657057543	2897619328	2540230500	2652258835	2287733830	738248041	715617300
Q$463	Q9D6Y9	GLGB_MOUSE	Gbe1	1,4-alpha-glucan-branching enzyme	Mus musculus	0.9711	2.42	1	1	1	0.083	0	0	0.25	1																	2598200	1966500	2974800	2279900	2455500	1803800	1857300	2147200									2282350	2627350
Q$464	Q9D783	KLH40_MOUSE	Klhl40	Kelch-like protein 40	Mus musculus	1	9.5	4	4	4	0.125	0	0.125	0.375	1									168902240	176570925	162988625	150044730	204058105	166675950	144930960	131006710	46594666	45788967	41562901	42777675	49457021	39863012	51445442	54741915					172736583	156516678	185367028	137968835	46191817	42170288
Q$465	Q9D7X3	DUS3_MOUSE	Dusp3	Dual specificity protein phosphatase 3	Mus musculus	0.979	23.78	3	3	3	0.083	0.125	0.125	0.25	1	14671745	13551205	17347240	13641460	13916875	13384375	18748500	16461915	15137805	16008215	13559960	14969375	15994270	13590185	11199840	12742040	4533100	4298600	4073500	3515270	5788300	5163100	4095471	3882566	14111475	15494350	13650625	17605208	15573010	14264668	14792228	11970940	4415850	3794385
Q$466	Q9D819	IPYR_MOUSE	Ppa1	Inorganic pyrophosphatase	Mus musculus	0.9998	14.19	2	2	2	0.042	0	0	0.125	1																	4844200	4359947	4216229	4207543	4340100	3722000	4247200	4138692									4602074	4211886
Q$467	Q9D855	QCR7_MOUSE	Uqcrb	Cytochrome b-c1 complex subunit 7	Mus musculus	1	55.86	7	10	10	0.958	0.875	1	1	1	144265120	136047100	166954975	124652510	192313000	160269595	120727630	123561510	141752895	140642010	171123630	182708500	228577500	210482000	130078920	154932165	39096715	41091607	62530200	58573100	47032000	50755300	66585400	70963800	140156110	145803743	176291298	122144570	141197453	176916065	219529750	142505543	40094161	60551650
Q$468	Q9D8N0	EF1G_MOUSE	Eef1g	Elongation factor 1-gamma	Mus musculus	1	13.04	5	7	7	0.958	0.875	1	1	1	76479915	74074410	134307500	119019895	92015465	72034315	111589040	159173035	106268000	116955995	88216365	76806000	117364500	375263090	78364900	77147585	111103400	59246600	38997700	100159000	118049600	108552200	28369000	29641400	75277163	126663698	82024890	135381038	111611998	82511183	246313795	77756243	85175000	69578350
Q$469	Q9DAK9	PHP14_MOUSE	Phpt1	14 kDa phosphohistidine phosphatase	Mus musculus	1	24.19	3	3	3	0.458	0.375	0.25	0.75	1	9255675	20442705	31357835	22218115	21508530	26383505	25023340	25608830	12177120	12230785	23923725	21696940	30232790	10709330	20754515	22455970	2908455	6798825	8138326	7010957	9479297	5169284	7150613	3369623	14849190	26787975	23946018	25316085	12203953	22810333	20471060	21605243	4853640	7574642
Q$470	Q9DB20	ATPO_MOUSE	Atp5o	ATP synthase subunit O, mitochondrial	Mus musculus	1	45.54	9	12	12	1	1	1	1	1	308583405	281662060	367062320	272630905	395602050	332606070	231119660	237599250	256465165	245853025	361202125	392362690	468666280	441445965	287934955	313245225	84712097	82572281	138540681	136881900	95755567	97371967	153104100	165133500	295122733	319846613	364104060	234359455	251159095	376782408	455056123	300590090	83642189	137711291
Q$471	Q9DB77	QCR2_MOUSE	Uqcrc2	Cytochrome b-c1 complex subunit 2, mitochondrial	Mus musculus	1	41.72	16	20	24	1	1	1	1	1	480179040	433268420	549443450	415873455	594069550	520157165	572729020	406763900	518344045	470596400	527820420	584398345	718735880	625401500	454435070	489797570	133348362	129789140	183086600	177513300	145478833	150528916	204695000	209471000	456723730	482658453	557113358	489746460	494470223	556109383	672068690	472116320	131568751	180299950
Q$472	Q9DBG6	RPN2_MOUSE	Rpn2	Dolichyl-diphosphooligosaccharide--protein glycosyltransferase subunit 2	Mus musculus	0.973	1.9	1	1	1	0.333	0.625	0	0.375	1	3867750	2978160	4180030	2908665	3212190	1969495	4251795	3197575									1026600	901364	673715	648286	709154	530371	1297600	592983	3422955	3544348	2590843	3724685					963982	661001
Q$473	Q9DC69	NDUA9_MOUSE	Ndufa9	NADH dehydrogenase [ubiquinone] 1 alpha subcomplex subunit 9, mitochondrial	Mus musculus	1	33.16	8	9	11	1	1	1	1	1	153829150	144659145	165896815	118454195	174919495	127081640	140400700	152860680	160106205	154666555	148206565	158317265	205119505	179772635	95804610	108507270	60430461	57799858	49504286	48191982	48570944	44364605	50100865	46882254	149244148	142175505	151000568	146630690	157386380	153261915	192446070	102155940	59115160	48848134
Q$474	Q9DC70	NDUS7_MOUSE	Ndufs7	NADH dehydrogenase [ubiquinone] iron-sulfur protein 7, mitochondrial	Mus musculus	1	16.52	3	3	3	0.417	0.75	0.375	0.125	1	18488655	30927410	29557975	23898610	28077960	19861280	19306755	21486155	36419580	29185015	22314160	24733810	46983280	23145675	20609275	17046100	11809552	10647004	8013000	10801100	4267806	3928449	11823200	13421300	24708033	26728293	23969620	20396455	32802298	23523985	35064478	18827688	11228278	9407050
Q$475	Q9DC77	SMPX_MOUSE	Smpx	Small muscular protein	Mus musculus	0.9526	18.82	1	1	1	0.042	0	0	0.125	1																	11175000	12232000	10332000	9685700	6562500	6091900	9815900	10792000									11703500	10008850
Q$476	Q9DCJ5	NDUA8_MOUSE	Ndufa8	NADH dehydrogenase [ubiquinone] 1 alpha subcomplex subunit 8	Mus musculus	1	36.05	4	4	5	1	1	1	1	1	40828310	39490415	53652310	36165875	52772560	45365390	38197045	37664210	35352380	38833960	54457690	50241360	66731760	61670100	43466170	43552625	12567519	12845757	17626100	18084586	13449572	12570994	18686100	19409000	40159363	44909093	49068975	37930628	37093170	52349525	64200930	43509398	12706638	17855343
Q$477	Q9DCS9	NDUBA_MOUSE	Ndufb10	NADH dehydrogenase [ubiquinone] 1 beta subcomplex subunit 10	Mus musculus	1	42.05	5	5	6	1	1	1	1	1	61622000	63102000	71899500	56132500	79412500	70483000	52496500	46246000	52474000	51224500	81842000	82134000	104464500	91695000	58066000	60964500	17671700	17054600	27054400	26817100	21815000	20677500	28484600	31201500	62362000	64016000	74947750	49371250	51849250	81988000	98079750	59515250	17363150	26935750
Q$478	Q9DCT2	NDUS3_MOUSE	Ndufs3	NADH dehydrogenase [ubiquinone] iron-sulfur protein 3, mitochondrial	Mus musculus	1	25.86	5	5	5	1	1	1	1	1	111988500	109095000	141561500	106220500	147236000	118950500	121750500	104966500	124542000	118950500	132783000	130486500	169697000	150257000	99894500	107249000	35784100	32549600	41565900	39814900	33619400	32427800	43480000	41674100	110541750	123891000	133093250	113358500	121746250	131634750	159977000	103571750	34166850	40690400
Q$479	Q9DCW4	ETFB_MOUSE	Etfb	Electron transfer flavoprotein subunit beta	Mus musculus	1	62.75	12	12	14	1	1	1	1	1	164889755	164166250	204896895	157147670	237518340	211803405	135964125	128779835	147664635	147698645	256893035	260433550	305686550	297620700	179109755	186545450	65227385	53884173	87605000	88008500	68490235	68533691	102650900	104831800	164528003	181022283	224660873	132371980	147681640	258663293	301653625	182827603	59555779	87806750
Q$480	Q9DCZ1	GMPR1_MOUSE	Gmpr	GMP reductase 1	Mus musculus	0.9921	15.36	2	2	2	0.042	0	0	0.125	1																	12620200	11994700	11634400	10227100	13421900	11897700	11983500	12323300									12307450	10930750
Q$481	Q9DCZ4	APOO_MOUSE	Apoo	Apolipoprotein O	Mus musculus	0.98	5.19	1	1	1	0.917	1	0.75	1	1	7522000	7541000	9586000	7751000	11692000	9371500	7708000	8068500	7855500	7319000	9371000	9307500	12715500	11732500	8598500	8376500	2822800	2472200	3699500	4110000	2354300	2156800	3773700	3863400	7531500	8668500	10531750	7888250	7587250	9339250	12224000	8487500	2647500	3904750
Q$482	Q9EQ20	MMSA_MOUSE	Aldh6a1	Methylmalonate-semialdehyde dehydrogenase [acylating], mitochondrial	Mus musculus	1	22.24	7	7	7	0.208	0	0.375	0.5	1									100970935	103307645	146669300	150677845	158644310	94557800	125585310	141783405	49468751	47096677	45861268	45782561	25821480	41847218	45138242	47097459					102139290	148673573	126601055	133684358	48282714	45821915
Q$483	Q9ERS2	NDUAD_MOUSE	Ndufa13	NADH dehydrogenase [ubiquinone] 1 alpha subcomplex subunit 13	Mus musculus	1	28.47	4	4	4	0.917	1	0.875	0.875	1	121979500	116219000	156684000	120806000	153163500	130428000	143418000	157261500	164472500	138795000	161123500	166944000	153577000	157258500	115953000	144150500	45323000	42712000	46632500	40456900	37680000	41220800	42992700	50378800	119099250	138745000	141795750	150339750	151633750	164033750	155417750	130051750	44017500	43544700
Q$484	Q9ET01	PYGL_MOUSE	Pygl	Glycogen phosphorylase, liver form	Mus musculus	1	11.76	11	13	21	1	1	1	1	1	806813998	774177750	997356417	744206917	886275583	730514582	975036084	936150083	1015254334	978852167	842273583	872740166	978758751	857700334	777825968	781981640	279488451	268806249	231410834	222737683	214227549	205932784	228574650	226466485	790495874	870781667	808395083	955593084	997053251	857506875	918229543	779903804	274147350	227074259
Q$485	Q9ET78	JPH2_MOUSE	Jph2	Junctophilin-2	Mus musculus	1	12.21	5	5	5	0.875	1	0.75	0.875	1	70625410	67374485	87547825	68963230	81149025	39774090	52955715	64501115	78141560	76207360	67645025	71972750	92904495	79653020	56440870	40087250	23649000	23134100	13215200	19801783	20301007	20543895	21250000	20365300	68999948	78255528	60461558	58728415	77174460	69808888	86278758	48264060	23391550	16508492
Q$486	Q9ET80	JPH1_MOUSE	Jph1	Junctophilin-1	Mus musculus	1	8.03	3	3	3	0.958	1	0.875	1	1	18288295	20650425	22615500	17912835	25222000	18774500	24301000	22954500	18958005	21174615	16442900	18993105	22466090	23379000	17004300	17358905	7072600	6742500	5617000	5107600	4532355	4753022	5910700	5817100	19469360	20264168	21998250	23627750	20066310	17718003	22922545	17181603	6907550	5362300
Q$487	Q9JHI5	IVD_MOUSE	Ivd	Isovaleryl-CoA dehydrogenase, mitochondrial	Mus musculus	1	10.61	3	3	3	0.208	0	0	0.625	1																	10150989	10336500	13286387	11576450	7918518	10452316	14344745	17531114									10243745	12431419
Q$488	Q9JHW2	NIT2_MOUSE	Nit2	Omega-amidase NIT2	Mus musculus	0.9482	3.99	1	1	1	0.042	0	0	0.125	1																	9953900	9718300	28858000	28054000	16473000	18718000	32434000	34069000									9836100	28456000
Q$489	Q9JI91	ACTN2_MOUSE	Actn2	Alpha-actinin-2	Mus musculus	1	63.98	52	72	106	1	1	1	1	1	3364008198	3242659128	3853894506	2982623126	4564519391	3807367128	3012615451	2672204365	3146308430	3190331658	4243433230	4320154346	5805031318	5113126468	3490547911	3486716376	1034064615	1000129548	1506658725	1427865624	1238092384	1215422751	1816365171	1829505280	3303333663	3418258816	4185943260	2842409908	3168320044	4281793788	5459078893	3488632144	1017097082	1467262175
Q$490	Q9JIF9	MYOTI_MOUSE	Myot	Myotilin	Mus musculus	1	48.39	16	18	20	1	1	1	1	1	315180035	313212655	391138000	294245225	414363000	344407525	309753665	294869215	342275700	340571500	372349500	370017000	483300500	425632500	310536595	313958345	87324100	84121500	122277800	123026300	118818300	109869300	151233100	150933500	314196345	342691613	379385263	302311440	341423600	371183250	454466500	312247470	85722800	122652050
Q$491	Q9JJV2	PROF2_MOUSE	Pfn2	Profilin-2	Mus musculus	1	43.57	4	4	4	0.375	0.5	0.375	0.375	1	162962440	151969185	190019500	149281375	166167670	188534190	155257225	164057460	143204175	151229710	176512990	166486665	196708945	164737760	107124980	131530375	40602000	33712934	44270217	43530600	38591700	37591600	38451300	38699500	157465813	169650438	177350930	159657343	147216943	171499828	180723353	119327678	37157467	43900409
Q$492	Q9JJW5	MYOZ2_MOUSE	Myoz2	Myozenin-2	Mus musculus	1	14.77	3	3	3	0.417	0.25	0.5	0.5	1	30701685	18388485	38274925	21727520	51955500	37541820	20173630	29389890	25275700	31033005	44407000	40214000	45363500	39155500	24690535	29294200	8202800	5992343	10126600	10698300	6012300	5953100	13577500	14746300	24545085	30001223	44748660	24781760	28154353	42310500	42259500	26992368	7097572	10412450
Q$493	Q9JJZ2	TBA8_MOUSE	Tuba8	Tubulin alpha-8 chain	Mus musculus	1	3.34	1	1	1	0.125	0	0.125	0.25	1									9545000	7889000	16317500	20036000	21346000	15436000	10497500	10497000	2988500	3386400	5346300	6371300	2070600	2963600	5255700	5327900					8717000	18176750	18391000	10497250	3187450	5858800
Q$494	Q9JK37	MYOZ1_MOUSE	Myoz1	Myozenin-1	Mus musculus	1	63.85	13	19	31	1	1	1	1	1	1360096460	1300976670	1720864530	1334268310	1533325460	1294392435	1544080775	1496836570	1823742000	1799084500	1404809900	1448142390	1699846915	1518634195	1294782160	1385585560	455257800	435672200	437720561	425185001	539446000	538483000	431232570	448575100	1330536565	1527566420	1413858948	1520458673	1811413250	1426476145	1609240555	1340183860	445465000	431452781
Q$495	Q9JK53	PRELP_MOUSE	Prelp	Prolargin	Mus musculus	1	23.02	8	9	11	0.833	1	0.5	1	1	272207170	271023000	302900430	254118650	319957160	275641580	306695150	281771075	324547500	317200000	275908200	280164435	368923000	343016500	229124740	240044915	86707800	87123000	85706253	86892558	102133500	100887500	91248200	99223285	271615085	278509540	297799370	294233113	320873750	278036318	355969750	234584828	86915400	86299406
Q$496	Q9JKS4	LDB3_MOUSE	Ldb3	LIM domain-binding protein 3	Mus musculus	1	35.27	19	29	45	1	1	1	1	1	2564514500	2681909710	3410116500	2553739500	3097745500	2684592000	3272852535	3109250735	3229267500	2974949000	2793882500	2834716000	3371483000	3042484000	2450278425	2532334660	938484600	893512500	853451700	775483300	924436700	890970800	851142100	859886400	2623212105	2981928000	2891168750	3191051635	3102108250	2814299250	3206983500	2491306543	915998550	814467500
Q$497	Q9JLH8	TMOD4_MOUSE	Tmod4	Tropomodulin-4	Mus musculus	1	45.22	11	12	18	1	1	1	1	1	185877555	183025830	201884950	173107680	216975765	151859980	181400860	219741995	200781530	207918030	173603305	171827690	217335460	201230935	174032900	189813700	59797638	48520333	56216661	53200029	65059058	66503070	54319725	56290682	184451693	187496315	184417873	200571428	204349780	172715498	209283198	181923300	54158986	54708345
Q$498	Q9JLN9	MTOR_MOUSE	Mtor	Serine/threonine-protein kinase mTOR	Mus musculus	0.9603	0.63	1	1	1	0.042	0	0	0.125	1																	1262300	1010900	4078500	4031900	1803600	2227800	4918200	6343200									1136600	4055200
Q$499	Q9QUH0	GLRX1_MOUSE	Glrx	Glutaredoxin-1	Mus musculus	1	19.63	2	3	3	0.208	0	0.25	0.375	1									24203000	26402500	23889000	23413000	30419500	24583000	17845150	17049000	6913700	7087800	6913000	7429000	8067100	9114100	8762800	9235500					25302750	23651000	27501250	17447075	7000750	7171000
Q$500	Q9QUM9	PSA6_MOUSE	Psma6	Proteasome subunit alpha type-6	Mus musculus	0.9934	14.23	2	2	2	0.042	0	0	0.125	1																	3673800	2690200	2940300	3149200	3404900	3643000	3937000	3849600									3182000	3044750
Q$501	Q9QWH1	PHC2_MOUSE	Phc2	Polyhomeotic-like protein 2	Mus musculus	0.9158	2.59	1	1	1	0.042	0.125	0	0	1	5914500	7348000	8931000	4916780	7857500	6770000	10227500	6637000																	6631250	6923890	7313750	8432250
Q$502	Q9QXS1	PLEC_MOUSE	Plec	Plectin	Mus musculus	1	24.47	77	81	88	1	1	1	1	1	2417405310	2397230840	3031827900	2320724365	2809735155	2428173075	2851743725	2751723855	2996117435	2967431035	2672211310	2688867960	3028304490	2787775855	2323873450	2456919230	756988580	755498173	768550889	772760004	783716659	764712505	744030346	769408800	2407318075	2676276133	2618954115	2801733790	2981774235	2680539635	2908040173	2390396340	756243377	770655447
Q$503	Q9QYG0	NDRG2_MOUSE	Ndrg2	Protein NDRG2	Mus musculus	1	40.43	9	9	12	1	1	1	1	1	156087130	156097120	192721500	155944950	195185590	160759880	183810000	186511500	207029500	205560500	168931130	168998765	210512500	191137000	159929790	154079000	51268300	50006800	59664800	51068000	51836300	51756200	58482600	60005900	156092125	174333225	177972735	185160750	206295000	168964948	200824750	157004395	50637550	55366400
Q$504	Q9QYR9	ACOT2_MOUSE	Acot2	Acyl-coenzyme A thioesterase 2, mitochondrial	Mus musculus	0.9998	6.84	2	2	2	0.167	0	0.125	0.375	1									107879245	102105155	90571565	106828075	82579190	86861495	66008655	94526880	31940727	28363556	34755800	32602500	11219000	16666600	16664000	22105400					104992200	98699820	84720343	80267768	30152142	33679150
Q$505	Q9QZ47	TNNT3_MOUSE	Tnnt3	Troponin T, fast skeletal muscle	Mus musculus	1	42.28	30	52	121	1	1	1	1	1	7915625295	7789713865	10028242665	7425780445	8763655675	7291636875	9751421470	9211045805	10693179845	10576673680	8183227585	8303170960	9626763540	8700388025	7873862215	8153166040	2425247646	2364558746	2382655000	2328059000	2673612337	2563567083	2387623054	2507693461	7852669580	8727011555	8027646275	9481233638	10634926763	8243199273	9163575783	8013514128	2394903196	2355357000
Q$506	Q9QZZ6	DERM_MOUSE	Dpt	Dermatopontin	Mus musculus	0.9406	7.96	1	1	1	0.042	0	0	0.125	1																	2371600	1858700	2714300	1695300	1936700	1859900	3113400	1468000									2115150	2204800
Q$507	Q9R062	GLYG_MOUSE	Gyg1	Glycogenin-1	Mus musculus	1	21.92	5	7	8	1	1	1	1	1	103264170	102595105	128271180	98947620	124909390	105316535	126873500	126408000	131826500	128133500	111437300	114473845	123668000	113065625	94719200	98710110	37216500	34875100	30491300	30687100	38622400	38670000	34965100	36441200	102929638	113609400	115112963	126640750	129980000	112955573	118366813	96714655	36045800	30589200
Q$508	Q9R099	TBL2_MOUSE	Tbl2	Transducin beta-like protein 2	Mus musculus	0.9051	2.26	1	1	1	0.042	0.125	0	0	1	20159000	19914500	24855000	20266500	20222000	17197000	22357000	18650500																	20036750	22560750	18709500	20503750
Q$509	Q9R0P3	ESTD_MOUSE	Esd	S-formylglutathione hydrolase	Mus musculus	1	24.11	4	4	4	0.375	0.375	0.375	0.5	1	30061850	27320995	35713440	25896745	35722895	28522230	28896000	27963195	39349500	31405115	28698830	28878915	37465230	30515340	27521610	29358205	9806100	9462800	9854700	9392600	11789400	12464300	10657200	10902700	28691423	30805093	32122563	28429598	35377308	28788873	33990285	28439908	9634450	9623650
Q$510	Q9R0Y5	KAD1_MOUSE	Ak1	Adenylate kinase isoenzyme 1	Mus musculus	1	66.49	19	29	54	1	1	1	1	1	3293978440	3195779185	4327404370	3309196490	3844540535	3347222140	4067401205	3988877210	4508444215	4439926135	3556613060	3694541750	4213508310	3851728720	3423317790	3591844990	1180334514	1136969037	1087154086	1001193984	1400496900	1405819088	1120141111	1134252349	3244878813	3818300430	3595881338	4028139208	4474185175	3625577405	4032618515	3507581390	1158651776	1044174035
Q$511	Q9WUB3	PYGM_MOUSE	Pygm	Glycogen phosphorylase, muscle form	Mus musculus	1	76.96	97	160	258	1	1	1	1	1	17635220903	16884632150	21759050077	16505441512	19830727733	16438419407	21931961269	20766742823	22662555884	22043060517	18499363213	19014748606	21137350241	18958259084	17118856643	17513239310	6253224967	5871939303	5142728140	4965874341	4903794076	4796019835	4894773727	4998740846	17259926527	19132245795	18134573570	21349352046	22352808201	18757055910	20047804663	17316047977	6062582135	5054301241
Q$512	Q9WUM5	SUCA_MOUSE	Suclg1	Succinyl-CoA ligase [ADP/GDP-forming] subunit alpha, mitochondrial	Mus musculus	1	29.19	6	7	10	1	1	1	1	1	163827320	158325465	196394195	158793990	197243000	172137390	143868805	162764990	110760345	93133765	156029500	204468495	199081000	191591500	129469125	155292495	45274100	33517700	55212500	50939600	38115400	43752900	52450100	60381200	161076393	177594093	184690195	153316898	101947055	180248998	195336250	142380810	39395900	53076050
Q$513	Q9WV35	ABEC2_MOUSE	Apobec2	Probable C-)U-editing enzyme APOBEC-2	Mus musculus	1	67.86	10	11	19	1	1	1	1	1	251472000	245870500	318484500	234168000	288566500	246923000	286103000	264038000	296547500	291566500	238909800	237199870	356687000	310912500	200479850	201176570	86222600	81022000	79127300	75389100	69551700	67876800	93068100	95454000	248671250	276326250	267744750	275070500	294057000	238054835	333799750	200828210	83622300	77258200
Q$514	Q9Z1E4	GYS1_MOUSE	Gys1	Glycogen [starch] synthase, muscle	Mus musculus	1	16.26	7	7	7	0.5	0.375	0.875	0.5	1	101012785	98043210	141746000	93640530	130849000	112964365	125033935	106023920	119477970	125953760	127234000	123925835	157453500	134251275	106290560	93516815	28474900	27761379	35677600	36154800	33135200	28119065	37630100	35036100	99527998	117693265	121906683	115528928	122715865	125579918	145852388	99903688	28118140	35916200
Q$515	Q9Z2I9	SUCB1_MOUSE	Sucla2	Succinyl-CoA ligase [ADP-forming] subunit beta, mitochondrial	Mus musculus	1	51.84	18	18	20	1	1	1	1	1	865362975	861075830	1126777080	821415470	961933410	790451090	903677800	834770490	1000087765	1043573905	982566035	899302605	1126520885	984050800	881083425	888839680	260726851	259988810	257514916	261779838	339920766	329829605	290401753	290433941	863219403	974096275	876192250	869224145	1021830835	940934320	1055285843	884961553	260357831	259647377
Q$516	Q9Z2T6	KRT85_MOUSE	Krt85	Keratin, type II cuticular Hb5	Mus musculus	1	16.96	8	8	9	0.542	0.875	0.375	0.375	1	235629097	224835927	273075907	239579562	363636691	344742313	381503733	495692387	303386485	287122823	314029897	292993562	262156753	297896256	210509125	290088188	116993101	99108971	120376800	113150679	69352500	92581000	73077849	98034911	230232512	256327735	354189502	438598060	295254654	303511730	280026505	250298657	108051036	116763740
Q$517	Q9Z320	K1C27_MOUSE	Krt27	Keratin, type I cytoskeletal 27	Mus musculus	1	16.29	2	2	2	0.542	0.5	0.5	0.625	1	1131658167	1151156333	1457121833	977552917	1303114333	1174837417	1578923083	1468567083	1362125083	1387396500	1193671083	1130381833	1371614583	1162026083	1034692333	1176333417	378923450	376667017	340395317	324527200	287877633	299043267	326965250	308431800	1141407250	1217337375	1238975875	1523745083	1374760792	1162026458	1266820333	1105512875	377795234	332461259
Q$518	V9GX06	V9GX06_MOUSE	Gm11214	Uncharacterized protein (Fragment)	Mus musculus	1	19.67	2	4	7	1	1	1	1	1	1043850000	1013310000	1311826500	1016948000	1219178000	1039494000	1298399500	1262131000	1303062000	1310208000	1150100500	1139648000	1230127500	1105676000	986980500	1065721000	384277000	386239000	315026800	305400000	386174400	370681900	299064900	312736400	1028580000	1164387250	1129336000	1280265250	1306635000	1144874250	1167901750	1026350750	385258000	310213400
Q$519	V9GX31	V9GX31_MOUSE	Gm12728	Uncharacterized protein	Mus musculus	1	15.58	1	1	1	1	1	1	1	1	12142750	11173500	12449750	12159250	12602000	10313500	12836250	13883500	18738000	14853000	12324250	12693250	12248500	11943750	10919750	8906250	4302350	4006950	3390200	2974100	5638000	6358000	3693400	4359200	11658125	12304500	11457750	13359875	16795500	12508750	12096125	9913000	4154650	3182150
[truncated: 24 more columns]

## Sheet: Foglio1
Entry Q#	Protein ID	Protein Entry	Gene Name	Protein Name	Organism	Protein Probability	Protein Coverage (%)	# of Unique Sequences	# of Identified Peptides	Total # of Identified Spectra	Protein Frequency (Entire Project)	Protein Frequency (Group CON)	Protein Frequency (Group FRI)	# of Proteins in Entry	CON1401_CON	CON1402_CON	CON1403_CON	CON1404_CON	FRI1417_FRI	FRI1418_FRI	FRI1419_FRI	FRI1420_FRI	mean_CON	mean_FRI	SEM_CON	SEM_FRI	STDEV_CON	STDEV_FRI	CV(%)_CON	CV(%)_FRI	FC_FRI_CON	p_FRI_CON	Multiple_Comparison_p_FRI_CON
Q$1	J3QK04	J3QK04_MOUSE	Gm7808	MCG67952	Mus musculus	1	19.53	2	2	2	1	1	1	6	11026042	12836583	11519708	13379626	3437708	3366709	4146416	4093167	12190490	3761000	550558	207939	1101116	415878	9	11.1	-3.2	7e-06	2e-05
Q$2	A2AAJ9	OBSCN_MOUSE	Obscn	Obscurin	Mus musculus	1	5.06	32	33	34	0.917	1	0.875	1	669626230	748428983	679999950	734078745	244138733	216786600	228510600	209100236	708033477	224634042	19517403	7628577	39034805	15257153	5.5	6.8	-3.2	4e-07	1e-06
Q$3	A2AGT5	CKAP5_MOUSE	Ckap5	Cytoskeleton-associated protein 5	Mus musculus	0.9484	0.54	1	1	1	0.042	0	0.125	1					2796800	3199550	1926700	3681800		2901213		371808		743617		25.6
Q$4	A2AMM0	MURC_MOUSE	Murc	Muscle-related coiled-coil protein	Mus musculus	0.9999	6.91	2	2	2	0.25	0	0.5	1					3629400	3146700	3910700	3662700		3587375		159732		319465		8.9
Q$5	A2ASS6	TITIN_MOUSE	Ttn	Titin	Mus musculus	1	58.82	1629	2162	2840	1	1	1	1	120625646703	133979010430	130722093373	144469249035	39765098134	37208060234	35440258901	37445308191	132448999885	37464681365	4912579164	887713981	9825158327	1775427963	7.4	4.7	-3.5	0.0002	0.0006
Q$6	A2AUC9	KLH41_MOUSE	Klhl41	Kelch-like protein 41	Mus musculus	1	24.59	11	14	18	1	1	1	1	252026945	262874415	257411078	258788525	78874633	81358736	82545577	85237350	257775241	82004074	2239863	1321526	4479726	2643051	1.7	3.2	-3.1	7e-10	2e-09
Q$8	A6ZI46	A6ZI46_MOUSE	Aldoart1	Fructose-bisphosphate aldolase	Mus musculus	1	53.46	38	49	89	1	1	1	1	8371282227	9412201021	9477084619	10025887558	2946439725	2715135025	3485401050	2743682845	9321613856	2972664661	345387324	178498491	690774648	356996983	7.4	12	-3.1	3e-06	1e-05
Q$9	P11588	MUP1_MOUSE	Mup1	Major urinary protein 1	Mus musculus	0.9759	8.89	1	1	1	0.083	0.125	0	6	591842	575948	2175042	825576					1042102		381933		763865		73.3
Q$10	B1AR10	B1AR10_MOUSE	Mllt6	Protein Mllt6	Mus musculus	0.992	4.15	1	1	2	0.292	0.375	0.25	1	19047750	13425750	15808000	29418500	5815600	3544100	5400300	2334250	19425000	4273563	3524746	813453	7049493	1626906	36.3	38.1	-4.5	0.02	0.06
Q$11	B1AR69	B1AR69_MOUSE	Myh13	Protein Myh13	Mus musculus	1	4.9	5	5	6	0.958	1	0.875	1	217163845	232449818	224452275	249326998	67387400	61662618	68707168	60107000	230848234	64466046	6905315	2109145	13810631	4218290	6	6.5	-3.6	4e-07	1e-06
Q$12	Q9D1L0	CHCH2_MOUSE	Chchd2	Coiled-coil-helix-coiled-coil-helix domain-containing protein 2	Mus musculus	0.9749	15.69	1	1	1	0.167	0.125	0.25	2	2365793	2578077	3110250	2452798	743325	1102100	1019375	1267375	2626729	1033044	166958	109470	333916	218940	12.7	21.2	-2.5	0.0002	0.0006
Q$13	D3YU50	D3YU50_MOUSE	Mybpc1	Protein Mybpc1	Mus musculus	1	45.61	48	61	71	1	1	1	1	12441677828	13379316690	13255574853	13640430973	4285765602	3851680413	4723830155	4230112950	13179250086	4272847280	258610512	178596423	517221024	357192847	3.9	8.4	-3.1	1e-07	4e-07
Q$14	D3YVN7	D3YVN7_MOUSE	Gm9755	Elongation factor Tu	Mus musculus	1	20.13	6	7	8	0.917	0.875	0.875	2	81198796	84475223	90586612	78564136	26689682	27167161	28545065	31123744	83706192	28381413	2592608	995135	5185215	1990270	6.2	7	-2.9	1e-06	3e-06
Q$15	P61979	HNRPK_MOUSE	Hnrnpk	Heterogeneous nuclear ribonucleoprotein K	Mus musculus	0.9992	3.24	1	1	1	0.083	0	0.125	2					944475	829650	986900	942850		925969		33687		67373		7.3
Q$16	D3YYM4	D3YYM4_MOUSE	Wdr72	Protein Wdr72	Mus musculus	0.9545	1.26	1	1	1	0.042	0	0.125	1					11134500	24546000	15811500	24007000		18874750		3263409		6526817		34.6
Q$17	D3Z2H9	D3Z2H9_MOUSE	Tpm3-rs7	Uncharacterized protein	Mus musculus	1	5.24	1	1	1	0.042	0.125	0	1	105595000	111657500	130565000	154182500					125500000		10939850		21879700		17.4
Q$18	D3Z5G7	D3Z5G7_MOUSE	Ces1b	Carboxylic ester hydrolase	Mus musculus	0.9474	4.06	2	2	2	0.042	0.125	0.125	2	22588000	23703654	27661750	18728000	7620025	9494025	7830950	11333700	23170351	9069675	1837813	863221	3675627	1726442	15.9	19	-2.6	0.0004	0.001
Q$19	E5FYH1	TOPZ1_MOUSE	Topaz1	Testis- and ovary-specific PAZ domain-containing protein 1	Mus musculus	0.9636	1.15	1	1	1	0.042	0.125	0	1	275377500	341095000	328882500	333180000					319633750		14967301		29934602		9.4
Q$20	E9PV24	FIBA_MOUSE	Fga	Fibrinogen alpha chain	Mus musculus	0.9964	1.52	1	1	1	0.167	0	0.5	1					1807300	1486700	2228650	1863100		1846438		152016		304032		16.5
Q$21	E9PWQ3	E9PWQ3_MOUSE	Col6a3	Protein Col6a3	Mus musculus	1	18.73	39	40	46	1	1	1	1	1522335610	2109471248	2025282825	2082744610	531600311	560670611	620490468	656170451	1934958573	592232960	138657722	28223792	277315444	56447585	14.3	9.5	-3.3	0.002	0.004
Q$22	E9PZF0	E9PZF0_MOUSE	Gm20390	Nucleoside diphosphate kinase	Mus musculus	1	42.7	9	14	23	1	1	1	2	527749354	661569527	661561085	649655652	193602377	201217519	248203975	165640475	625133904	202166086	32582665	17146050	65165330	34292100	10.4	17	-3.1	3e-05	8e-05
Q$23	E9PZM4	CHD2_MOUSE	Chd2	Chromodomain-helicase-DNA-binding protein 2	Mus musculus	0.9094	0.82	1	1	1	0.042	0.125	0	1	13628250	15160750	34412750	16081000					19820688		4890253		9780505		49.3
Q$24	E9PZQ0	RYR1_MOUSE	Ryr1	Ryanodine receptor 1	Mus musculus	1	30.47	97	105	117	1	1	1	1	3203673650	4023493895	3920610425	4606305893	1253096948	1028978452	1174646551	1020330794	3938520966	1119263186	287732293	56948620	575464587	113897241	14.6	10.2	-3.5	0.002	0.003
Q$25	E9Q035	E9Q035_MOUSE	Gm20425	Protein Gm20425	Mus musculus	1	19.22	14	14	20	1	1	1	1	157511116	169832759	160083986	179368440	63317050	51470350	88947350	78895575	166699075	70657581	4987575	8288614	9975149	16577228	6	23.5	-2.4	6e-05	0.0002
Q$26	E9Q0F0	E9Q0F0_MOUSE	Krt78	Protein Krt78	Mus musculus	0.9991	1.31	1	2	2	0.083	0	0.125	1					6513750	17948550	6521450	9996650		10245100		2695574		5391147		52.6
Q$27	E9Q1W3	E9Q1W3_MOUSE	Neb	Protein Neb	Mus musculus	1	53.05	357	430	525	1	1	1	1	17820149575	19461767260	19221462670	22168394868	6116810042	5302596783	5150368812	5228540256	19667943593	5449578973	908682801	224571054	1817365603	449142108	9.2	8.2	-3.6	0.0003	0.001
Q$28	E9Q1Y9	E9Q1Y9_MOUSE	5430421N21Rik	Protein 5430421N21Rik	Mus musculus	1	13.15	6	6	6	0.083	0	0.25	2					94784067	103401692	72198275	66120484		84126129		8905129		17810259		21.2
Q$29	E9Q3H6	E9Q3H6_MOUSE	Coq10a	Protein Coq10a	Mus musculus	1	10.42	2	2	2	0.125	0.125	0.25	1	4687910	4426854	5008573	3434578	1218843	1960559	1049613	2109675	4389479	1584672	339800	264108	679601	528217	15.5	33.3	-2.8	0.0006	0.002
Q$30	P47955	RLA1_MOUSE	Rplp1	60S acidic ribosomal protein P1	Mus musculus	0.9781	14.04	1	1	2	1	1	1	2	5162125	6008750	5875375	6198125	1739650	1581375	1087775	1621375	5811094	1507544	226229	143900	452458	287801	7.8	19.1	-3.9	4e-06	1e-05
Q$31	F6SAC3	F6SAC3_MOUSE	Gm1840	Glucose-6-phosphate isomerase	Mus musculus	1	33.55	13	14	18	1	1	1	1	339797875	366754500	348051375	390755625	106882850	95936050	106093575	100867325	361339844	102444950	11310933	2547255	22621866	5094510	6.3	5	-3.5	0.0001	0.0003
Q$32	F8VPN4	F8VPN4_MOUSE	Agl	Protein Agl	Mus musculus	1	49.74	52	62	71	1	1	1	1	2045535360	2249887628	2183620598	2405008920	666367685	611840519	706188544	652617813	2221013126	659253640	74654112	19462642	149308223	38925283	6.7	5.9	-3.4	9e-07	3e-06
Q$33	F8WIX8	F8WIX8_MOUSE	Hist1h2al	Histone H2A	Mus musculus	1	32	3	5	6	1	1	1	3	10193895	10549970	13957268	12622294	3345133	3645571	3275238	4421467	11830857	3671852	888271	262466	1776543	524932	15	14.3	-3.2	0.0001	0.0004
Q$34	G3UW82	G3UW82_MOUSE	Myh2	MCG140437, isoform CRA_d	Mus musculus	1	31.2	67	108	157	1	1	1	1	5910830013	6296254938	7142332656	5513188714	1781968966	2626055672	2008418965	3436149256	6215651580	2463148215	347803223	370141158	695606446	740282317	11.2	30.1	-2.5	0.0003	0.0009
Q$35	P62897	CYC_MOUSE	Cycs	Cytochrome c, somatic	Mus musculus	1	61.9	9	11	13	1	1	1	2	279188194	308649099	312342204	282739938	78835300	96406050	80471325	95303425	295729859	87754025	8588954	4694255	17177907	9388510	5.8	10.7	-3.4	7e-07	2e-06
Q$36	G3X946	G3X946_MOUSE	Gm4847	Dimethylaniline monooxygenase [N-oxide-forming]	Mus musculus	0.9425	2.79	1	1	1	0.042	0	0.125	1					4902150	2942000	4848600	3739300		4108013		472110		944221		23
Q$37	Q9DCX2	ATP5H_MOUSE	Atp5h	ATP synthase subunit d, mitochondrial	Mus musculus	1	77.02	10	16	20	1	1	1	2	294161418	308045887	379879897	240395086	83859757	151643448	98637305	181528025	305620572	128917134	28731524	22787837	57463048	45575675	18.8	35.4	-2.4	0.003	0.009
Q$39	O08528	HXK2_MOUSE	Hk2	Hexokinase-2	Mus musculus	0.903	1.2	1	1	1	0.042	0	0.125	1					1475850	1503850	1363800	2048300		1597950		153135		306270		19.2
Q$40	O08532	CA2D1_MOUSE	Cacna2d1	Voltage-dependent calcium channel subunit alpha-2/delta-1	Mus musculus	1	13.96	9	9	11	1	1	1	1	89557645	89846008	98839438	109486140	28363477	31170376	22578295	36138933	96932308	29562770	4706708	2829186	9413415	5658372	9.7	19.1	-3.3	2e-05	5e-05
Q$41	O08539	BIN1_MOUSE	Bin1	Myc box-dependent-interacting protein 1	Mus musculus	1	30.1	11	15	22	1	1	1	1	276423755	309442083	290483185	350319028	95958300	80054674	89632400	84443696	306667013	87522267	16046210	3426148	32092420	6852296	10.5	7.8	-3.5	0.0006	0.002
Q$42	O08677	KNG1_MOUSE	Kng1	Kininogen-1	Mus musculus	1	1.66	1	1	1	0.042	0	0.125	1					1563400	847138	2147850	1892700		1612772		281854		563709		35
Q$43	O08709	PRDX6_MOUSE	Prdx6	Peroxiredoxin-6	Mus musculus	1	27.68	5	6	6	0.458	0.5	0.875	1	122251568	132711440	131012400	108636923	43998142	28042011	28267200	31768500	123653083	33018963	5505018	3757829	11010036	7515657	8.9	22.8	-3.7	1e-05	3e-05
Q$44	O08749	DLDH_MOUSE	Dld	Dihydrolipoyl dehydrogenase, mitochondrial	Mus musculus	1	53.05	17	20	23	1	1	1	1	519015863	588887013	629172330	583567433	146108373	198075767	179738335	214287241	580160659	184552429	22782642	14629196	45565284	29258393	7.9	15.9	-3.1	6e-06	2e-05
Q$45	O08756	HCD2_MOUSE	Hsd17b10	3-hydroxyacyl-CoA dehydrogenase type-2	Mus musculus	1	19.54	3	3	3	0.125	0	0.375	1					2721741	3052632	3297840	3980323		3263134		266612		533224		16.3
Q$46	O09161	CASQ2_MOUSE	Casq2	Calsequestrin-2	Mus musculus	0.9998	3.37	1	2	3	0.125	0	0.375	1					1941045	4281447	3069377	7180300		4118042		1127059		2254118		54.7
Q$47	O09165	CASQ1_MOUSE	Casq1	Calsequestrin-1	Mus musculus	1	71.36	30	52	97	1	1	1	1	7954865388	8542679980	8112402590	8994698655	2565371423	2061068936	2667425841	2451157684	8401161653	2436255971	233608605	132632852	467217210	265265704	5.6	10.9	-3.4	5e-07	2e-06
Q$48	O35129	PHB2_MOUSE	Phb2	Prohibitin-2	Mus musculus	1	12.37	2	2	2	0.458	0.375	0.625	1	35200315	33562000	32187165	31744790	8954841	9057397	7792355	11103561	33173568	9227038	778512	688145	1557025	1376290	4.7	14.9	-3.6	4e-07	1e-06
Q$49	O35350	CAN1_MOUSE	Capn1	Calpain-1 catalytic subunit	Mus musculus	0.9668	2.66	1	1	1	0.125	0.25	0.125	1	8733500	8570750	11921000	8370500	3580250	4564300	2822700	5879250	9398938	4211625	843958	660372	1687916	1320745	18	31.4	-2.2	0.003	0.009
Q$50	O35367	KERA_MOUSE	Kera	Keratocan	Mus musculus	1	20.51	5	5	5	0.125	0	0.375	1					26745750	17417770	38352200	26384650		27225093		4290806		8581612		31.5
Q$51	O35658	C1QBP_MOUSE	C1qbp	Complement component 1 Q subcomponent-binding protein, mitochondrial	Mus musculus	0.9538	10.79	1	1	1	0.083	0	0.125	1					4938700	4447100	4751300	5475450		4903138		215992		431984		8.8
Q$52	O35855	BCAT2_MOUSE	Bcat2	Branched-chain-amino-acid aminotransferase, mitochondrial	Mus musculus	0.9936	2.54	1	1	1	0.208	0.125	0.5	1	4835948	4660220	5422433	4217223	1827500	1600300	1449500	1884000	4783956	1690325	249475	101007	498950	202013	10.4	12	-2.8	3e-05	8e-05
Q$53	O54724	PTRF_MOUSE	Ptrf	Polymerase I and transcript release factor	Mus musculus	1	15.56	4	5	7	0.958	1	1	1	48782500	58242000	58289750	63454250	18706800	14322900	20309300	17047200	57192125	17596550	3058363	1278353	6116726	2556706	10.7	14.5	-3.3	2e-05	6e-05
Q$54	O54962	BAF_MOUSE	Banf1	Barrier-to-autointegration factor	Mus musculus	0.9808	13.48	1	1	1	0.333	0.125	0.625	1	4832013	5232865	5046835	5478250	2536650	1981300	3460250	2769850	5147491	2687013	137340	306240	274681	612481	5.3	22.8	-1.9	0.0003	0.001
Q$55	O55126	NIPS2_MOUSE	Gbas	Protein NipSnap homolog 2	Mus musculus	1	51.6	11	15	15	0.958	1	1	1	692305638	765130735	710884543	799961323	231227097	199537360	268922079	204126641	742070559	225953294	24718797	15938250	49437595	31876500	6.7	14.1	-3.3	2e-06	7e-06
Q$56	O55137	ACOT1_MOUSE	Acot1	Acyl-coenzyme A thioesterase 1	Mus musculus	0.9998	3.1	1	1	1	0.167	0	0.375	1					29425500	31953750	12820750	17756250		22989063		4587758		9175516		39.9
Q$57	O55143	AT2A2_MOUSE	Atp2a2	Sarcoplasmic/endoplasmic reticulum calcium ATPase 2	Mus musculus	1	2.87	2	3	3	0.083	0.25	0.125	1	35438043	40560198	44533288	52311643	12246200	13888550	6824750	11818700	43210793	11194550	3559211	1523382	7118421	3046764	16.5	27.2	-3.9	0.0002	0.0005
Q$58	O70209	PDLI3_MOUSE	Pdlim3	PDZ and LIM domain protein 3	Mus musculus	1	38.61	7	7	10	1	1	1	1	169398673	191325750	179789963	182133500	53113650	60692400	65967750	68920300	180661971	62173525	4504663	3466388	9009326	6932777	5	11.2	-2.9	8e-07	2e-06
Q$59	O70250	PGAM2_MOUSE	Pgam2	Phosphoglycerate mutase 2	Mus musculus	1	76.28	23	37	60	1	1	1	1	6597340785	7346601755	7359863663	7710601713	2185919200	2055740700	2269230450	2054361150	7253601979	2141312875	234426253	52627488	468852505	105254976	6.5	4.9	-3.4	0.0001	0.0004
Q$60	O70423	AOC3_MOUSE	Aoc3	Membrane primary amine oxidase	Mus musculus	0.9995	2.48	1	1	1	0.042	0	0.125	1					2117050	645811	597837	572229		983231		378247		756494		76.9
Q$61	O70548	TELT_MOUSE	Tcap	Telethonin	Mus musculus	0.9998	20.36	3	3	3	0.667	0.75	0.375	1	48928750	56766000	55634750	56046750	14651000	15912650	10792450	16962600	54344063	14579675	1820174	1347940	3640348	2695880	6.7	18.5	-3.7	2e-06	7e-06
Q$62	O70622	RTN2_MOUSE	Rtn2	Reticulon-2	Mus musculus	1	18.47	7	9	12	1	1	1	1	366144000	384923500	350176000	425616500	120619400	97754500	69551800	91145500	381715000	94767800	16265507	10512664	32531015	21025328	8.5	22.2	-4	6e-06	2e-05
Q$64	O88492	PLIN4_MOUSE	Plin4	Perilipin-4	Mus musculus	1	3.49	4	4	7	1	1	1	1	38514740	28866343	23698165	20682683	11642035	10212269	11983830	10247345	27940483	11021369	3908805	462359	7817610	924719	28	8.4	-2.5	0.02	0.06
Q$65	O88569	ROA2_MOUSE	Hnrnpa2b1	Heterogeneous nuclear ribonucleoproteins A2/B1	Mus musculus	0.9999	11.9	3	3	3	0.208	0	0.625	1					17713150	20648100	21243300	26339450		21486000		1792376		3584753		16.7
Q$66	O88746	TOM1_MOUSE	Tom1	Target of Myb protein 1	Mus musculus	0.9442	2.64	1	1	1	0.042	0	0.125	1					1483600	1185650	1613000	1482350		1441150		90513		181027		12.6
Q$67	O88990	ACTN3_MOUSE	Actn3	Alpha-actinin-3	Mus musculus	1	80.22	82	131	211	1	1	1	1	14973193267	16590671343	15808512053	18575737912	5102728195	4334431908	5115406334	4130088579	16487028644	4670663754	770580437	256539311	1541160875	513078622	9.3	11	-3.5	7e-06	2e-05
Q$68	O89104	SYPL2_MOUSE	Sypl2	Synaptophysin-like protein 2	Mus musculus	1	23.11	3	4	6	0.917	1	1	1	68176275	47970813	40372485	45687290	13339554	10424909	10982774	13767105	50551716	12128585	6086635	834994	12173270	1669989	24.1	13.8	-4.2	0.007	0.01
Q$69	P00405	COX2_MOUSE	Mtco2	Cytochrome c oxidase subunit 2	Mus musculus	1	33.48	4	5	6	1	1	1	1	565315000	645345250	608484000	594938250	159502050	165777250	153883100	170849150	603520625	162502888	16601359	3693320	33202717	7386639	5.5	4.5	-3.7	6e-05	0.0002
Q$70	P01027	CO3_MOUSE	C3	Complement C3	Mus musculus	0.9491	0.66	1	1	1	0.042	0	0.125	1					1080683	1043728	213743	542929		720271		208675		417349		57.9
Q$71	P01865	GCAM_MOUSE	Igh-1a	Ig gamma-2A chain C region, membrane-bound form	Mus musculus	0.9641	4.27	1	1	1	0.083	0	0.25	2					125667500	116057500	140180000	120472500		125594375		5243499		10486998		8.3
Q$72	P01942	HBA_MOUSE	Hba	Hemoglobin subunit alpha	Mus musculus	1	83.8	10	20	27	1	1	1	1	2523588610	2836472695	2536309880	2640261223	620341674	971641849	572748886	947709000	2634158102	778110352	72323538	105389132	144647076	210778264	5.5	27.1	-3.4	7e-06	2e-05
Q$73	P02088	HBB1_MOUSE	Hbb-b1	Hemoglobin subunit beta-1	Mus musculus	1	89.8	16	25	35	1	1	1	1	1362475375	1483978840	1329983928	1267398988	260418546	577549900	190102608	564472850	1360959283	398135976	45505596	100871736	91011193	201743471	6.7	50.7	-3.4	0.0001	0.0004
Q$74	P02089	HBB2_MOUSE	Hbb-b2	Hemoglobin subunit beta-2	Mus musculus	1	83.67	12	17	21	1	1	1	1	815257750	860218625	783549500	773202625	188032950	337479700	131885375	333918850	808057125	247829219	19553625	52015384	39107250	104030768	4.8	42	-3.3	6e-05	0.0002
Q$75	P84244	H33_MOUSE	H3f3a	Histone H3.3	Mus musculus	1	33.82	3	3	4	0.417	0.125	0.875	2	12074563	16490438	14053125	23556063	8617013	8186638	6202725	8936725	16543547	7985775	2505863	613893	5011727	1227787	30.3	15.4	-2.1	0.04	0.08
Q$76	P02468	LAMC1_MOUSE	Lamc1	Laminin subunit gamma-1	Mus musculus	0.9999	2.49	3	3	3	0.25	0.125	0.25	1	539923000	597140500	590783500	674797500	180534500	163310500	174137000	141861000	600661125	164960750	27831763	8480699	55663525	16961398	9.3	10.3	-3.6	6e-06	2e-05
Q$77	P02535	K1C10_MOUSE	Krt10	Keratin, type I cytoskeletal 10	Mus musculus	1	5.96	3	3	3	0.542	0.5	0.625	1	27563000	42079625	27593625	31338083	6464734	9190109	4985600	9729875	32143583	7592579	3428528	1125037	6857055	2250075	21.3	29.6	-4.2	0.0005	0.001
Q$78	P03930	ATP8_MOUSE	Mtatp8	ATP synthase protein 8	Mus musculus	0.9764	14.93	1	1	2	0.875	0.875	1	1	57797500	61160000	73840000	45996000	22102500	25599500	12177500	27294000	59698375	21793375	5726330	3382603	11452661	6765207	19.2	31	-2.7	0.001	0.004
Q$79	P04104	K2C1_MOUSE	Krt1	Keratin, type II cytoskeletal 1	Mus musculus	1	3.77	3	4	5	0.917	0.875	1	1	63931800	76788650	65200850	83988450	24131190	27981000	16818700	21837040	72477438	22691983	4805089	2332227	9610179	4664454	13.3	20.6	-3.2	9e-05	0.0003
Q$80	P04117	FABP4_MOUSE	Fabp4	Fatty acid-binding protein, adipocyte	Mus musculus	1	56.82	8	8	10	1	1	1	1	739388500	809938500	732160500	759355000	335408500	224248000	352504000	246348100	760210625	289627150	17545094	31881211	35090189	63762423	4.6	22	-2.6	1e-05	4e-05
Q$81	P04247	MYG_MOUSE	Mb	Myoglobin	Mus musculus	1	98.7	23	38	65	1	1	1	1	1994169688	2075813415	3184501040	876089283	499773658	1466909080	930084690	1830478180	2032643356	1181811402	471499145	293057318	942998290	586114635	46.4	49.6	-1.7	0.2	0.3
Q$82	P05064	ALDOA_MOUSE	Aldoa	Fructose-bisphosphate aldolase A	Mus musculus	1	92.31	57	84	185	1	1	1	1	16730624975	18720651681	18747556404	20045554906	5902790369	5430491636	6874134074	5374609459	18561096991	5895506384	684011934	347051573	1368023869	694103147	7.4	11.8	-3.1	3e-06	9e-06
Q$83	P05201	AATC_MOUSE	Got1	Aspartate aminotransferase, cytoplasmic	Mus musculus	1	76.76	25	30	36	1	1	1	1	943086875	1069975905	1122402888	982669628	272004881	305168924	317170785	434011450	1029533824	332089010	40752866	35291088	81505731	70582176	7.9	21.3	-3.1	1e-05	4e-05
Q$84	P05202	AATM_MOUSE	Got2	Aspartate aminotransferase, mitochondrial	Mus musculus	1	61.16	19	23	31	1	1	1	1	749963865	786651603	1025915855	534490238	194115668	380847674	223376765	447260350	774255390	311400114	100649583	61090588	201299166	122181175	26	39.2	-2.5	0.008	0.02
Q$85	P05213	TBA1B_MOUSE	Tuba1b	Tubulin alpha-1B chain	Mus musculus	1	18.18	5	5	7	1	1	1	1	42919110	44274505	46487153	52986448	15112000	11423450	13147200	17340675	46666804	14255831	2231189	1274779	4462379	2549558	9.6	17.9	-3.3	2e-05	5e-05
Q$86	P05977	MYL1_MOUSE	Myl1	Myosin light chain 1/3, skeletal muscle isoform	Mus musculus	1	93.09	32	49	114	1	1	1	1	22277601633	24889241178	23102571790	25486008735	6942176566	6185760196	8337288815	6266633387	23938855834	6932964741	750336087	497872396	1500672174	995744791	6.3	14.4	-3.5	1e-06	4e-06
Q$87	P06151	LDHA_MOUSE	Ldha	L-lactate dehydrogenase A chain	Mus musculus	1	77.71	31	47	67	1	1	1	1	4309852338	4878201943	4645792313	5258654965	1464354600	1271522050	1413901333	1305229107	4773125389	1363751772	199502649	45246668	399005298	90493336	8.4	6.6	-3.5	0.0003	0.0005
Q$88	P06728	APOA4_MOUSE	Apoa4	Apolipoprotein A-IV	Mus musculus	0.993	2.78	1	1	1	0.042	0	0.125	1					12494500	13589000	9055650	14260000		12349788		1156750		2313500		18.7
Q$89	P06745	G6PI_MOUSE	Gpi	Glucose-6-phosphate isomerase	Mus musculus	1	54.3	21	26	41	1	1	1	1	1051423948	1109339453	1107604333	1193548425	325286863	286356995	296747905	301879616	1115479039	302567845	29293898	8232511	58587795	16465021	5.3	5.4	-3.7	2e-07	5e-07
Q$90	P06801	MAOX_MOUSE	Me1	NADP-dependent malic enzyme	Mus musculus	0.999	3.5	1	1	1	0.042	0	0.125	1					2122450	1015500	1428150	786596		1338174		293192		586385		43.8
Q$91	P07309	TTHY_MOUSE	Ttr	Transthyretin	Mus musculus	1	42.18	3	3	3	1	1	1	1	17703453	20261448	24483775	24223578	7960950	9628500	6841921	9378814	21668063	8452546	1636958	650424	3273917	1300849	15.1	15.4	-2.6	0.0003	0.0006
Q$92	P07310	KCRM_MOUSE	Ckm	Creatine kinase M-type	Mus musculus	1	93.18	109	158	325	1	1	1	1	39630023733	44251231370	42519750265	48009556985	13689282818	11428276733	15305803250	11400446858	43602640588	12955952415	1751092951	949252467	3502185901	1898504934	8	14.7	-3.4	5e-06	1e-05
Q$93	P07356	ANXA2_MOUSE	Anxa2	Annexin A2	Mus musculus	1	14.16	3	4	5	1	1	1	1	26479515	28617150	30627148	30520933	10690813	10667318	10999341	11982137	29061186	11084902	976614	308496	1953227	616991	6.7	5.6	-2.6	2e-06	7e-06
Q$94	P07724	ALBU_MOUSE	Alb	Serum albumin	Mus musculus	1	80.59	49	76	137	1	1	1	1	8562112710	9860273705	8754450525	10287131540	3770570383	2763822514	3434612247	2713829711	9365992120	3170708713	419624569	258807184	839249138	517614367	9	16.3	-3	2e-05	5e-05
Q$95	P07759	SPA3K_MOUSE	Serpina3k	Serine protease inhibitor A3K	Mus musculus	1	58.13	18	23	27	1	1	1	1	370109128	390002508	382601343	429754775	152208058	116059646	108514832	87006780	393116938	115947329	12883995	13563586	25767990	27127172	6.6	23.4	-3.4	6e-06	2e-05
Q$96	P07934	PHKG1_MOUSE	Phkg1	Phosphorylase b kinase gamma catalytic chain, skeletal muscle/heart isoform	Mus musculus	1	17.53	4	4	4	0.458	0.625	0.25	1	26424588	33800825	28451190	34249275	8715073	7180605	8182572	6068674	30731469	7536731	1948179	583639	3896358	1167278	12.7	15.5	-4.1	3e-05	5e-05
Q$97	P08207	S10AA_MOUSE	S100a10	Protein S100-A10	Mus musculus	1	17.53	1	2	2	0.792	0.875	1	1	10356473	10876535	9998938	12368935	4841850	3171546	5319600	3835050	10900220	4292011	521668	484984	1043337	969969	9.6	22.6	-2.5	9e-05	0.0003
Q$98	P08228	SODC_MOUSE	Sod1	Superoxide dismutase [Cu-Zn]	Mus musculus	1	42.86	5	7	8	1	1	1	1	168329500	191050500	181640500	192883500	56402000	54975850	74164850	61558550	183476000	61775313	5617381	4365135	11234762	8730269	6.1	14.1	-3	3e-06	8e-06
Q$99	P08249	MDHM_MOUSE	Mdh2	Malate dehydrogenase, mitochondrial	Mus musculus	1	73.37	20	26	49	1	1	1	1	1969595965	2190269305	2510749455	1774283405	572302905	885688787	694851075	969023400	2111224533	780466542	157970518	90040508	315941036	180081017	15	23.1	-2.7	0.0003	0.001
Q$100	P09103	PDIA1_MOUSE	P4hb	Protein disulfide-isomerase	Mus musculus	1	10.61	4	5	5	0.875	0.75	1	1	28150550	29731058	29830000	32117040	8470126	7516909	9835906	8956825	29957162	8694941	816303	483794	1632607	967589	5.4	11.1	-3.4	5e-07	2e-06
Q$101	P09411	PGK1_MOUSE	Pgk1	Phosphoglycerate kinase 1	Mus musculus	1	84.17	32	44	68	1	1	1	1	3300149085	3509777993	3584790738	3797888528	1154859637	1063745650	1348305129	1141586221	3548151586	1177124159	102749185	60495361	205498370	120990723	5.8	10.3	-3	1e-06	3e-06
Q$102	P09528	FRIH_MOUSE	Fth1	Ferritin heavy chain	Mus musculus	1	40.11	4	5	5	0.375	0.25	0.625	1	63028500	64342000	65393250	75361500	23161000	18652800	23267500	26562550	67031313	22910963	2818543	1624184	5637085	3248368	8.4	14.2	-2.9	1e-05	3e-05
Q$103	P09542	MYL3_MOUSE	Myl3	Myosin light chain 3	Mus musculus	1	78.43	13	17	26	1	1	1	1	2241923948	2323112598	2010254965	1958327520	451311187	429446949	569188206	500280750	2133404758	487556773	88309772	30978601	176619544	61957202	8.3	12.7	-4.4	2e-06	7e-06
Q$104	P09671	SODM_MOUSE	Sod2	Superoxide dismutase [Mn], mitochondrial	Mus musculus	1	34.23	4	5	6	0.958	1	1	1	283417750	338930000	298926750	311415500	137705100	104844650	130159050	117896950	308172500	122651438	11743163	7203378	23486325	14406756	7.6	11.7	-2.5	1e-05	3e-05
Q$105	Q3THW5	H2AV_MOUSE	H2afv	Histone H2A.V	Mus musculus	1	16.41	1	1	1	0.042	0	0.125	2					1588325	1503475	1168500	1435450		1423938		90706		181411		12.7
Q$106	P10126	EF1A1_MOUSE	Eef1a1	Elongation factor 1-alpha 1	Mus musculus	1	17.1	6	9	14	1	1	1	1	233895278	248879980	254996813	258935375	78166300	68536350	66798925	79902575	249176861	73351038	5497843	3319397	10995686	6638795	4.4	9.1	-3.4	2e-07	5e-07
Q$107	P10518	HEM2_MOUSE	Alad	Delta-aminolevulinic acid dehydratase	Mus musculus	0.9779	5.76	1	1	1	0.125	0.125	0.125	1	9841750	8595500	9959000	7679500	2631250	2563550	2190200	2781000	9018938	2541500	542689	125603	1085377	251206	12	9.9	-3.5	0.0008	0.003
Q$108	P60843	IF4A1_MOUSE	Eif4a1	Eukaryotic initiation factor 4A-I	Mus musculus	1	10.59	3	3	3	0.708	0.625	0.875	2	39739625	41242250	43917625	50089750	13797650	12685025	13640000	11510475	43747313	12908288	2283864	526790	4567728	1053580	10.4	8.2	-3.4	0.0006	0.001
Q$109	P10639	THIO_MOUSE	Txn	Thioredoxin	Mus musculus	1	54.29	4	4	4	1	1	1	1	34861188	35527653	38621930	37081515	14049400	12487350	17919600	16192750	36523071	15162275	840128	1192282	1680256	2384564	4.6	15.7	-2.4	6e-06	2e-05
Q$110	P10649	GSTM1_MOUSE	Gstm1	Glutathione S-transferase Mu 1	Mus musculus	1	58.26	11	15	16	1	1	1	1	148146763	162089583	152016550	148230166	57115883	67529508	59762194	65680603	152620765	62522047	3282753	2447695	6565507	4895391	4.3	7.8	-2.4	6e-07	2e-06
Q$111	Q64475	H2B1B_MOUSE	Hist1h2bb	Histone H2B type 1-B	Mus musculus	1	26.98	3	4	6	1	1	1	8	16396255	18180206	17968644	16270043	6204960	6555249	6801594	8780117	17203787	7085480	505172	577988	1010344	1155977	5.9	16.3	-2.4	1e-05	4e-05
Q$112	P11087	CO1A1_MOUSE	Col1a1	Collagen alpha-1(I) chain	Mus musculus	1	7.09	5	6	9	1	1	1	1	315526968	258466355	371539750	234618000	163681950	57275800	118379400	126480300	295037768	116454363	30632740	22054426	61265480	44108852	20.8	37.9	-2.5	0.003	0.01
Q$113	P11404	FABPH_MOUSE	Fabp3	Fatty acid-binding protein, heart	Mus musculus	1	81.95	12	16	19	1	1	1	1	4939525910	5423233945	5189302213	5447802310	1562976199	1448987650	1790541900	1475920500	5249966094	1569606562	118748379	77557713	237496759	155115425	4.5	9.9	-3.3	2e-07	6e-07
Q$114	P11499	HS90B_MOUSE	Hsp90ab1	Heat shock protein HSP 90-beta	Mus musculus	1	43.92	22	22	22	1	1	1	1	421972180	458958588	460112250	513466500	132919950	128702650	118178388	154001350	463627379	133450584	18826505	7518856	37653009	15037713	8.1	11.3	-3.5	3e-06	1e-05
Q$115	P11798	KCC2A_MOUSE	Camk2a	Calcium/calmodulin-dependent protein kinase type II subunit alpha	Mus musculus	1	9.62	3	4	5	1	1	1	1	49289213	56229750	49351250	60626500	15517900	12693550	9800400	12533050	53874178	12636225	2778209	1167615	5556418	2335229	10.3	18.5	-4.3	9e-06	3e-05
Q$116	P12367	KAP2_MOUSE	Prkar2a	cAMP-dependent protein kinase type II-alpha regulatory subunit	Mus musculus	0.9787	4.24	1	1	1	0.375	0.25	0.5	1	2274983	2977785	2737365	2950980	1000146	991899	1000119	1017301	2735278	1002366	162587	5343	325173	10686	11.9	1.1	-2.7	0.002	0.004
Q$117	P12787	COX5A_MOUSE	Cox5a	Cytochrome c oxidase subunit 5A, mitochondrial	Mus musculus	1	66.44	9	10	14	1	1	1	1	282032498	315969820	329456148	242664930	83352171	112766018	100342326	129131342	292530849	106397964	19385751	9683052	38771503	19366103	13.3	18.2	-2.7	0.0001	0.0004
Q$118	P13412	TNNI2_MOUSE	Tnni2	Troponin I, fast skeletal muscle	Mus musculus	1	59.89	15	23	40	1	1	1	1	7491377700	8352169750	7716348710	8519867750	2458711350	2121122650	2903625800	2189450450	8019940978	2418227563	246956497	177449684	493912994	354899367	6.2	14.7	-3.3	2e-06	5e-06
Q$119	P13541	MYH3_MOUSE	Myh3	Myosin-3	Mus musculus	1	4.64	8	11	16	1	1	1	1	4512132500	5238958500	4945010000	6106971750	1499212825	1339289175	1525324675	1134467800	5200768188	1374573619	336934063	89979909	673868127	179959819	13	13.1	-3.8	3e-05	0.0001
Q$120	P13542	MYH8_MOUSE	Myh8	Myosin-8	Mus musculus	1	16.68	38	70	135	1	1	1	1	11105144092	12415477862	12081678788	14203271858	3928841129	3256651652	3617889224	3039565513	12451393150	3460736879	646751121	196395551	1293502242	392791101	10.4	11.3	-3.6	1e-05	3e-05
Q$121	P13707	GPDA_MOUSE	Gpd1	Glycerol-3-phosphate dehydrogenase [NAD(+)], cytoplasmic	Mus musculus	1	64.47	17	20	32	1	1	1	1	1842594000	2051202250	2022212750	2239453750	600022750	533240000	580783800	539031400	2038865688	563269488	81234053	16193642	162468107	32387284	8	5.7	-3.6	0.0002	0.0007
Q$122	P14152	MDHC_MOUSE	Mdh1	Malate dehydrogenase, cytoplasmic	Mus musculus	1	49.4	12	16	21	1	1	1	1	801240895	840343403	991724770	753104105	232726450	314922600	230736100	387174600	846603293	291389938	51558441	37470856	103116883	74941712	12.2	25.7	-2.9	0.0001	0.0004
Q$123	P14206	RSSA_MOUSE	Rpsa	40S ribosomal protein SA	Mus musculus	1	14.92	3	3	3	0.833	0.875	1	1	24776995	28761270	23512420	27163190	8869550	7502950	10075350	9007150	26053469	8863750	1177921	527601	2355843	1055201	9	11.9	-2.9	1e-05	3e-05
Q$124	P14602	HSPB1_MOUSE	Hspb1	Heat shock protein beta-1	Mus musculus	1	62.68	6	7	8	0.708	0.875	0.625	1	104578405	106803048	113444020	97559438	24972572	27264518	37677917	43157000	105596228	33268001	3274526	4302089	6549051	8604178	6.2	25.9	-3.2	1e-05	3e-05
Q$125	P14824	ANXA6_MOUSE	Anxa6	Annexin A6	Mus musculus	1	42.79	24	27	33	1	1	1	1	927181740	1026080633	1008873608	1110614125	313401851	283624494	351504618	326401261	1018187526	318733056	37609595	14123885	75219190	28247770	7.4	8.9	-3.2	2e-06	7e-06
Q$126	P15626	GSTM2_MOUSE	Gstm2	Glutathione S-transferase Mu 2	Mus musculus	1	38.53	7	8	8	0.667	0.625	0.875	1	81166105	94842233	109540750	104597834	30651409	35492459	33720292	44039884	97536730	35976011	6253088	2867919	12506177	5735838	12.8	15.9	-2.7	0.0001	0.0003
Q$127	P16015	CAH3_MOUSE	Ca3	Carbonic anhydrase 3	Mus musculus	1	87.31	20	32	45	1	1	1	1	580836928	612424800	727778495	513953223	666171550	334632809	379628912	454291500	608748361	458681193	44671818	73432953	89343635	146865905	14.7	32	-1.3	0.1	0.2
Q$128	P16045	LEG1_MOUSE	Lgals1	Galectin-1	Mus musculus	1	37.78	4	4	4	1	1	1	1	168169543	190212920	166733375	216419333	61211000	40735594	73250500	31527860	185383793	51681239	11657236	9495680	23314471	18991359	12.6	36.7	-3.6	0.0001	0.0003
Q$129	P16125	LDHB_MOUSE	Ldhb	L-lactate dehydrogenase B chain	Mus musculus	1	47.9	14	16	19	0.958	1	1	1	907030128	1010841295	985022888	1121584388	309541529	274464269	221299279	301675791	1006119674	276745217	44364218	19951162	88728437	39902324	8.8	14.4	-3.6	6e-06	2e-05
Q$130	P16858	G3P_MOUSE	Gapdh	Glyceraldehyde-3-phosphate dehydrogenase	Mus musculus	1	77.18	39	55	106	1	1	1	1	13474107940	15336201008	14962222255	16248266353	4826173537	4096112289	5010622898	4137301813	15005199389	4517552634	577412736	234621646	1154825471	469243291	7.7	10.4	-3.3	3e-06	8e-06
Q$131	P17182	ENOA_MOUSE	Eno1	Alpha-enolase	Mus musculus	1	55.53	22	27	40	1	1	1	1	1252300618	1334895828	1387373298	1615772375	462505125	407429700	492691552	398395750	1397585529	440255532	77860716	22498810	155721433	44997619	11.1	10.2	-3.2	2e-05	7e-05
Q$132	P17183	ENOG_MOUSE	Eno2	Gamma-enolase	Mus musculus	1	6.91	4	5	12	1	1	1	1	748050000	841881125	799023000	843141375	243087375	215803750	318440250	244528400	808023875	255464944	22467446	22007029	44934892	44014057	5.6	17.2	-3.2	2e-06	7e-06
Q$133	P17742	PPIA_MOUSE	Ppia	Peptidyl-prolyl cis-trans isomerase A	Mus musculus	1	54.27	8	10	11	1	1	1	1	273667625	304089058	267339250	274201125	87111100	86649850	101570200	111065500	279824264	96599163	8237008	5937159	16474017	11874318	5.9	12.3	-2.9	2e-06	6e-06
Q$134	P17751	TPIS_MOUSE	Tpi1	Triosephosphate isomerase	Mus musculus	1	67.56	20	35	61	1	1	1	1	5173673350	5890561795	5967126688	6250445233	1827427600	1812386000	2208717000	1854673650	5820451766	1925801063	229064338	94710458	458128675	189420917	7.9	9.8	-3	4e-06	8e-06
Q$135	P17919	HXB1_MOUSE	Hoxb1	Homeobox protein Hox-B1	Mus musculus	0.9465	3.37	1	1	1	0.042	0	0.125	1					10269850	12813500	14996500	14753500		13208338		1094519		2189038		16.6
Q$136	P18242	CATD_MOUSE	Ctsd	Cathepsin D	Mus musculus	1	10.98	2	2	3	0.625	0.625	1	1	13978938	17356750	18241500	18248500	4661050	5741400	4485400	4998200	16956422	4971513	1014338	277809	2028675	555617	12	11.2	-3.4	3e-05	8e-05
Q$137	P18419	SVS4_MOUSE	Svs4	Seminal vesicle secretory protein 4	Mus musculus	0.9833	25.66	1	1	1	0.083	0	0.25	1					729727	2084650	324938	562295		925403		395237		790474		85.4
Q$138	P18760	COF1_MOUSE	Cfl1	Cofilin-1	Mus musculus	1	15.06	2	2	2	1	1	1	1	24474788	29127943	28652165	29372000	9002700	8902700	11250350	10285500	27906724	9860313	1153700	560172	2307400	1120344	8.3	11.4	-2.8	8e-06	2e-05
Q$139	P18826	KPB1_MOUSE	Phka1	Phosphorylase b kinase regulatory subunit alpha, skeletal muscle isoform	Mus musculus	1	17.73	10	11	13	0.917	1	0.75	1	567069733	595409335	592819588	644655825	230784400	184046799	196491492	175908359	599988620	196807762	16204879	12090420	32409758	24180841	5.4	12.3	-3	1e-06	3e-06
Q$140	P19096	FAS_MOUSE	Fasn	Fatty acid synthase	Mus musculus	1	20.37	29	30	30	0.125	0	0.375	1					135527687	67768684	72789880	75005694		87772986		15990051		31980102		36.4
Q$141	P19157	GSTP1_MOUSE	Gstp1	Glutathione S-transferase P 1	Mus musculus	1	38.57	5	5	5	1	1	1	1	92029250	102270500	106771500	104516750	36449750	30418800	39958600	37393450	101397000	36055150	3254943	2019738	6509886	4039477	6.4	11.2	-2.8	3e-06	8e-06
Q$142	P19536	COX5B_MOUSE	Cox5b	Cytochrome c oxidase subunit 5B, mitochondrial	Mus musculus	1	53.13	5	6	12	0.958	1	1	1	152463435	170267568	196129945	140327000	46779150	70796700	57647550	82574800	164796987	64449550	12119469	7785249	24238938	15570498	14.7	24.2	-2.6	0.0004	0.001
Q$143	P19783	COX41_MOUSE	Cox4i1	Cytochrome c oxidase subunit 4 isoform 1, mitochondrial	Mus musculus	1	25.44	3	4	4	0.75	0.75	0.75	1	149610000	156965750	183459250	132256500	46983750	63511000	28118300	58942950	155572875	49389000	10641112	7900088	21282224	15800177	13.7	32	-3.1	0.0002	0.0006
Q$144	P20029	GRP78_MOUSE	Hspa5	78 kDa glucose-regulated protein	Mus musculus	1	26.11	12	12	13	0.958	0.875	1	1	735735258	848889668	795506583	827029370	184737650	198212247	259807675	245235875	801790219	221998362	24593554	18082372	49187108	36164744	6.1	16.3	-3.6	1e-06	4e-06
Q$145	P20108	PRDX3_MOUSE	Prdx3	Thioredoxin-dependent peroxide reductase, mitochondrial	Mus musculus	1	27.63	4	6	7	0.833	0.75	1	1	76061773	75366913	100715108	51987475	20960443	44101097	24290459	47268650	76032817	34155162	9949197	6722463	19898394	13444927	26.2	39.4	-2.2	0.01	0.04
Q$146	P20152	VIME_MOUSE	Vim	Vimentin	Mus musculus	1	26.18	9	10	11	1	1	1	1	220590158	222988888	249038100	215012008	109173502	57017854	80783373	90910977	226907288	84471426	7563787	10874131	15127575	21748262	6.7	25.7	-2.7	4e-05	0.0001
Q$147	P20801	TNNC2_MOUSE	Tnnc2	Troponin C, skeletal muscle	Mus musculus	1	86.25	13	22	50	1	1	1	1	5548183500	6160535815	5885308500	6454989500	1682036700	1535922700	1922541350	1611224250	6012254329	1687931250	193536992	83699466	387073985	167398933	6.4	9.9	-3.6	9e-07	3e-06
Q$148	P21550	ENOB_MOUSE	Eno3	Beta-enolase	Mus musculus	1	60.14	36	51	95	1	1	1	1	7398050593	8398025968	8394952340	9110522993	2507310956	2300467348	2853444111	2333913401	8325387973	2498783954	351959644	126612372	703919289	253224743	8.5	10.1	-3.3	4e-06	1e-05
Q$149	P22599	A1AT2_MOUSE	Serpina1b	Alpha-1-antitrypsin 1-2	Mus musculus	1	29.3	9	10	14	1	1	1	1	143901910	146646794	146400553	154251319	49578893	40990576	50554272	41258351	147800144	45595523	2237986	2589611	4475971	5179222	3	11.4	-3.2	9e-08	3e-07
Q$150	Q8R1M2	H2AJ_MOUSE	H2afj	Histone H2A.J	Mus musculus	1	22.48	2	4	4	1	1	1	7	2991942	3378262	3542712	3154538	1048457	1019379	853874	1345538	3266863	1066812	121347	102314	242694	204628	7.4	19.2	-3.1	9e-06	3e-05
Q$151	P23506	PIMT_MOUSE	Pcmt1	Protein-L-isoaspartate(D-aspartate) O-methyltransferase	Mus musculus	0.9879	27.31	3	3	3	0.042	0.125	0.125	1	18699075	22190138	20377845	23585058	6349687	5208600	7120300	6411400	21213029	6272497	1064533	395379	2129065	790759	10	12.6	-3.4	1e-05	4e-05
Q$152	P23927	CRYAB_MOUSE	Cryab	Alpha-crystallin B chain	Mus musculus	1	26.86	5	6	7	0.458	0.5	0.625	1	139876938	135421620	133201713	97580513	34554564	46645900	37922700	83493400	126520196	50654141	9745879	11238953	19491758	22477907	15.4	44.4	-2.5	0.002	0.007
Q$153	P26516	PSMD7_MOUSE	Psmd7	26S proteasome non-ATPase regulatory subunit 7	Mus musculus	0.911	5.3	1	1	1	0.042	0	0.125	1					1120300	801500	1130098	1087000		1034724		78287		156574		15.1
Q$154	P26883	FKB1A_MOUSE	Fkbp1a	Peptidyl-prolyl cis-trans isomerase FKBP1A	Mus musculus	1	73.15	4	5	6	1	1	1	1	159932408	142043980	208256695	218660388	43867203	68138436	53609600	115872639	182223368	70371969	18521745	15965534	37043491	31931068	20.3	45.4	-2.6	0.004	0.008
Q$155	P28650	PURA1_MOUSE	Adssl1	Adenylosuccinate synthetase isozyme 1	Mus musculus	1	46.39	16	23	29	1	1	1	1	594944503	667646520	653680405	660456290	201340344	188927821	182662604	203666300	644181929	194149267	16658299	5012422	33316598	10024843	5.2	5.2	-3.3	2e-07	7e-07
Q$156	P28654	PGS2_MOUSE	Dcn	Decorin	Mus musculus	1	27.68	8	10	12	1	1	1	1	165088608	175059193	169343500	182294485	70362200	46181959	53916350	52703580	172946446	55791022	3725770	5145386	7451541	10290773	4.3	18.4	-3.1	2e-06	5e-06
Q$157	P29391	FRIL1_MOUSE	Ftl1	Ferritin light chain 1	Mus musculus	1	56.28	5	5	6	0.583	0.25	1	1	28474850	40014030	39673190	41919508	17363700	11475150	22843700	13478100	37520394	16290163	3055416	2503221	6110832	5006442	16.3	30.7	-2.3	0.002	0.005
Q$158	P29699	FETUA_MOUSE	Ahsg	Alpha-2-HS-glycoprotein	Mus musculus	1	31.3	5	6	6	0.708	0.625	1	1	154561323	186362420	171774628	198131500	62320400	44853600	59584800	46946750	177707468	53426388	9411836	4401779	18823672	8803558	10.6	16.5	-3.3	2e-05	4e-05
Q$159	P30275	KCRU_MOUSE	Ckmt1	Creatine kinase U-type, mitochondrial	Mus musculus	0.9102	3.11	1	1	1	0.042	0	0.125	1					8070450	14264000	10908000	9454300		10674188		1329442		2658884		24.9
Q$160	P31001	DESM_MOUSE	Des	Desmin	Mus musculus	1	66.74	32	38	49	1	1	1	1	1460260138	1529028725	1659872718	1530402528	444616670	479006902	486663932	597073626	1544891027	501840282	41678038	33034851	83356075	66069702	5.4	13.2	-3.1	1e-06	3e-06
Q$161	P31786	ACBP_MOUSE	Dbi	Acyl-CoA-binding protein	Mus musculus	1	54.02	4	6	10	1	1	1	1	251415250	278937390	284151750	315425250	104148400	85879950	107696050	92320100	282482410	97511125	13120445	5082790	26240890	10165581	9.3	10.4	-2.9	1e-05	4e-05
Q$162	P32848	PRVA_MOUSE	Pvalb	Parvalbumin alpha	Mus musculus	1	73.64	17	32	60	1	1	1	1	7345906480	8435003490	8801964923	9632023408	1997531906	2124447133	2563297527	2320064830	8553724575	2251335349	474101860	123342663	948203721	246685325	11.1	11	-3.8	1e-05	4e-05
Q$163	P34884	MIF_MOUSE	Mif	Macrophage migration inhibitory factor	Mus musculus	1	17.39	2	2	3	1	1	1	1	74957000	81999000	86785500	82634250	27321000	28437000	36257000	29485000	81593938	30375000	2453698	2009826	4907395	4019651	6	13.2	-2.7	4e-06	1e-05
Q$164	P35486	ODPA_MOUSE	Pdha1	Pyruvate dehydrogenase E1 component subunit alpha, somatic form, mitochondrial	Mus musculus	1	41.79	11	12	14	1	1	1	1	450489915	484911253	586547748	512553460	113521625	171960900	138733913	179021300	508625594	150809434	28909942	15219212	57819885	30438423	11.4	20.2	-3.4	3e-05	7e-05
Q$165	P35700	PRDX1_MOUSE	Prdx1	Peroxiredoxin-1	Mus musculus	1	81.91	15	16	18	1	1	1	1	515708808	558156590	551455880	590946235	166519400	146511600	169370621	152421700	554066878	158705830	15424471	5499842	30848942	10999685	5.6	6.9	-3.5	3e-07	1e-06
Q$166	P37804	TAGL_MOUSE	Tagln	Transgelin	Mus musculus	1	14.93	3	3	3	0.083	0	0.25	1					17243050	15380274	22562550	16201065		17846735		1617483		3234966		18.1
Q$167	P38647	GRP75_MOUSE	Hspa9	Stress-70 protein, mitochondrial	Mus musculus	1	19.15	8	8	8	0.208	0.125	0.5	1	255548410	282895085	346043035	434665430	92626531	95616750	74804858	83212450	329787990	86565147	39763848	4727727	79527697	9455455	24.1	10.9	-3.8	0.008	0.02
Q$168	P40142	TKT_MOUSE	Tkt	Transketolase	Mus musculus	1	3.53	1	1	1	0.042	0	0.125	1					6905400	5369500	4164950	3813800		5063413		698533		1397065		27.6
Q$169	P41216	ACSL1_MOUSE	Acsl1	Long-chain-fatty-acid--CoA ligase 1	Mus musculus	1	28.76	14	14	14	0.958	1	0.875	1	132711030	138061145	174207935	140064728	51666200	58345200	42685832	67203350	146261209	54975146	9443976	5187024	18887953	10374048	12.9	18.9	-2.7	0.0001	0.0004
Q$170	P42125	ECI1_MOUSE	Eci1	Enoyl-CoA delta isomerase 1, mitochondrial	Mus musculus	1	28.03	5	5	5	0.542	0.375	0.5	1	66154415	67488698	80919705	66286548	20790211	27238550	17356969	29374950	70212341	23690170	3581719	2790265	7163437	5580529	10.2	23.6	-3	5e-05	0.0002
Q$171	P45376	ALDR_MOUSE	Akr1b1	Aldose reductase	Mus musculus	1	52.22	13	18	29	1	1	1	1	1063584750	1163363943	1176977000	1412593513	378655150	332181300	367472050	300712500	1204129801	344755250	73942072	17708577	147884144	35417153	12.3	10.3	-3.5	0.0009	0.003
Q$172	P45591	COF2_MOUSE	Cfl2	Cofilin-2	Mus musculus	1	50.6	7	8	8	1	1	1	1	236758500	275698250	272986000	291465000	80925550	79706850	83603700	84295900	269226938	82133000	11564094	1087246	23128188	2174491	8.6	2.6	-3.3	0.0005	0.001
Q$173	P45952	ACADM_MOUSE	Acadm	Medium-chain specific acyl-CoA dehydrogenase, mitochondrial	Mus musculus	1	24.23	7	7	8	0.875	0.75	1	1	49124678	53291750	63220750	35927718	15461050	24659400	16968900	29243200	50391224	21583138	5655432	3252065	11310864	6504129	22.4	30.1	-2.3	0.004	0.01
Q$174	P47738	ALDH2_MOUSE	Aldh2	Aldehyde dehydrogenase, mitochondrial	Mus musculus	1	5.2	2	2	2	0.375	0	1	1					3809250	2997339	3485900	3716158		3502162		181477		362955		10.4
Q$175	P47754	CAZA2_MOUSE	Capza2	F-actin-capping protein subunit alpha-2	Mus musculus	1	26.92	4	4	4	1	1	1	1	79134640	88010500	80725000	96144250	28594450	24610850	34262700	29281400	86003598	29187350	3893442	1980402	7786883	3960804	9.1	13.6	-2.9	1e-05	4e-05
Q$176	P47757	CAPZB_MOUSE	Capzb	F-actin-capping protein subunit beta	Mus musculus	1	59.21	12	13	15	1	1	1	1	284111390	301398425	311013420	292183788	90033774	98162196	108530695	109180571	297176756	101476809	5808824	4573793	11617649	9147585	3.9	9	-2.9	2e-07	6e-07
Q$177	P47857	PFKAM_MOUSE	Pfkm	ATP-dependent 6-phosphofructokinase, muscle type	Mus musculus	1	61.67	40	56	79	1	1	1	1	2914376620	3260664313	3128621363	3447404840	963052169	856708898	846452654	868767517	3187766784	883745309	112162952	26826017	224325903	53652033	7	6.1	-3.6	0.0001	0.0004
Q$178	P47934	CACP_MOUSE	Crat	Carnitine O-acetyltransferase	Mus musculus	1	5.59	3	3	3	0.333	0.125	0.5	1	65259500	76965500	73143000	82222000	25079050	27067650	26874100	25265800	74397500	26071650	3569480	522062	7138960	1044125	9.6	4	-2.9	0.0007	0.002
Q$179	P47962	RL5_MOUSE	Rpl5	60S ribosomal protein L5	Mus musculus	0.9669	4.71	1	1	1	0.042	0.125	0	1	5696250	6071000	8661500	10472000					7725188		1128221		2256441		29.2
Q$180	P48036	ANXA5_MOUSE	Anxa5	Annexin A5	Mus musculus	0.9996	8.46	2	2	2	0.208	0	0.5	1					3156050	2062461	2257534	3009516		2621390		271001		542001		20.7
Q$181	P63328	PP2BA_MOUSE	Ppp3ca	Serine/threonine-protein phosphatase 2B catalytic subunit alpha isoform	Mus musculus	0.9368	2.3	1	1	1	0.125	0.25	0	2	2226597	2380973	2495693	2597307					2425142		79577		159153		6.6
Q$182	P48678	LMNA_MOUSE	Lmna	Prelamin-A/C	Mus musculus	1	19.7	10	10	11	0.5	0.625	0.625	1	207007755	244928920	241095523	287688043	72382081	62199294	75154882	68371781	245180060	69527009	16534812	2811499	33069623	5622999	13.5	8.1	-3.5	0.001	0.004
Q$183	P48772	COX8B_MOUSE	Cox8b	Cytochrome c oxidase subunit 8B, mitochondrial	Mus musculus	1	50	1	2	3	0.75	0.625	1	1	39352750	39779750	37489750	33726250	10932650	13185700	11295150	14246200	37587125	12414925	1379640	785212	2759280	1570424	7.3	12.6	-3	4e-06	1e-05
Q$184	P48774	GSTM5_MOUSE	Gstm5	Glutathione S-transferase Mu 5	Mus musculus	1	16.07	3	3	4	0.542	0.75	0.5	1	228342000	248652750	261614500	308314084	85204184	73860634	87372667	64996384	261730833	77858467	16970227	5211329	33940454	10422658	13	13.4	-3.4	5e-05	0.0001
Q$185	P48962	ADT1_MOUSE	Slc25a4	ADP/ATP translocase 1	Mus musculus	1	81.21	33	40	55	1	1	1	1	4816331255	5095648278	5289826835	3782147538	1513505201	1629872119	1376594350	1718769007	4745988476	1559685169	335653541	74099434	671307083	148198868	14.1	9.5	-3	0.002	0.004
Q$186	P49722	PSA2_MOUSE	Psma2	Proteasome subunit alpha type-2	Mus musculus	0.9966	8.12	1	1	1	0.875	0.75	0.875	1	4867305	5774000	5267000	6125500	1610700	1261050	1938550	1701900	5508451	1628050	276983	140491	553965	280983	10.1	17.3	-3.4	2e-05	5e-05
Q$187	P49813	TMOD1_MOUSE	Tmod1	Tropomodulin-1	Mus musculus	1	20.89	5	5	7	1	1	1	1	39704845	45405380	40037153	46454828	12882575	11746526	14516100	11440515	42900551	12646429	1763487	696149	3526974	1392299	8.2	11	-3.4	4e-06	1e-05
Q$188	P50396	GDIA_MOUSE	Gdi1	Rab GDP dissociation inhibitor alpha	Mus musculus	1	8.72	2	3	3	0.417	0.25	0.625	1	5817843	8198578	6823742	7165810	2536308	2152688	2485554	2705057	7001493	2469901	490972	115678	981943	231356	14	9.4	-2.8	0.002	0.004
Q$189	Q922U2	K2C5_MOUSE	Krt5	Keratin, type II cytoskeletal 5	Mus musculus	0.9979	2.07	1	1	1	1	1	1	4	26466250	37416875	46380000	16356813	6976875	16155250	7911375	19585875	31654984	12657344	6525479	3096124	13050958	6192249	41.2	48.9	-2.5	0.04	0.1
Q$190	P50543	S10AB_MOUSE	S100a11	Protein S100-A11	Mus musculus	0.979	16.33	1	1	1	0.25	0.125	0.625	1	2496533	2900310	2311173	2422183	1216450	502865	1229750	1148850	2532549	1024479	128366	174771	256732	349542	10.1	34.1	-2.5	0.0004	0.001
Q$191	P50544	ACADV_MOUSE	Acadvl	Very long-chain specific acyl-CoA dehydrogenase, mitochondrial	Mus musculus	1	31.71	11	14	16	1	1	1	1	460510128	525315560	507637265	567576873	162986330	141969650	143204800	137898400	515259956	146514795	22161949	5606307	44323899	11212614	8.6	7.7	-3.5	0.0003	0.0008
Q$192	P50608	FMOD_MOUSE	Fmod	Fibromodulin	Mus musculus	1	23.94	5	9	14	0.833	1	1	1	159140555	157879958	163187545	153772953	57432600	29803139	82153650	68009550	158495253	59349735	1938916	11074323	3877831	22148647	2.4	37.3	-2.7	0.002	0.007
Q$193	P51174	ACADL_MOUSE	Acadl	Long-chain specific acyl-CoA dehydrogenase, mitochondrial	Mus musculus	1	49.53	13	14	17	1	1	1	1	385668178	431493820	493432435	431493378	122360468	155183200	133740716	179208342	435521953	147623181	22119897	12535628	44239794	25071257	10.2	17	-3	3e-05	9e-05
Q$194	P51667	MLRV_MOUSE	Myl2	Myosin regulatory light chain 2, ventricular/cardiac muscle isoform	Mus musculus	1	27.71	5	6	7	0.667	1	0.375	1	1140894250	1235086000	1134738500	1329131750	376195450	297137100	245040350	296079500	1209962625	303613100	45881708	27076525	91763416	54153049	7.6	17.8	-4	3e-06	8e-06
Q$195	P51885	LUM_MOUSE	Lum	Lumican	Mus musculus	1	13.61	3	3	7	1	1	1	1	35646750	36883750	35923220	41235000	17931450	9987750	23308050	12673850	37422180	15975275	1298285	2948814	2596571	5897629	6.9	36.9	-2.3	0.0006	0.002
Q$196	P52480	KPYM_MOUSE	Pkm	Pyruvate kinase PKM	Mus musculus	1	71.56	41	62	106	1	1	1	1	8308171085	9271722735	9108968508	9820703570	2773862250	2415944350	2884865976	2348961601	9127391474	2605908544	312646583	131698463	625293165	263396927	6.9	10.1	-3.5	1e-06	4e-06
Q$197	P52503	NDUS6_MOUSE	Ndufs6	NADH dehydrogenase [ubiquinone] iron-sulfur protein 6, mitochondrial	Mus musculus	1	31.9	3	3	4	0.5	0.25	0.625	1	30179250	35705000	39526000	39010250	11307250	12227900	11546450	11251400	36105125	11583250	2148997	224208	4297993	448415	11.9	3.9	-3.1	0.001	0.004
Q$198	P54071	IDHP_MOUSE	Idh2	Isocitrate dehydrogenase [NADP], mitochondrial	Mus musculus	1	36.28	14	16	23	0.833	0.75	1	1	319965645	324523845	478678365	517525960	136360988	162448350	84811713	177794600	410173454	140353913	51389678	20393726	102779355	40787452	25.1	29.1	-2.9	0.003	0.006
Q$199	Q8CC27	CACB2_MOUSE	Cacnb2	Voltage-dependent L-type calcium channel subunit beta-2	Mus musculus	1	2.6	2	2	2	0.583	0.75	0.75	3	9513375	10607500	12018875	10750938	2639113	3067000	3102188	3623113	10722672	3107853	512884	201435	1025769	402869	9.6	13	-3.5	9e-06	3e-05
Q$200	P54822	PUR8_MOUSE	Adsl	Adenylosuccinate lyase	Mus musculus	1	25.62	6	7	9	0.875	0.75	1	1	47300835	50338143	59529360	65486763	17307440	16768200	15284027	17619550	55663775	16744804	4180659	517700	8361319	1035399	15	6.2	-3.3	0.002	0.005
Q$201	P56135	ATPK_MOUSE	Atp5j2	ATP synthase subunit f, mitochondrial	Mus musculus	1	26.14	2	2	4	0.875	1	1	1	122510250	145731750	106202750	142282000	38423900	37301900	28382450	30108500	129181688	33554188	9210784	2522880	18421567	5045760	14.3	15	-3.8	6e-05	0.0001
Q$202	P56371	RAB4A_MOUSE	Rab4a	Ras-related protein Rab-4A	Mus musculus	0.9998	3.21	1	1	1	0.042	0	0.125	1					978887	1485750	1483400	2283650		1557922		269680		539359		34.6
Q$203	P56375	ACYP2_MOUSE	Acyp2	Acylphosphatase-2	Mus musculus	1	45.28	4	5	5	0.958	0.875	1	1	400871690	436091558	399803000	441739750	118384850	102385150	144006900	94327600	419626499	114776125	11198244	10951178	22396488	21902356	5.3	19.1	-3.7	1e-06	4e-06
Q$204	P56382	ATP5E_MOUSE	Atp5e	ATP synthase subunit epsilon, mitochondrial	Mus musculus	0.9991	30.77	2	2	2	0.708	0.625	0.875	1	47347000	51617250	58680750	39569750	12901200	19367100	17158500	24815000	49303688	18560450	3998542	2479292	7997084	4958584	16.2	26.7	-2.7	0.0006	0.002
Q$205	P56391	CX6B1_MOUSE	Cox6b1	Cytochrome c oxidase subunit 6B1	Mus musculus	1	70.93	6	7	11	1	1	1	1	280234940	298009395	332680308	231872845	79504853	124525900	110687238	142093000	285699372	114202748	20987893	13231076	41975787	26462151	14.7	23.2	-2.5	0.0005	0.001
Q$206	P56392	CX7A1_MOUSE	Cox7a1	Cytochrome c oxidase subunit 7A1, mitochondrial	Mus musculus	1	28.75	2	3	3	0.25	0.125	0.5	1	1868239500	2054630250	1914315000	2223021750	635579400	472938400	611689050	448127550	2015051625	542083600	79853881	47605305	159707762	95210611	7.9	17.6	-3.7	4e-06	1e-05
Q$207	P56480	ATPB_MOUSE	Atp5b	ATP synthase subunit beta, mitochondrial	Mus musculus	1	77.32	28	46	75	1	1	1	1	4048989633	4251004133	4770243200	3432455068	1258118690	1701756450	1459592100	1963849200	4125673008	1595829110	276527587	152552788	553055174	305105577	13.4	19.1	-2.6	0.0002	0.0006
Q$208	P57776	EF1D_MOUSE	Eef1d	Elongation factor 1-delta	Mus musculus	0.9979	18.51	3	3	3	0.125	0	0.375	1					5070450	3924951	4070438	4770250		4459022		274915		549829		12.3
Q$209	P57780	ACTN4_MOUSE	Actn4	Alpha-actinin-4	Mus musculus	0.9975	1.75	1	1	1	0.167	0.375	0	1	40220250	44646000	38935750	57215000					45254250		4170273		8340546		18.4
Q$210	P58252	EF2_MOUSE	Eef2	Elongation factor 2	Mus musculus	1	47.32	28	31	36	1	1	1	1	483027423	511186313	528629735	566522495	175841842	156212871	169778328	177350500	522341491	169795885	17467916	4814253	34935832	9628506	6.7	5.7	-3.1	1e-06	4e-06
Q$211	P58771	TPM1_MOUSE	Tpm1	Tropomyosin alpha-1 chain	Mus musculus	1	87.32	40	79	152	1	1	1	1	28487214875	31836653188	29937372515	35484251578	9299431257	8188785608	10450859700	7366873940	31436373039	8826487626	1513552149	670782894	3027104299	1341565788	9.6	15.2	-3.6	1e-05	3e-05
Q$212	P58774	TPM2_MOUSE	Tpm2	Tropomyosin beta chain	Mus musculus	1	76.06	33	57	107	1	1	1	1	13077482220	14118427053	14155116688	14605089445	4137037206	4169885280	4249812400	4578814275	13989028851	4283887290	323364730	101120568	646729459	202241135	4.6	4.7	-3.3	1e-07	4e-07
Q$213	P60335	PCBP1_MOUSE	Pcbp1	Poly(rC)-binding protein 1	Mus musculus	0.9996	6.74	2	2	2	0.083	0	0.25	1					5356500	4394000	4269350	5212950		4808200		277845		555691		11.6
Q$214	P60710	ACTB_MOUSE	Actb	Actin, cytoplasmic 1	Mus musculus	1	56.53	13	19	31	1	1	1	2	4154637989	4545691979	4411154141	4757340055	1403420017	1338884915	1787259709	1529215809	4467206041	1514695112	126220175	99076436	252440350	198152872	5.7	13.1	-2.9	2e-06	5e-06
Q$215	P61027	RAB10_MOUSE	Rab10	Ras-related protein Rab-10	Mus musculus	0.9998	5.5	1	1	1	1	1	1	1	11127250	12134250	11877000	12631250	3470050	3101500	1715300	2847050	11942438	2783475	313590	378326	627181	756652	5.3	27.2	-4.3	2e-06	5e-06
Q$216	P61089	UBE2N_MOUSE	Ube2n	Ubiquitin-conjugating enzyme E2 N	Mus musculus	0.9998	36.84	3	3	3	0.458	0.5	0.375	1	27550275	24938860	23191778	25873663	9599750	7647150	7239945	9208250	25388644	8423774	909964	577561	1819929	1155122	7.2	13.7	-3	4e-06	1e-05
Q$217	P61971	NTF2_MOUSE	Nutf2	Nuclear transport factor 2	Mus musculus	1	56.69	5	5	5	0.75	0.5	1	1	37759848	40818718	42496750	43069250	12768350	12677750	17594550	16039950	41036141	14770150	1191927	1223893	2383854	2447786	5.8	16.6	-2.8	5e-06	1e-05
Q$218	P61982	1433G_MOUSE	Ywhag	14-3-3 protein gamma	Mus musculus	1	54.66	9	13	15	1	1	1	1	885146755	941303743	1105947535	944348470	317210044	353214898	236290588	351350700	969186626	314516557	47575059	27357011	95150119	54714023	9.8	17.4	-3.1	2e-05	6e-05
Q$219	P62137	PP1A_MOUSE	Ppp1ca	Serine/threonine-protein phosphatase PP1-alpha catalytic subunit	Mus musculus	0.9997	5.15	1	1	2	0.458	0.375	0.75	2	1336159	1486748	1433711	1455376	437267	356090	434534	463967	1427998	422964	32491	23259	64982	46518	4.6	11	-3.4	3e-07	8e-07
Q$220	P62141	PP1B_MOUSE	Ppp1cb	Serine/threonine-protein phosphatase PP1-beta catalytic subunit	Mus musculus	0.9997	8.87	2	2	3	0.458	0.375	0.75	1	4428869	5055220	4694826	6652513	1944967	2784290	1697684	1704417	5207857	2032839	498360	257000	996720	514001	19.1	25.3	-2.6	0.001	0.003
Q$221	P62192	PRS4_MOUSE	Psmc1	26S protease regulatory subunit 4	Mus musculus	0.9894	3.41	1	1	1	0.125	0.125	0.125	1	2540208	3903715	2826575	4961100	1437600	1115300	777138	761059	3557899	1022774	552200	160591	1104399	321182	31	31.4	-3.5	0.005	0.009
Q$222	P62204	CALM_MOUSE	Calm1	Calmodulin	Mus musculus	1	54.36	8	10	11	1	1	1	1	608616475	676850640	592670643	710039000	196663950	152600228	231434150	173245406	647044189	188485933	27823765	16910270	55647529	33820540	8.6	17.9	-3.4	8e-06	2e-05
Q$223	P62245	RS15A_MOUSE	Rps15a	40S ribosomal protein S15a	Mus musculus	0.9643	10.77	1	1	1	0.042	0	0.125	1					8502550	10022850	8848150	13541500		10228763		1151178		2302356		22.5
Q$224	P62259	1433E_MOUSE	Ywhae	14-3-3 protein epsilon	Mus musculus	1	37.25	11	13	16	1	1	1	1	390613375	428697625	463564000	394648375	120493650	138627500	122992800	155198950	419380844	134328225	17025021	8030973	34050041	16061945	8.1	12	-3.1	5e-06	2e-05
Q$225	P62631	EF1A2_MOUSE	Eef1a2	Elongation factor 1-alpha 2	Mus musculus	1	58.1	19	25	39	1	1	1	1	820380910	885876060	919500768	939294518	265723650	244356700	259992978	271890825	891263064	260491038	26073115	5901273	52146230	11802546	5.9	4.5	-3.4	8e-05	0.0003
Q$226	P62737	ACTA_MOUSE	Acta2	Actin, aortic smooth muscle	Mus musculus	1	78.78	41	63	243	1	1	1	1	15979734428	17595261158	16856698861	18972223735	5446733329	4982706369	6375981483	5225050512	17350979545	5507617923	633293823	304567821	1266587646	609135641	7.3	11.1	-3.2	3e-06	8e-06
Q$227	P62806	H4_MOUSE	Hist1h4a	Histone H4	Mus musculus	1	42.72	4	4	5	0.417	0.125	1	1	57543403	68084395	62123393	97113500	59167100	60849450	43680300	67289850	71216173	57746675	8898047	5004830	17796094	10009661	25	17.3	-1.2	0.2	0.2
Q$228	P62827	RAN_MOUSE	Ran	GTP-binding nuclear protein Ran	Mus musculus	0.9816	6.48	1	1	1	0.208	0	0.625	1					3009350	2805050	3165100	3414200		3098425		128505		257010		8.3
Q$229	P62908	RS3_MOUSE	Rps3	40S ribosomal protein S3	Mus musculus	0.9745	5.35	1	1	1	0.458	0.25	0.625	1	17682750	19923750	28242000	17117500	20070500	2453050	5274800	3872700	20741500	7917763	2572540	4091657	5145080	8183314	24.8	103.4	-2.6	0.04	0.1
Q$230	P62962	PROF1_MOUSE	Pfn1	Profilin-1	Mus musculus	1	30.71	3	3	3	0.292	0.125	0.625	1	15295333	16857068	17017373	20178530	7796800	5855850	8732300	8746950	17337076	7782975	1023686	679734	2047372	1359469	11.8	17.5	-2.2	0.0002	0.0007
Q$231	P63017	HSP7C_MOUSE	Hspa8	Heat shock cognate 71 kDa protein	Mus musculus	1	46.59	24	29	34	1	1	1	1	949928113	1041422128	1013503393	1073522735	312806050	288668525	379209025	358956225	1019594092	334909956	26260247	20751472	52520494	41502944	5.2	12.4	-3	9e-07	3e-06
Q$232	P63028	TCTP_MOUSE	Tpt1	Translationally-controlled tumor protein	Mus musculus	1	74.42	6	8	9	1	1	1	1	287339000	251014750	317218250	340093250	98832050	88980400	77033800	87043000	298916313	87972313	19276702	4467147	38553404	8934294	12.9	10.2	-3.4	0.001	0.002
Q$233	P63038	CH60_MOUSE	Hspd1	60 kDa heat shock protein, mitochondrial	Mus musculus	1	38.39	19	20	24	1	1	1	1	1102585443	1224613390	1182025085	1248454678	362004984	329505034	421186954	362133254	1189419649	368707557	32039810	19102947	64079620	38205893	5.4	10.4	-3.2	6e-07	2e-06
Q$234	P63101	1433Z_MOUSE	Ywhaz	14-3-3 protein zeta/delta	Mus musculus	1	31.02	5	5	6	0.958	1	0.875	1	28833313	35366698	34902273	33501838	9997364	9973690	10339361	11536247	33151030	10461665	1492810	367806	2985620	735613	9	7	-3.2	0.0004	0.001
Q$235	P63158	HMGB1_MOUSE	Hmgb1	High mobility group protein B1	Mus musculus	0.9572	6.98	1	1	2	0.167	0	0.5	1					2392000	2246200	2921800	3237050		2699263		230654		461308		17.1
Q$236	P63242	IF5A1_MOUSE	Eif5a	Eukaryotic translation initiation factor 5A-1	Mus musculus	1	50	5	7	9	1	1	1	1	430033023	483926198	468484188	559279950	148214319	127107310	149152015	119309695	485430839	135945835	27098681	7526617	54197362	15053234	11.2	11.1	-3.6	2e-05	5e-05
Q$237	P63323	RS12_MOUSE	Rps12	40S ribosomal protein S12	Mus musculus	0.9193	7.58	1	1	1	0.042	0	0.125	1					5418200	5233150	3018300	4417300		4521738		546274		1092548		24.2
Q$238	P67778	PHB_MOUSE	Phb	Prohibitin	Mus musculus	1	25	4	4	4	0.583	0.375	1	1	22279240	22548423	27520593	21307695	8010800	9542950	8204800	10911700	23413988	9167563	1394559	673792	2789117	1347583	11.9	14.7	-2.6	9e-05	0.0003
Q$239	P68033	ACTC_MOUSE	Actc1	Actin, alpha cardiac muscle 1	Mus musculus	1	74.8	44	69	251	1	1	1	1	15792578182	17453705710	16670669084	18966681406	5401040341	4882587920	6317989946	5084353201	17220908595	5421492852	673597833	317307293	1347195667	634614585	7.8	11.7	-3.2	4e-06	1e-05
Q$240	P68037	UB2L3_MOUSE	Ube2l3	Ubiquitin-conjugating enzyme E2 L3	Mus musculus	1	35.71	4	5	6	0.333	0.375	0.5	1	91757570	107312450	112957028	139058798	30089800	33817100	28268900	35641400	112771461	31954300	9842268	1686299	19684536	3372599	17.5	10.6	-3.5	0.003	0.006
Q$241	P68040	GBLP_MOUSE	Gnb2l1	Guanine nucleotide-binding protein subunit beta-2-like 1	Mus musculus	1	11.67	3	3	3	0.333	0.25	0.5	1	53219673	56655500	73950750	45000500	21415100	18311050	17204500	19324900	57206606	19063888	6093403	895378	12186806	1790755	21.3	9.4	-3	0.007	0.02
Q$242	P68134	ACTS_MOUSE	Acta1	Actin, alpha skeletal muscle	Mus musculus	1	76.66	61	98	303	1	1	1	1	25328006078	27703418477	26513097175	30029781940	8677507165	7728580755	10062753760	8147455249	27393575917	8654074232	1003635316	508111543	2007270633	1016223086	7.3	11.7	-3.2	3e-06	9e-06
Q$243	P68368	TBA4A_MOUSE	Tuba4a	Tubulin alpha-4A chain	Mus musculus	1	55.13	15	19	25	1	1	1	1	313986815	343602510	371972190	371712038	118814050	91653950	94040250	106973575	350318388	102870456	13819255	6290312	27638509	12580624	7.9	12.2	-3.4	3e-06	1e-05
Q$244	P68372	TBB4B_MOUSE	Tubb4b	Tubulin beta-4B chain	Mus musculus	1	64.94	19	23	30	1	1	1	1	306181835	338167415	332805352	360092193	106208614	89331471	81545263	105650130	334311699	95683869	11079481	6126104	22158962	12252208	6.6	12.8	-3.5	1e-06	4e-06
Q$245	P68433	H31_MOUSE	Hist1h3a	Histone H3.1	Mus musculus	1	10.29	2	2	2	0.417	0.125	0.875	1	7506813	11480813	8928000	16881063	5871438	5009313	4283725	5708275	11199172	5218188	2064682	363292	4129364	726583	36.9	13.9	-2.1	0.06	0.1
Q$246	P70296	PEBP1_MOUSE	Pebp1	Phosphatidylethanolamine-binding protein 1	Mus musculus	1	82.35	12	15	19	1	1	1	1	388780748	448228725	446556100	518420740	142573050	129930968	154140250	133651650	450496578	140073980	26525469	5386962	53050938	10773924	11.8	7.7	-3.2	0.001	0.003
Q$247	P70349	HINT1_MOUSE	Hint1	Histidine triad nucleotide-binding protein 1	Mus musculus	1	54.76	5	7	9	1	1	1	1	297498000	319243250	343484250	314253750	89082150	87190300	103864200	107393550	318619813	96882550	9503606	5115422	19007213	10230844	6	10.6	-3.3	9e-07	2e-06
Q$248	P70402	MYBPH_MOUSE	Mybph	Myosin-binding protein H	Mus musculus	1	52.59	18	20	25	1	1	1	1	752837000	862751500	803705750	1050364000	288354950	217469900	282996050	233195050	867414563	255503988	64986583	17746548	129973166	35493097	15	13.9	-3.4	0.0001	0.0002
Q$249	P70404	IDHG1_MOUSE	Idh3g	Isocitrate dehydrogenase [NAD] subunit gamma 1, mitochondrial	Mus musculus	1	42.75	11	12	16	1	1	1	1	231836673	259174443	237812043	222939253	66292835	83117600	58724452	82084100	237940603	72554747	7709253	6006046	15418506	12012092	6.5	16.6	-3.3	3e-06	8e-06
Q$250	P70670	NACAM_MOUSE	Naca	Nascent polypeptide-associated complex subunit alpha, muscle-specific form	Mus musculus	1	3.8	6	6	6	0.542	0.625	0.5	1	440113110	491627310	498148280	552680265	156111283	141722197	145138032	141435700	495642241	146101803	23020318	3440833	46040636	6881666	9.3	4.7	-3.4	0.0005	0.002
Q$251	P70695	F16P2_MOUSE	Fbp2	Fructose-1,6-bisphosphatase isozyme 2	Mus musculus	1	25.37	4	4	4	0.25	0.125	0.5	1	56298753	69493728	73345783	73191285	12410400	18374550	14629550	20274129	68082387	16422157	4027511	1778510	8055021	3557019	11.8	21.7	-4.1	2e-05	5e-05
Q$252	P84228	H32_MOUSE	Hist1h3b	Histone H3.2	Mus musculus	1	33.82	3	3	3	0.417	0.125	0.875	1	22842813	25401313	21591750	34486813	10989388	11882263	9510575	11673575	26080672	11013950	2912028	536176	5824056	1072351	22.3	9.7	-2.4	0.01	0.02
Q$253	P97384	ANX11_MOUSE	Anxa11	Annexin A11	Mus musculus	1	5.57	2	2	2	0.083	0	0.25	1					5986800	4684900	4814400	5651500		5284400		317336		634673		12
Q$254	P97443	SMYD1_MOUSE	Smyd1	Histone-lysine N-methyltransferase Smyd1	Mus musculus	1	49.59	17	22	22	1	1	1	1	399646350	408453565	443248583	494900090	133961534	146277755	127659133	143989190	436562147	137971903	21604190	4355372	43208381	8710744	9.9	6.3	-3.2	0.0006	0.002
Q$255	P97447	FHL1_MOUSE	Fhl1	Four and a half LIM domains protein 1	Mus musculus	1	52.5	12	16	19	0.958	1	1	1	510190320	541867543	733494003	665089248	185363260	231296150	157107201	221707150	612660278	198868440	52330114	17077163	104660227	34154327	17.1	17.2	-3.1	0.0003	0.0009
Q$256	P97450	ATP5J_MOUSE	Atp5j	ATP synthase-coupling factor 6, mitochondrial	Mus musculus	1	40.74	3	4	5	1	1	1	1	668853500	718672750	712957750	817892250	222300200	215558500	147447250	193179500	729594063	194621363	31466951	16911430	62933901	33822860	8.6	17.4	-3.7	6e-06	2e-05
Q$257	P97457	MLRS_MOUSE	Mylpf	Myosin regulatory light chain 2, skeletal muscle isoform	Mus musculus	1	88.76	44	67	154	1	1	1	1	38184369860	42439553130	38690431283	44202872413	12454676250	10858220964	14676712912	10990071377	40879306671	12244920376	1458718562	887655796	2917437125	1775311591	7.1	14.5	-3.3	3e-06	9e-06
Q$259	P97807	FUMH_MOUSE	Fh	Fumarate hydratase, mitochondrial	Mus musculus	1	39.25	12	13	18	1	1	1	1	222077500	240494000	272603500	230208063	80194050	82153200	72584800	97714050	241345766	83161525	11079583	5271509	22159166	10543019	9.2	12.7	-2.9	1e-05	4e-05
Q$260	P97823	LYPA1_MOUSE	Lypla1	Acyl-protein thioesterase 1	Mus musculus	1	20.87	3	3	3	0.75	0.75	0.875	1	16484638	15207913	17000663	16824618	5808329	5966715	6088598	6364080	16379458	6056930	404932	117362	809865	234723	4.9	3.9	-2.7	3e-07	9e-07
Q$261	P99024	TBB5_MOUSE	Tubb5	Tubulin beta-5 chain	Mus musculus	1	42.34	12	13	15	1	1	1	1	139542505	154335303	155439144	165615326	48707223	43144578	37126988	50678700	153733069	44914372	5368376	3046702	10736752	6093404	7	13.6	-3.4	2e-06	6e-06
Q$262	P99029	PRDX5_MOUSE	Prdx5	Peroxiredoxin-5, mitochondrial	Mus musculus	1	36.67	5	5	5	0.5	0.5	0.75	1	48345790	53530965	61033138	50880908	15653200	23143250	20347250	27624600	53447700	21692075	2741102	2509604	5482205	5019207	10.3	23.1	-2.5	0.0001	0.0004
Q$263	Q00623	APOA1_MOUSE	Apoa1	Apolipoprotein A-I	Mus musculus	1	17.05	4	5	5	0.458	0.125	0.875	1	185512250	200249650	198069075	216978160	60400800	56241500	64697550	56866000	200202284	59551463	6466451	1944461	12932903	3888922	6.5	6.5	-3.4	8e-07	2e-06
Q$264	Q00896	A1AT3_MOUSE	Serpina1c	Alpha-1-antitrypsin 1-3	Mus musculus	1	31.8	11	12	17	1	1	1	1	376273043	395806429	361434040	381084439	109615150	102098525	108605800	108404561	378649488	107181009	7084659	1714735	14169318	3429470	3.7	3.2	-3.5	2e-05	5e-05
Q$265	Q01149	CO1A2_MOUSE	Col1a2	Collagen alpha-2(I) chain	Mus musculus	1	2.92	3	5	6	0.875	1	1	1	145474553	124937915	187285433	94992288	78514550	64316060	52944800	101719361	138172547	74373693	19375855	10509066	38751710	21018133	28	28.3	-1.9	0.03	0.08
Q$266	Q01815	CAC1C_MOUSE	Cacna1c	Voltage-dependent L-type calcium channel subunit alpha-1C	Mus musculus	1	0.51	1	1	1	0.917	1	0.875	2	2095167	2138167	2303834	2423417	765633	750450	419800	620667	2240146	639137	75863	80022	151727	160043	6.8	25	-3.5	7e-06	2e-05
Q$267	Q01853	TERA_MOUSE	Vcp	Transitional endoplasmic reticulum ATPase	Mus musculus	1	15.63	9	9	12	1	1	1	1	887145040	942728990	1018225075	1281290563	317889500	306904050	277614050	255630350	1032347417	289509488	87219705	14134159	174439410	28268317	16.9	9.8	-3.6	0.003	0.006
Q$268	Q02053	UBA1_MOUSE	Uba1	Ubiquitin-like modifier-activating enzyme 1	Mus musculus	1	3.88	2	3	3	0.25	0	0.625	1					3676905	3263585	4145377	4924708		4002643		356241		712481		17.8
Q$269	Q02357	ANK1_MOUSE	Ank1	Ankyrin-1	Mus musculus	0.9996	1.66	2	2	2	0.625	0.75	0.5	1	95793750	110428000	110187000	138830000	35390000	32531000	25327000	26171000	113809688	29854750	9014570	2447309	18029140	4894617	15.8	16.4	-3.8	0.0001	0.0002
Q$270	Q02566	MYH6_MOUSE	Myh6	Myosin-6	Mus musculus	1	3.41	6	8	17	0.75	0.875	0.625	1	992795829	1112716209	1087493751	1279971584	329592475	290905908	317872167	267450100	1118244343	301455162	59769829	13930953	119539658	27861906	10.7	9.2	-3.7	0.0005	0.002
Q$271	Q02788	CO6A2_MOUSE	Col6a2	Collagen alpha-2(VI) chain	Mus musculus	1	8.61	6	6	6	1	1	1	1	703771530	795076738	671662360	753595975	219048550	183296518	281780158	207201200	731026651	222831606	27201024	21009078	54402048	42018155	7.4	18.9	-3.3	6e-06	2e-05
Q$272	Q02789	CAC1S_MOUSE	Cacna1s	Voltage-dependent L-type calcium channel subunit alpha-1S	Mus musculus	1	2.45	4	4	4	0.917	1	0.875	1	49234917	52004607	52283334	60904917	16078583	13848800	11291882	14919417	53606943	14034670	2528083	1021347	5056166	2042694	9.4	14.6	-3.8	7e-06	2e-05
Q$273	Q03265	ATPA_MOUSE	Atp5a1	ATP synthase subunit alpha, mitochondrial	Mus musculus	1	57.14	35	51	75	1	1	1	1	4600218650	5168033378	5874217770	4612587840	1544901896	1990543040	1602727594	2072465500	5063764409	1802659507	300851796	133699680	601703591	267399359	11.9	14.8	-2.8	6e-05	0.0002
Q$274	Q04857	CO6A1_MOUSE	Col6a1	Collagen alpha-1(VI) chain	Mus musculus	1	19.61	12	14	14	1	1	1	1	183413878	199434280	226121675	266171633	71945225	66254221	56277824	67880935	218785366	65589551	18085184	3326598	36170367	6653197	16.5	10.1	-3.3	0.003	0.008
Q$275	Q05793	PGBM_MOUSE	Hspg2	Basement membrane-specific heparan sulfate proteoglycan core protein	Mus musculus	1	0.89	2	2	3	0.833	0.5	1	1	10044518	9848680	11792343	12126440	3099100	3786750	3362326	3536550	10952995	3446182	586396	144813	1172792	289627	10.7	8.4	-3.2	0.0006	0.002
Q$276	Q05920	PYC_MOUSE	Pc	Pyruvate carboxylase, mitochondrial	Mus musculus	0.9988	1.87	1	1	1	0.083	0	0.25	1					1783750	580166	748086	635762		936941		284422		568844		60.7
Q$277	Q06185	ATP5I_MOUSE	Atp5i	ATP synthase subunit e, mitochondrial	Mus musculus	1	60.56	4	4	6	1	1	1	1	419376500	407500250	502290500	512494500	116851300	121446100	120919850	126776000	460415438	121498313	27309890	2036870	54619780	4073739	11.9	3.4	-3.8	0.001	0.002
Q$278	Q07076	ANXA7_MOUSE	Anxa7	Annexin A7	Mus musculus	0.9013	1.94	1	1	1	0.042	0	0.125	1					2378800	1729450	2964050	2709800		2445525		267071		534143		21.8
Q$279	Q07417	ACADS_MOUSE	Acads	Short-chain specific acyl-CoA dehydrogenase, mitochondrial	Mus musculus	0.9999	7.52	1	1	2	0.417	0	0.875	1					760002	963181	804412	1039546		891785		65785		131569		14.8
Q$280	Q08642	PADI2_MOUSE	Padi2	Protein-arginine deiminase type-2	Mus musculus	0.9946	1.93	1	1	1	0.25	0.25	0.5	1	10139500	9373750	9147000	10007250	2420700	2577250	3114200	3049500	9666875	2790413	240732	171778	481464	343555	5	12.3	-3.5	4e-07	1e-06
Q$281	Q08857	CD36_MOUSE	Cd36	Platelet glycoprotein 4	Mus musculus	1	8.9	3	3	3	0.167	0	0.5	1					16006650	11829240	13220412	13181300		13559400		877514		1755027		12.9
Q$283	Q14BI5	Q14BI5_MOUSE	Myom2	Myomesin 2	Mus musculus	1	81.07	116	167	234	1	1	1	1	8802721018	9543233053	9526157698	10685692825	2943941743	2640633517	3088745019	2528652558	9639451148	2800493209	389104986	130102219	778209973	260204438	8.1	9.3	-3.4	3e-06	9e-06
Q$284	Q1XH17	TRI72_MOUSE	Trim72	Tripartite motif-containing protein 72	Mus musculus	1	33.33	11	13	17	1	1	1	1	455936505	546487855	553417933	573284665	145042350	157321466	146899350	156304350	532281739	151391879	26074232	3159532	52148465	6319064	9.8	4.2	-3.5	0.0006	0.001
Q$285	Q3MI48	JSPR1_MOUSE	Jsrp1	Junctional sarcoplasmic reticulum protein 1	Mus musculus	0.9984	12.95	2	3	3	0.167	0.125	0.25	1	30518410	35260508	34803608	41362630	9741400	11015640	9232289	15882074	35486289	11467851	2230998	1518449	4461996	3036897	12.6	26.5	-3.1	0.0001	0.0002
Q$286	Q3THF9	CQ10B_MOUSE	Coq10b	Coenzyme Q-binding protein COQ10 homolog B, mitochondrial	Mus musculus	1	4.17	1	1	1	0.125	0.125	0.25	1	2237688	1920644	2666375	1711293	623950	895200	511961	853925	2134000	721259	207841	91802	415683	183603	19.5	25.5	-3	0.0008	0.002
Q$287	Q3TJD7	PDLI7_MOUSE	Pdlim7	PDZ and LIM domain protein 7	Mus musculus	1	22.76	6	8	10	1	1	1	1	351508325	372942130	345494380	440472060	128209200	97849506	137443550	86244790	377604224	112436761	21767977	12154960	43535954	24309921	11.5	21.6	-3.4	4e-05	0.0001
Q$288	Q3TMH2	SCRN3_MOUSE	Scrn3	Secernin-3	Mus musculus	1	10.77	3	3	3	0.667	0.625	0.875	1	33978088	40926183	33058000	39112560	12234950	9422800	9775050	8220050	36768708	9913213	1922133	842460	3844266	1684919	10.5	17	-3.7	1e-05	4e-05
Q$289	Q3TMP8	TM38A_MOUSE	Tmem38a	Trimeric intracellular cation channel type A	Mus musculus	1	20.13	4	4	4	1	1	1	1	72196158	75582393	77462365	90360400	25455503	21157715	15676024	19678597	78900329	20491959	3972359	2019381	7944717	4038762	10.1	19.7	-3.9	1e-05	4e-05
Q$290	Q3TTY5	K22E_MOUSE	Krt2	Keratin, type II cytoskeletal 2 epidermal	Mus musculus	0.9995	3.25	2	2	2	0.042	0.125	0	1	21968250	15891500	19004000	23148500					20003063		1624264		3248528		16.2
Q$291	Q3UGC7	EI3JA_MOUSE	Eif3j1	Eukaryotic translation initiation factor 3 subunit J-A	Mus musculus	0.9781	4.98	1	1	1	0.75	0.875	0.75	2	1744591	2232287	2314900	2698733	595050	554500	601350	624525	2247627	593856	196066	14569	392132	29138	17.4	4.9	-3.8	0.003	0.007
Q$292	Q3UIZ8	MYLK3_MOUSE	Mylk3	Myosin light chain kinase 3	Mus musculus	1	3.27	1	1	1	0.042	0.125	0	1	202577500	222850000	304040000	290955000					255105625		24965610		49931219		19.6
Q$294	Q3V1D3	AMPD1_MOUSE	Ampd1	AMP deaminase 1	Mus musculus	1	52.48	25	31	45	1	1	1	1	542859325	637095775	599915245	695383468	197207733	162477023	168188112	172914071	618813453	175196735	32046038	7640934	64092075	15281868	10.4	8.7	-3.5	0.0005	0.002
Q$295	Q497I4	KRT35_MOUSE	Krt35	Keratin, type I cuticular Ha5	Mus musculus	1	4.62	2	2	3	0.083	0	0.25	1					1195433	1199614	25220250	1376738		7248009		5990896		11981792		165.3
Q$296	Q5EBG6	HSPB6_MOUSE	Hspb6	Heat shock protein beta-6	Mus musculus	1	29.63	3	3	3	0.125	0.125	0.375	1	46162620	47916665	53429010	51938020	13895507	14032430	15928116	20068350	49861579	15981100	1695660	1439196	3391320	2878393	6.8	18	-3.1	5e-06	2e-05
Q$297	Q5M8N4	D39U1_MOUSE	Sdr39u1	Epimerase family protein SDR39U1	Mus musculus	0.9452	6.17	1	1	1	0.042	0	0.125	1					458388	547206	377890	675752		514809		63824		127648		24.8
Q$298	Q5SSH8	NEUFC_MOUSE	Cyb5d2	Neuferricin	Mus musculus	0.9136	5.32	1	1	1	0.042	0	0.125	1					2129450	1614367	2257750	1778700		1945067		149669		299337		15.4
Q$299	Q5SX39	MYH4_MOUSE	Myh4	Myosin-4	Mus musculus	1	54.05	155	282	628	1	1	1	1	100178003903	110910984466	104564405887	126026788537	33996104187	27532047782	32722981175	24944998342	110420045698	29799032871	5649479184	2138257739	11298958369	4276515479	10.2	14.4	-3.7	1e-05	3e-05
Q$300	Q5SX40	MYH1_MOUSE	Myh1	Myosin-1	Mus musculus	1	38	92	162	270	1	1	1	1	13036675735	14123443107	15875979425	12554008786	4041219233	5717483017	4227935235	6161036154	13897526763	5036918410	736626216	530147740	1473252431	1060295480	10.6	21.1	-2.8	7e-05	0.0002
Q$301	Q5XKE0	MYPC2_MOUSE	Mybpc2	Myosin-binding protein C, fast-type	Mus musculus	1	79.75	96	145	252	1	1	1	1	14828771280	16479362783	15447888988	18185359738	4773079493	4012810356	5103483065	3625672918	16235345697	4378761458	733748297	339333990	1467496594	678667979	9	15.5	-3.7	6e-06	2e-05
Q$302	Q60590	A1AG1_MOUSE	Orm1	Alpha-1-acid glycoprotein 1	Mus musculus	1	7.25	2	2	2	0.083	0	0.25	1					18528850	23873850	16973600	27318750		21673763		2392493		4784986		22.1
Q$303	Q60597	ODO1_MOUSE	Ogdh	2-oxoglutarate dehydrogenase, mitochondrial	Mus musculus	1	30.01	22	24	31	1	1	1	1	555625798	550733220	723796338	339460010	146847822	309760700	166421941	368966550	542403841	247999253	78704953	54263273	157409905	108526545	29	43.8	-2.2	0.02	0.06
Q$304	Q60675	LAMA2_MOUSE	Lama2	Laminin subunit alpha-2	Mus musculus	0.9999	2.05	4	4	5	0.167	0	0.5	1					18484550	6445000	4601130	7027300		9139495		3157643		6315285		69.1
Q$305	Q60854	SPB6_MOUSE	Serpinb6	Serpin B6	Mus musculus	1	19.05	4	4	5	0.667	0.875	0.375	1	63165823	68599120	94583620	68518203	19893505	21114945	19881971	19974898	73716691	20216329	7070852	300251	14141704	600503	19.2	3	-3.6	0.005	0.01
Q$306	Q60864	STIP1_MOUSE	Stip1	Stress-induced-phosphoprotein 1	Mus musculus	0.9406	1.84	1	1	1	0.083	0.125	0.125	1	5723433	6221040	5229913	7090750	1650500	1686850	2200650	2239800	6066284	1944450	396920	159592	793840	319184	13.1	16.4	-3.1	7e-05	0.0002
Q$307	Q60930	VDAC2_MOUSE	Vdac2	Voltage-dependent anion-selective channel protein 2	Mus musculus	1	18.98	4	5	6	0.625	0.625	0.75	1	376120745	410992945	399290145	445452153	79424650	105855350	120554262	93739400	407963997	99893416	14444620	8752416	28889241	17504833	7.1	17.5	-4.1	2e-06	5e-06
Q$308	Q60931	VDAC3_MOUSE	Vdac3	Voltage-dependent anion-selective channel protein 3	Mus musculus	1	37.1	7	9	12	1	1	1	1	297008755	317117680	330371710	308176220	93077100	107218300	69763209	109959300	313168591	95004477	7056951	9190850	14113902	18381699	4.5	19.3	-3.3	1e-06	4e-06
Q$309	Q60932	VDAC1_MOUSE	Vdac1	Voltage-dependent anion-selective channel protein 1	Mus musculus	1	68.92	15	21	33	1	1	1	1	1236507275	1315072768	1436089458	1352166663	391514143	457558671	337942626	442516454	1334959041	407382973	41444418	27119710	82888836	54239419	6.2	13.3	-3.3	1e-06	4e-06
Q$310	Q60936	ADCK3_MOUSE	Adck3	Atypical kinase ADCK3, mitochondrial	Mus musculus	1	17.52	7	7	7	0.75	0.875	0.625	1	306126500	339029935	328151000	349052050	156511900	120842800	129615450	120478750	330589871	131862225	9203674	8483640	18407348	16967279	5.6	12.9	-2.5	4e-06	1e-05
Q$311	Q60994	ADIPO_MOUSE	Adipoq	Adiponectin	Mus musculus	0.9486	4.05	1	1	1	0.167	0	0.375	1					1859350	2053800	2361450	2148650		2105813		104337		208674		9.9
Q$312	Q61171	PRDX2_MOUSE	Prdx2	Peroxiredoxin-2	Mus musculus	1	72.73	8	9	11	1	1	1	1	161636053	177936108	174382958	174197245	50947350	51958350	54044200	54613250	172038091	52890788	3572457	863309	7144913	1726618	4.2	3.3	-3.3	3e-05	8e-05
Q$313	Q61207	SAP_MOUSE	Psap	Prosaposin	Mus musculus	0.9999	2.69	1	2	3	0.333	0.25	0.5	1	12938680	13552698	18620455	15018853	4451950	4156650	3621990	5458050	15032671	4422160	1273038	385651	2546076	771303	16.9	17.4	-3.4	0.0002	0.0006
Q$314	Q61234	SNTA1_MOUSE	Snta1	Alpha-1-syntrophin	Mus musculus	1	5.57	2	2	2	0.292	0.125	0.5	1	70320028	81468385	77136230	88665250	21253350	20269800	25021400	22830850	79397473	22343850	3848090	1036714	7696181	2073428	9.7	9.3	-3.6	7e-06	2e-05
Q$315	Q61292	LAMB2_MOUSE	Lamb2	Laminin subunit beta-2	Mus musculus	0.9764	0.72	1	1	1	0.25	0	0.625	1					6463500	1976700	4544050	4869350		4463400		928950		1857900		41.6
Q$317	Q61781	K1C14_MOUSE	Krt14	Keratin, type I cytoskeletal 14	Mus musculus	1	1.86	1	1	1	0.542	0.5	0.625	4	5632250	5387375	5350875	6395083	1430234	1131259	1285450	1048525	5691396	1223867	242737	84509	485475	169018	8.5	13.8	-4.7	2e-06	7e-06
Q$318	Q61425	HCDH_MOUSE	Hadh	Hydroxyacyl-coenzyme A dehydrogenase, mitochondrial	Mus musculus	1	46.18	7	8	9	1	1	1	1	115172473	124366413	138917863	115799370	37209586	42869293	38820846	45167156	123564029	41016720	5530914	1825155	11061829	3650310	9	8.9	-3	8e-06	2e-05
Q$319	Q61554	FBN1_MOUSE	Fbn1	Fibrillin-1	Mus musculus	0.9938	0.31	1	1	1	0.125	0.25	0	1	8954500	10420250	12046000	8819000					10059938		754773		1509546		15
Q$320	Q61598	GDIB_MOUSE	Gdi2	Rab GDP dissociation inhibitor beta	Mus musculus	1	13.93	4	4	5	0.417	0.375	0.625	1	26211683	21898081	22700089	35305693	10982825	8577675	9470752	7928150	26528886	9239851	3071875	661457	6143750	1322915	23.2	14.3	-2.9	0.009	0.03
Q$321	Q61646	HPT_MOUSE	Hp	Haptoglobin	Mus musculus	1	3.46	1	1	1	0.083	0	0.25	1					1300150	1427250	2525650	2880000		2033263		394136		788271		38.8
Q$322	Q61765	K1H1_MOUSE	Krt31	Keratin, type I cuticular Ha1	Mus musculus	1	15.14	5	5	5	0.083	0	0.25	1					12561878	12304319	33642900	13306589		17953921		5233975		10467949		58.3
Q$323	Q61838	A2M_MOUSE	A2m	Alpha-2-macroglobulin	Mus musculus	0.9555	2.27	1	1	1	0.042	0	0.125	1					800373	1475950	1186523	1931250		1348524		238489		476977		35.4
Q$324	Q62000	MIME_MOUSE	Ogn	Mimecan	Mus musculus	1	26.51	6	8	10	0.833	0.875	1	1	110134255	113503335	107054130	109289343	38474900	26109450	56473500	37175200	109995266	39558263	1337737	6283898	2675473	12567796	2.4	31.8	-2.8	0.001	0.003
Q$325	Q62234	MYOM1_MOUSE	Myom1	Myomesin-1	Mus musculus	1	64.73	90	117	155	1	1	1	1	3396356018	3306525698	3921982790	4129317200	1194902491	1174064876	1375629681	1178725032	3688545426	1230830520	200018016	48472450	400036033	96944899	10.8	7.9	-3	0.0007	0.002
Q$326	Q62425	NDUA4_MOUSE	Ndufa4	Cytochrome c oxidase subunit NDUFA4	Mus musculus	1	46.34	3	4	6	0.958	1	1	1	101406808	110703578	124906285	82828078	35000247	43833043	29845653	47403200	104961187	39020536	8818967	4018400	17637934	8036800	16.8	20.6	-2.7	0.0005	0.001
Q$327	Q62446	FKBP3_MOUSE	Fkbp3	Peptidyl-prolyl cis-trans isomerase FKBP3	Mus musculus	0.9977	4.91	1	1	1	0.125	0	0.25	1					2575700	2068050	2511650	2304700		2365025		114643		229286		9.7
Q$328	Q64105	SPRE_MOUSE	Spr	Sepiapterin reductase	Mus musculus	0.9944	4.98	1	1	1	0.833	0.875	1	1	9740750	9843750	10925000	10388000	3146800	3297100	3913950	3525600	10224375	3470863	273316	166966	546631	333932	5.3	9.6	-2.9	7e-07	2e-06
Q$329	Q64433	CH10_MOUSE	Hspe1	10 kDa heat shock protein, mitochondrial	Mus musculus	1	35.29	3	3	4	0.792	0.625	1	1	46795000	44973250	51395250	48950500	17176000	19234750	19445550	27574550	48028500	20857713	1385676	2296721	2771351	4593442	5.8	22	-2.3	5e-05	0.0002
Q$330	Q64521	GPDM_MOUSE	Gpd2	Glycerol-3-phosphate dehydrogenase, mitochondrial	Mus musculus	1	13.48	7	7	7	0.125	0.375	0.25	1	152127038	169475690	156281360	179807980	53184350	44884650	35642705	41742250	164423017	43863489	6322607	3651509	12645214	7303017	7.7	16.6	-3.7	3e-06	9e-06
Q$331	Q64522	H2A2B_MOUSE	Hist2h2ab	Histone H2A type 2-B	Mus musculus	1	22.31	2	4	5	1	1	1	1	8650439	8825402	11630268	10663377	2642650	2792238	2818588	3650050	9942371	2975881	723738	228037	1447475	456075	14.6	15.3	-3.3	9e-05	0.0003
Q$332	Q64524	H2B2E_MOUSE	Hist2h2be	Histone H2B type 2-E	Mus musculus	1	19.05	2	3	5	1	1	1	3	15209755	16613081	16403050	15186980	5852778	5795393	6292625	7850554	15853216	6447837	380529	480580	761057	961160	4.8	14.9	-2.5	5e-06	1e-05
Q$333	Q64727	VINC_MOUSE	Vcl	Vinculin	Mus musculus	0.9992	2.16	2	2	2	0.083	0	0.125	1					10976150	9890800	13672150	7061050		10400038		1367686		2735372		26.3
Q$334	Q6IFZ6	K2C1B_MOUSE	Krt77	Keratin, type II cytoskeletal 1b	Mus musculus	1	8.04	2	2	3	0.917	0.875	1	1	9370980	14679900	9852600	13111950	2456690	3816950	2176500	2803040	11753858	2813295	1281244	358248	2562487	716497	21.8	25.5	-4.2	0.0005	0.002
Q$335	Q9R0H5	K2C71_MOUSE	Krt71	Keratin, type II cytoskeletal 71	Mus musculus	1	2.29	1	1	2	0.917	0.875	1	2	4178550	8191900	3106850	6010950	1060240	2185600	947850	1587890	5372063	1445395	1114874	283447	2229747	566893	41.5	39.2	-3.7	0.03	0.1
Q$336	Q6NXH9	K2C73_MOUSE	Krt73	Keratin, type II cytoskeletal 73	Mus musculus	1	4.27	2	2	4	0.917	0.875	1	1	32446050	44506900	34199350	44155950	7593490	14445350	6353700	13915390	38827063	10576983	3198836	2098543	6397672	4197085	16.5	39.7	-3.7	0.0003	0.0009
Q$337	Q6P8J7	KCRS_MOUSE	Ckmt2	Creatine kinase S-type, mitochondrial	Mus musculus	1	65.16	25	37	52	1	1	1	1	2396608093	2582423645	2849367005	2645818633	668694817	876726064	790777570	926865314	2618554344	815765941	93355678	56504824	186711356	113009648	7.1	13.9	-3.2	3e-06	9e-06
Q$338	Q6PIC6	AT1A3_MOUSE	Atp1a3	Sodium/potassium-transporting ATPase subunit alpha-3	Mus musculus	1	5.13	3	3	4	0.917	1	1	1	10447992	11262928	11494841	10750458	3525292	4136688	2113388	4270965	10989055	3511583	238136	493504	476272	987008	4.3	28.1	-3.1	1e-05	3e-05
Q$339	Q6PIE5	AT1A2_MOUSE	Atp1a2	Sodium/potassium-transporting ATPase subunit alpha-2	Mus musculus	1	12.35	8	9	10	0.917	1	1	1	141749527	138946923	143239249	119005853	41970865	53074041	36202197	54288810	135735388	46383978	5647043	4381662	11294085	8763324	8.3	18.9	-2.9	2e-05	5e-05
Q$340	Q6ZQ73	CAND2_MOUSE	Cand2	Cullin-associated NEDD8-dissociated protein 2	Mus musculus	0.9975	1.54	1	1	1	0.167	0.125	0.25	1	4376725	5334635	4952493	5028335	1437600	1333000	1431150	1469200	4923047	1417738	199964	29444	399927	58888	8.1	4.2	-3.5	0.0003	0.001
Q$341	Q70IV5	SYNEM_MOUSE	Synm	Synemin	Mus musculus	1	3.2	4	4	4	0.792	0.875	0.75	1	15844588	17907135	16352405	20289230	4711613	4154232	5659128	5701005	17598339	5056494	998509	377666	1997018	755332	11.3	14.9	-3.5	2e-05	7e-05
Q$342	Q76MZ3	2AAA_MOUSE	Ppp2r1a	Serine/threonine-protein phosphatase 2A 65 kDa regulatory subunit A alpha isoform	Mus musculus	0.9999	9.51	3	3	3	0.125	0	0.25	1					2554319	5630227	3564083	5266604		4253808		723664		1447327		34
Q$343	Q78IK2	USMG5_MOUSE	Usmg5	Up-regulated during skeletal muscle growth protein 5	Mus musculus	0.9693	17.24	1	1	1	0.25	0.125	0.5	1	61232500	86852500	77602750	82066500	16679500	32632500	20855000	28880500	76938563	24761875	5565545	3645754	11131089	7291508	14.5	29.4	-3.1	0.0002	0.0007
Q$344	Q7TMF3	NDUAC_MOUSE	Ndufa12	NADH dehydrogenase [ubiquinone] 1 alpha subcomplex subunit 12	Mus musculus	1	20.69	2	2	2	0.333	0.125	0.625	1	9540328	10522080	13419453	9797650	4056100	4506100	3672500	5514350	10819878	4437263	891098	397388	1782196	794775	16.5	17.9	-2.4	0.0006	0.002
Q$345	Q7TPR4	ACTN1_MOUSE	Actn1	Alpha-actinin-1	Mus musculus	1	5.83	6	8	18	1	1	1	1	299637967	325101733	343759784	332021242	99798246	106895250	103899558	113512100	325130181	106026288	9329177	2888252	18658355	5776503	5.7	5.4	-3.1	5e-07	2e-06
Q$346	Q7TQ48	SRCA_MOUSE	Srl	Sarcalumenin	Mus musculus	1	40.66	31	42	58	1	1	1	1	3557076945	3932351598	3939300163	4163245888	1178844542	1063898299	1144604133	1122335275	3897993648	1127420562	125654833	24153397	251309667	48306793	6.4	4.3	-3.5	0.0001	0.0004
Q$347	Q7TSH2	KPBB_MOUSE	Phkb	Phosphorylase b kinase regulatory subunit beta	Mus musculus	1	6.36	4	4	5	0.875	0.875	0.875	1	35273685	35761770	30548428	36907015	8816750	10577275	10587950	10360476	34622724	10085613	1400567	426188	2801134	852376	8.1	8.5	-3.4	3e-06	9e-06
Q$348	Q7TT79	MCPH1_MOUSE	Mcph1	Microcephalin	Mus musculus	0.9146	1.58	1	1	1	0.042	0	0.125	1					11915500	9335300	11421000	10043000		10678700		597880		1195759		11.2
Q$350	Q8BFZ3	ACTBL_MOUSE	Actbl2	Beta-actin-like protein 2	Mus musculus	1	12.77	2	3	5	1	1	1	1	74671417	81301917	80215083	89352917	30908534	24201834	37770100	34415100	81385333	31823892	3026763	2901227	6053525	5802454	7.4	18.2	-2.6	2e-05	7e-05
Q$351	Q8BGH2	SAM50_MOUSE	Samm50	Sorting and assembly machinery component 50 homolog	Mus musculus	0.9799	3.2	1	1	1	0.25	0.125	0.375	1	4874868	4129913	3416435	2450433	1234150	1372150	561699	1842750	3717912	1252687	516856	264615	1033712	529230	27.8	42.2	-3	0.005	0.01
Q$352	Q8BH59	CMC1_MOUSE	Slc25a12	Calcium-binding mitochondrial carrier protein Aralar1	Mus musculus	1	35.6	16	20	24	1	1	1	1	264806045	275938913	325810028	286607810	72859343	105791200	63112106	103260650	288290699	86255825	13274750	10746676	26549499	21493351	9.2	24.9	-3.3	2e-05	7e-05
Q$353	Q8BH64	EHD2_MOUSE	Ehd2	EH domain-containing protein 2	Mus musculus	1	4.79	2	2	2	0.083	0	0.25	1					6442400	6200400	4310600	6142350		5773938		492087		984174		17
Q$354	Q8BH95	ECHM_MOUSE	Echs1	Enoyl-CoA hydratase, mitochondrial	Mus musculus	1	18.97	4	4	5	0.833	0.875	0.75	1	301849750	324116998	327372500	317340693	104680700	102559850	114143300	102777800	317669985	106040413	5672235	2742635	11344471	5485270	3.6	5.2	-3	5e-08	1e-07
Q$355	Q8BK30	NDUV3_MOUSE	Ndufv3	NADH dehydrogenase [ubiquinone] flavoprotein 3, mitochondrial	Mus musculus	0.9623	16.35	1	1	1	0.083	0	0.25	1					550655	1301300	879593	1383950		1028874		193923		387846		37.7
Q$356	Q8BMF3	MAON_MOUSE	Me3	NADP-dependent malic enzyme, mitochondrial	Mus musculus	0.9564	4.47	1	1	1	0.125	0	0.25	1					706509	874866	663840	1074300		829879		93343		186686		22.5
Q$357	Q8BMF4	ODP2_MOUSE	Dlat	Dihydrolipoyllysine-residue acetyltransferase component of pyruvate dehydrogenase complex, mitochondrial	Mus musculus	1	27.1	11	11	11	0.75	0.875	1	1	354204750	385955250	378332000	369357500	106643800	95734950	123523150	100059250	371962375	106490288	6822092	6104489	13644184	12208979	3.7	11.5	-3.5	1e-07	3e-07
Q$358	Q8BMS1	ECHA_MOUSE	Hadha	Trifunctional enzyme subunit alpha, mitochondrial	Mus musculus	1	53.6	31	38	45	1	1	1	1	707532778	765664398	815862180	649674345	243533645	271586296	244962304	309679296	734683425	267440385	35955426	15486851	71910853	30973701	9.8	11.6	-2.7	2e-05	6e-05
Q$359	Q8BSY0	ASPH_MOUSE	Asph	Aspartyl/asparaginyl beta-hydroxylase	Mus musculus	0.9825	2.43	1	1	2	0.958	0.875	1	1	12225500	12629250	10939750	15255000	4663200	3361850	2287800	3156350	12762375	3367300	905589	490680	1811178	981361	14.2	29.1	-3.8	0.0001	0.0002
Q$360	Q8BVI4	DHPR_MOUSE	Qdpr	Dihydropteridine reductase	Mus musculus	1	24.9	4	4	4	0.333	0.375	0.375	1	261157148	279791995	288196823	306896510	92715500	91795037	105276050	89116750	284010619	94725834	9492832	3598610	18985663	7197219	6.7	7.6	-3	2e-06	5e-06
Q$361	Q8BWT1	THIM_MOUSE	Acaa2	3-ketoacyl-CoA thiolase, mitochondrial	Mus musculus	1	60.96	15	16	18	1	1	1	1	194058973	200444380	226395085	178442605	62562196	89517700	53334850	101075200	199835261	76622487	9986685	11196084	19973370	22392168	10	29.2	-2.6	0.0002	0.0005
Q$362	Q8BZ71	STAC3_MOUSE	Stac3	SH3 and cysteine-rich domain-containing protein 3	Mus musculus	0.9999	15	3	3	3	0.542	0.375	0.625	1	23093218	27029473	22080148	27251023	8168100	6842200	8564900	7435600	24863465	7752700	1331436	383165	2662871	766331	10.7	9.9	-3.2	2e-05	5e-05
Q$363	Q8BZA9	TIGAR_MOUSE	Tigar	Fructose-2,6-bisphosphatase TIGAR	Mus musculus	1	4.09	1	1	1	0.375	0.5	0.125	1	3915925	4150993	3517390	4597110	1182050	1321400	864080	1269400	4045354	1159233	225664	102498	451328	204997	11.2	17.7	-3.5	2e-05	7e-05
Q$364	Q8C6K9	CO6A6_MOUSE	Col6a6	Collagen alpha-6(VI) chain	Mus musculus	0.9031	0.71	1	1	1	0.042	0	0.125	1					755023	327251	310882	426862		455004		103237		206475		45.4
Q$365	Q8CAQ8	MIC60_MOUSE	Immt	MICOS complex subunit Mic60	Mus musculus	1	15.98	8	8	8	0.75	0.875	0.875	1	114732415	122519510	117810723	135811285	40051850	35281650	41319764	36505300	122718483	38289641	4648696	1429420	9297391	2858841	7.6	7.5	-3.2	2e-06	7e-06
Q$366	Q8CGN5	PLIN1_MOUSE	Plin1	Perilipin-1	Mus musculus	0.9999	5.61	2	2	2	0.083	0	0.25	1					28433300	18617750	19082650	23809700		22485850		2303416		4606832		20.5
Q$367	Q8CGY6	UN45B_MOUSE	Unc45b	Protein unc-45 homolog B	Mus musculus	0.9333	1.72	1	1	1	0.042	0	0.125	1					1085817	1019350	1080900	1903200		1272317		210837		421675		33.1
Q$368	Q8CI51	PDLI5_MOUSE	Pdlim5	PDZ and LIM domain protein 5	Mus musculus	1	19.12	11	15	18	1	1	1	1	716781385	777736715	782421223	779022990	236744065	225613820	244614491	245897575	763990578	238217487	15767388	4663053	31534776	9326107	4.1	3.9	-3.2	6e-08	2e-07
Q$369	Q8CI94	PYGB_MOUSE	Pygb	Glycogen phosphorylase, brain form	Mus musculus	1	20.05	18	23	41	1	1	1	1	1466706777	1643428292	1523599583	1788736834	523301100	434177134	416280892	442194118	1605617871	453988311	71289009	23730603	142578019	47461205	8.9	10.5	-3.5	5e-06	1e-05
Q$370	Q8K1I7	WIPF1_MOUSE	Wipf1	WAS/WASL-interacting protein family member 1	Mus musculus	0.9338	11.56	1	1	1	0.125	0.25	0	1	6998000	7212335	7832750	8420750					7615959		321387		642773		8.4
Q$371	Q8K1Z0	COQ9_MOUSE	Coq9	Ubiquinone biosynthesis protein COQ9, mitochondrial	Mus musculus	1	25.24	6	7	9	1	1	1	1	103881250	117766750	152136750	141218913	38374250	57940250	38274200	56536300	128750916	47781250	10960156	5467570	21920313	10935140	17	22.9	-2.7	0.0006	0.002
Q$372	Q8K2B3	SDHA_MOUSE	Sdha	Succinate dehydrogenase [ubiquinone] flavoprotein subunit, mitochondrial	Mus musculus	1	34.64	17	20	24	1	1	1	1	1208006640	1368031870	1286430230	1413478815	411203452	348711379	423468838	344328994	1318986889	381928166	45378672	20614967	90757343	41229935	6.9	10.8	-3.5	1e-06	4e-06
Q$373	Q8K3J1	NDUS8_MOUSE	Ndufs8	NADH dehydrogenase [ubiquinone] iron-sulfur protein 8, mitochondrial	Mus musculus	1	23.11	3	3	4	1	1	1	1	29854388	34371488	39267543	26496070	9840150	13089950	11310900	15121950	32497372	12340738	2774114	1140540	5548228	2281079	17.1	18.5	-2.6	0.0005	0.002
Q$374	Q8QZS1	HIBCH_MOUSE	Hibch	3-hydroxyisobutyryl-CoA hydrolase, mitochondrial	Mus musculus	0.9999	12.99	3	3	3	0.042	0	0.125	1					2188606	2646365	4110452	3943010		3222108		475084		950169		29.5
Q$375	Q8QZT1	THIL_MOUSE	Acat1	Acetyl-CoA acetyltransferase, mitochondrial	Mus musculus	1	27.12	7	8	10	1	1	1	1	649695523	730695188	635741750	649949673	199409165	182888359	247957272	211317178	666520533	210392993	21647544	13811464	43295089	27622928	6.5	13.1	-3.2	2e-06	6e-06
Q$376	Q8R0F8	FAHD1_MOUSE	Fahd1	Acylpyruvase FAHD1, mitochondrial	Mus musculus	0.9856	6.17	1	1	1	0.167	0.125	0.125	1	399402500	433767500	481665000	519050000	139880000	149410000	129685000	136450000	458471250	138856250	26310846	4106210	52621692	8212421	11.5	5.9	-3.3	0.001	0.003
Q$377	Q8R0W0	EPIPL_MOUSE	Eppk1	Epiplakin	Mus musculus	0.9322	0.12	1	1	1	0.042	0	0.125	1					6684850	7354450	8957450	8266500		7815813		499866		999731		12.8
Q$378	Q8R1G2	CMBL_MOUSE	Cmbl	Carboxymethylenebutenolidase homolog	Mus musculus	1	37.14	7	8	9	0.833	0.875	0.875	1	40113960	44481730	40390395	49184990	16061712	10291295	16896693	11137590	43542769	13596822	2129368	1681744	4258736	3363488	9.8	24.7	-3.2	3e-05	0.0001
Q$379	Q8R1I1	QCR9_MOUSE	Uqcr10	Cytochrome b-c1 complex subunit 9	Mus musculus	1	54.69	2	2	2	0.25	0	0.125	1					44563109	38763879	25265563	10956945		29887374		7493841		14987682		50.1
Q$380	Q8R3Z5	CACB1_MOUSE	Cacnb1	Voltage-dependent L-type calcium channel subunit beta-1	Mus musculus	1	10.22	5	5	5	0.583	0.75	0.75	1	33491460	36478133	38988125	39789025	11354613	10823475	12755387	12119619	37186686	11763273	1419334	424411	2838667	848822	7.6	7.2	-3.2	3e-06	8e-06
Q$381	Q8R429	AT2A1_MOUSE	Atp2a1	Sarcoplasmic/endoplasmic reticulum calcium ATPase 1	Mus musculus	1	65.09	92	131	270	1	1	1	1	31913623313	33916234993	31966111268	38361281378	10917001839	8921826653	6173074319	8055607443	34039312738	8516877563	1514135642	984494967	3028271285	1968989934	8.9	23.1	-4	8e-06	2e-05
Q$382	Q8R4E4	MYOZ3_MOUSE	Myoz3	Myozenin-3	Mus musculus	1	42.86	8	9	9	0.958	1	0.875	1	398283555	436876505	428192370	462344938	143918630	128380808	145990359	118697894	431424342	134246922	13211632	6504062	26423264	13008123	6.1	9.7	-3.2	1e-06	3e-06
Q$383	Q8R5J9	PRAF3_MOUSE	Arl6ip5	PRA1 family protein 3	Mus musculus	0.9385	10.64	1	1	1	0.083	0	0.25	1					1440900	1076389	1577100	1060389		1288695		130237		260475		20.2
Q$384	Q8VCR8	MYLK2_MOUSE	Mylk2	Myosin light chain kinase 2, skeletal/cardiac muscle	Mus musculus	1	33.61	12	14	16	0.958	1	0.875	1	303462640	339223055	315604533	333130610	96644711	91041959	87207927	90528754	322855209	91355838	8175850	1957037	16351700	3914074	5.1	4.3	-3.5	5e-05	0.0001
Q$385	Q8VDN2	AT1A1_MOUSE	Atp1a1	Sodium/potassium-transporting ATPase subunit alpha-1	Mus musculus	1	2.25	1	1	2	0.833	0.75	0.875	2	829867	821928	897966	886083	238517	244713	165263	258765	858961	226814	19311	20950	38622	41900	4.5	18.5	-3.8	5e-07	2e-06
Q$386	Q8VEM8	MPCP_MOUSE	Slc25a3	Phosphate carrier protein, mitochondrial	Mus musculus	1	26.61	8	9	10	0.875	0.875	1	1	234319618	239416520	284252350	194240098	64197222	96936650	59773358	109743250	238057146	82662620	18415907	12254243	36831814	24508486	15.5	29.6	-2.9	0.0004	0.001
Q$387	Q8VHX6	FLNC_MOUSE	Flnc	Filamin-C	Mus musculus	1	32.06	59	66	76	1	1	1	1	1365925510	1483584380	1581446483	1617110743	480153943	489105265	477811963	519822532	1512016779	491723425	56285200	9677277	112570400	19354554	7.4	3.9	-3.1	0.0003	0.0008
Q$388	Q91V79	FITM1_MOUSE	Fitm1	Fat storage-inducing transmembrane protein 1	Mus musculus	0.999	13.01	2	2	2	0.833	0.75	1	1	43912000	47574500	41976000	47479250	11795300	12559350	13788700	13668200	45235438	12952888	1380861	474793	2761722	949585	6.1	7.3	-3.5	6e-07	2e-06
Q$389	Q91V92	ACLY_MOUSE	Acly	ATP-citrate synthase	Mus musculus	1	4.86	3	3	3	0.083	0	0.25	1					6870050	7039932	5250838	4651733		5953138		592223		1184445		19.9
Q$390	Q91VA7	Q91VA7_MOUSE	Idh3b	Isocitrate dehydrogenase [NAD] subunit, mitochondrial	Mus musculus	1	37.5	12	14	18	1	1	1	1	265924985	280545895	291603128	243468318	68605505	84482650	84645186	94686882	270385581	83105056	10399729	5390156	20799457	10780313	7.7	13	-3.3	4e-06	1e-05
Q$391	Q91VD9	NDUS1_MOUSE	Ndufs1	NADH-ubiquinone oxidoreductase 75 kDa subunit, mitochondrial	Mus musculus	1	41.13	20	22	25	1	1	1	1	532462228	601690508	618927850	618311573	188718950	184976050	197785400	194854550	592848039	191583738	20520688	2901542	41041376	5803085	6.9	3	-3.1	0.0002	0.0007
Q$392	Q91VR2	ATPG_MOUSE	Atp5c1	ATP synthase subunit gamma, mitochondrial	Mus musculus	1	27.52	5	6	6	1	1	1	1	177342000	199629500	219533250	161661500	54820050	68088500	58158550	81994550	189541563	65765413	12673447	6099501	25346893	12199002	13.4	18.5	-2.9	0.0001	0.0004
Q$393	Q91WD5	NDUS2_MOUSE	Ndufs2	NADH dehydrogenase [ubiquinone] iron-sulfur protein 2, mitochondrial	Mus musculus	1	29.81	8	10	12	0.875	0.875	0.875	1	562251940	574362968	546553320	577207495	173232657	147890361	104115346	137408680	565093931	140661761	6979044	14315897	13958088	28631794	2.5	20.4	-4	2e-07	6e-07
Q$394	Q91WS0	CISD1_MOUSE	Cisd1	CDGSH iron-sulfur domain-containing protein 1	Mus musculus	0.9674	12.04	1	1	1	0.625	0.75	0.5	1	4929698	4440715	5737000	5110808	1730650	2217150	761549	1921550	5054555	1657725	267906	315041	535812	630082	10.6	38	-3	0.0002	0.0005
Q$395	Q91X72	HEMO_MOUSE	Hpx	Hemopexin	Mus musculus	1	32.83	10	11	11	0.167	0	0.5	1					57031258	76906692	98005038	92070971		81003490		9142362		18284724		22.6
Q$396	Q91XR9	GPX42_MOUSE	Gpx4	Phospholipid hydroperoxide glutathione peroxidase, nuclear	Mus musculus	0.9781	5.53	1	1	1	0.167	0.125	0.25	1	3777978	4625950	4808235	4344948	1485450	2452150	1771200	1684450	4389278	1848313	224943	209977	449886	419955	10.2	22.7	-2.4	0.0002	0.0005
Q$397	Q91YE8	SYNP2_MOUSE	Synpo2	Synaptopodin-2	Mus musculus	1	8.28	7	7	7	1	1	1	1	119292938	144029520	133293323	135937090	34132003	34976788	39697799	38388585	133138218	36798794	5149191	1334265	10298382	2668529	7.7	7.3	-3.6	2e-06	5e-06
Q$398	Q91YT0	NDUV1_MOUSE	Ndufv1	NADH dehydrogenase [ubiquinone] flavoprotein 1, mitochondrial	Mus musculus	1	44.83	15	15	17	1	1	1	1	137650063	137565413	155040590	128404365	34845757	49980955	36415570	52649207	139665108	43472872	5565361	4571587	11130722	9143174	8	21	-3.2	1e-05	3e-05
Q$399	Q91Z53	GRHPR_MOUSE	Grhpr	Glyoxylate reductase/hydroxypyruvate reductase	Mus musculus	0.9451	3.05	1	1	1	0.083	0.125	0	1	169867500	204457500	241270000	255955000					217887500		19326496		38652991		17.7
Q$400	Q91Z83	MYH7_MOUSE	Myh7	Myosin-7	Mus musculus	1	24.91	35	40	57	1	1	1	1	2502695164	2780954621	2743502893	3040984431	804663682	701413679	794677735	699881467	2767034277	750159141	110178399	28659807	220356798	57319615	8	7.6	-3.7	2e-06	6e-06
Q$401	Q91ZJ5	UGPA_MOUSE	Ugp2	UTP--glucose-1-phosphate uridylyltransferase	Mus musculus	1	44.69	17	21	26	1	1	1	1	409076895	453337308	483981728	500212058	120894543	139183315	142893572	158349387	461651997	140330204	20039067	7693732	40078134	15387464	8.7	11	-3.3	6e-06	2e-05
Q$402	Q921G7	ETFD_MOUSE	Etfdh	Electron transfer flavoprotein-ubiquinone oxidoreductase, mitochondrial	Mus musculus	1	5.03	2	2	2	0.125	0.125	0.25	1	12630000	13703378	17022240	21426750	3114219	4865800	3156726	4830950	16195592	3991924	1978487	494600	3956974	989200	24.4	24.8	-4.1	0.007	0.02
Q$403	Q921I1	TRFE_MOUSE	Tf	Serotransferrin	Mus musculus	1	53.37	29	38	48	1	1	1	1	1401979386	1528282372	1527888043	1738123618	457396916	416679725	540509216	476762444	1549068354	472837075	69676467	25798859	139352933	51597719	9	10.9	-3.3	7e-06	2e-05
Q$404	Q922B1	MACD1_MOUSE	Macrod1	O-acetyl-ADP-ribose deacetylase MACROD1	Mus musculus	1	25.08	5	5	5	0.917	0.875	0.875	1	304761500	381878000	280051500	301255000	137603250	94984850	139455150	106866100	316986500	119727338	22308503	11129304	44617006	22258608	14.1	18.6	-2.6	0.0002	0.0004
Q$405	Q924X2	CPT1B_MOUSE	Cpt1b	Carnitine O-palmitoyltransferase 1, muscle isoform	Mus musculus	1	18.65	11	11	13	0.917	1	0.875	1	251739490	283157730	275717500	292488595	109739150	98738050	83760148	95607450	275775829	96961200	8715685	5342702	17431370	10685405	6.3	11	-2.8	2e-06	7e-06
Q$406	Q99J85	NPTXR_MOUSE	Nptxr	Neuronal pentraxin receptor	Mus musculus	0.914	5.88	1	1	1	0.042	0.125	0	1	520650000	588370000	603975000	618825000					582955000		21678969		43357939		7.4
Q$407	Q99J99	THTM_MOUSE	Mpst	3-mercaptopyruvate sulfurtransferase	Mus musculus	0.9772	10.44	2	2	2	0.042	0.125	0.125	1	16474500	16468750	16670750	15922750	4905600	4973200	4850500	4793400	16384188	4880675	160818	38416	321636	76832	2	1.6	-3.4	2e-06	6e-06
Q$408	Q99JB8	PACN3_MOUSE	Pacsin3	Protein kinase C and casein kinase II substrate protein 3	Mus musculus	1	5.19	2	2	2	0.375	0.375	0.5	1	20423168	20734163	26975503	17578120	3741811	1819458	6616311	2104780	21427738	3570590	1980897	1100030	3961795	2200060	18.5	61.6	-6	0.0002	0.0004
Q$409	Q99JI1	MSTN1_MOUSE	Mustn1	Musculoskeletal embryonic nuclear protein 1	Mus musculus	0.9781	18.29	1	1	1	0.167	0	0.375	1					2289200	2190900	2516100	2354700		2337725		68324		136648		5.8
Q$410	Q99JY0	ECHB_MOUSE	Hadhb	Trifunctional enzyme subunit beta, mitochondrial	Mus musculus	1	52.42	18	19	21	1	1	1	1	1267974018	1356688930	1509270970	1396831635	411195677	473013000	178281031	278258700	1382691388	335187102	50048760	66227914	100097519	132455829	7.2	39.5	-4.1	2e-05	5e-05
Q$411	Q99KI0	ACON_MOUSE	Aco2	Aconitate hydratase, mitochondrial	Mus musculus	1	57.69	36	50	74	1	1	1	1	2746233998	2995011843	3159570493	2638111210	826602300	1089030850	916663358	1203262600	2884731886	1008889777	118216380	84625559	236432761	169251118	8.2	16.8	-2.9	1e-05	4e-05
Q$412	Q99L13	3HIDH_MOUSE	Hibadh	3-hydroxyisobutyrate dehydrogenase, mitochondrial	Mus musculus	0.9973	4.18	1	1	1	0.292	0	0.625	1					1937250	2857250	2312100	3389700		2624075		317491		634983		24.2
Q$413	Q99LC3	NDUAA_MOUSE	Ndufa10	NADH dehydrogenase [ubiquinone] 1 alpha subcomplex subunit 10, mitochondrial	Mus musculus	1	24.23	6	6	8	1	1	1	1	74682175	78100233	83129380	74841213	22946352	30429221	25407268	29820150	77688250	27150748	1977324	1793292	3954649	3586585	5.1	13.2	-2.9	1e-06	4e-06
Q$414	Q99LC5	ETFA_MOUSE	Etfa	Electron transfer flavoprotein subunit alpha, mitochondrial	Mus musculus	1	69.07	15	16	20	1	1	1	1	1019779653	1178270385	1058215873	997908825	321989523	315822900	427518177	373559200	1063543684	359722450	40222119	26042690	80444239	52085380	7.6	14.5	-3	6e-06	2e-05
Q$415	Q99LX0	PARK7_MOUSE	Park7	Protein deglycase DJ-1	Mus musculus	1	84.66	13	18	26	1	1	1	1	733045645	848015313	782891528	885700433	249274616	216546414	315298550	225506753	812413229	251656583	33923034	22309399	67846068	44618798	8.4	17.7	-3.2	9e-06	3e-05
Q$416	Q99LY9	NDUS5_MOUSE	Ndufs5	NADH dehydrogenase [ubiquinone] iron-sulfur protein 5	Mus musculus	1	38.68	3	3	3	0.5	0.625	0.5	1	20375363	19470300	23139138	17060528	5560650	8639750	4786216	8969350	20011332	6988992	1255509	1062199	2511019	2124398	12.5	30.4	-2.9	0.0002	0.0006
Q$417	Q99M74	KRT82_MOUSE	Krt82	Keratin, type II cuticular Hb2	Mus musculus	1	4.07	2	2	2	0.083	0	0.25	1					12071500	14845750	43740000	11489550		20536700		7769012		15538024		75.7
Q$418	Q99MN9	PCCB_MOUSE	Pccb	Propionyl-CoA carboxylase beta chain, mitochondrial	Mus musculus	0.9859	5.91	2	2	2	0.125	0	0.25	1					2115740	2403650	1962387	2429998		2227944		113581		227163		10.2
Q$419	Q99MQ4	ASPN_MOUSE	Aspn	Asporin	Mus musculus	0.9788	7.77	2	2	2	0.042	0	0.125	1					3288223	2534207	4215753	2898632		3234204		361589		723179		22.4
Q$420	Q99P72	RTN4_MOUSE	Rtn4	Reticulon-4	Mus musculus	1	3.1	3	4	4	1	1	1	1	404781500	682411000	665253750	755049250	197524000	197888650	204740750	190711600	626873875	197716250	76545921	2864661	153091843	5729322	24.4	2.9	-3.2	0.01	0.02
Q$421	Q99PT1	GDIR1_MOUSE	Arhgdia	Rho GDP-dissociation inhibitor 1	Mus musculus	1	20.1	2	2	2	1	1	1	1	14240303	15733000	16211750	16896250	5899200	4663700	7060800	6871350	15770326	6123763	563096	549176	1126192	1098353	7.1	17.9	-2.6	2e-05	5e-05
Q$422	Q9CPP6	NDUA5_MOUSE	Ndufa5	NADH dehydrogenase [ubiquinone] 1 alpha subcomplex subunit 5	Mus musculus	1	35.34	3	4	4	0.917	0.875	1	1	51152500	57855000	58323000	55547000	15454750	16509150	14872550	18383500	55719375	16304988	1638745	771183	3277490	1542366	5.9	9.5	-3.4	6e-07	2e-06
Q$423	Q9CPQ1	COX6C_MOUSE	Cox6c	Cytochrome c oxidase subunit 6C	Mus musculus	1	85.53	8	8	9	1	1	1	1	435624428	495138520	403171405	417378610	124116608	117106753	169099145	135060378	437828241	136345721	20225002	11525797	40450004	23051594	9.2	16.9	-3.2	1e-05	3e-05
Q$424	Q9CPQ8	ATP5L_MOUSE	Atp5l	ATP synthase subunit g, mitochondrial	Mus musculus	1	46.6	3	3	5	0.625	0.75	0.625	1	82943000	88210000	91945750	85906000	24741250	29379900	20405800	29653150	87251188	26045025	1900181	2191663	3800362	4383326	4.4	16.8	-3.4	7e-07	2e-06
Q$425	Q9CPU0	LGUL_MOUSE	Glo1	Lactoylglutathione lyase	Mus musculus	1	46.2	8	8	10	1	1	1	1	224528500	251935750	240751000	251439750	71174950	65441700	81075500	73581600	242163750	72818438	6419593	3238812	12839186	6477623	5.3	8.9	-3.3	4e-07	1e-06
Q$426	Q9CPU4	MGST3_MOUSE	Mgst3	Microsomal glutathione S-transferase 3	Mus musculus	0.9787	8.5	1	1	1	0.083	0.125	0.125	1	3918410	3776710	3340660	3251483	1214550	1223050	1165350	1638550	3571816	1310375	162828	110128	325656	220257	9.1	16.8	-2.7	3e-05	8e-05
Q$427	Q9CQ54	NDUC2_MOUSE	Ndufc2	NADH dehydrogenase [ubiquinone] 1 subunit C2	Mus musculus	1	10.83	1	2	2	0.75	0.75	0.875	1	14836658	18070088	21469750	14263885	4574500	7931450	3842150	8215050	17160095	6140788	1663020	1127166	3326039	2254331	19.4	36.7	-2.8	0.002	0.005
Q$428	Q9CQ62	DECR_MOUSE	Decr1	2,4-dienoyl-CoA reductase, mitochondrial	Mus musculus	1	24.18	5	6	8	0.833	0.75	0.875	1	164368000	183827250	184776250	188478000	54294000	61263550	38925250	57988350	180362375	53117788	5425027	4940373	10850055	9880746	6	18.6	-3.4	2e-06	7e-06
Q$429	Q9CQ69	QCR8_MOUSE	Uqcrq	Cytochrome b-c1 complex subunit 8	Mus musculus	1	58.54	4	5	5	0.75	0.75	0.75	1	125626513	133883000	146128000	131914750	38125250	44091050	36615550	44498650	134388066	40832625	4291108	2024242	8582215	4048484	6.4	9.9	-3.3	1e-06	3e-06
Q$430	Q9CQ75	NDUA2_MOUSE	Ndufa2	NADH dehydrogenase [ubiquinone] 1 alpha subcomplex subunit 2	Mus musculus	1	25.25	2	2	4	0.75	0.75	0.625	1	471675000	561492250	509938250	580744750	136577750	153953500	173628500	140697500	530962563	151214313	24777955	8340320	49555910	16680640	9.3	11	-3.5	7e-06	2e-05
Q$431	Q9CQA3	SDHB_MOUSE	Sdhb	Succinate dehydrogenase [ubiquinone] iron-sulfur subunit, mitochondrial	Mus musculus	1	12.77	3	3	4	0.75	0.875	0.875	1	46109608	56273278	73452000	56231463	15663750	29160500	18077750	29341300	58016587	23060825	5673432	3607840	11346863	7215681	19.6	31.3	-2.5	0.002	0.006
Q$432	Q9CQC7	NDUB4_MOUSE	Ndufb4	NADH dehydrogenase [ubiquinone] 1 beta subcomplex subunit 4	Mus musculus	0.9991	19.38	1	1	1	0.042	0	0.125	1					3079450	3624100	4383500	4817050		3976025		387412		774824		19.5
Q$433	Q9CQC9	SAR1B_MOUSE	Sar1b	GTP-binding protein SAR1b	Mus musculus	1	30.81	4	4	6	0.5	0.75	0.625	1	51613000	51431750	47546750	50375000	18447150	12463200	7807202	11217050	50241625	12483650	938847	2218055	1877694	4436109	3.7	35.5	-4	4e-06	1e-05
Q$434	Q9CQH3	NDUB5_MOUSE	Ndufb5	NADH dehydrogenase [ubiquinone] 1 beta subcomplex subunit 5, mitochondrial	Mus musculus	0.9521	7.94	1	1	1	0.125	0	0.375	1					10974000	8768350	12159000	8497700		10099763		882422		1764843		17.5
Q$435	Q9CQJ8	NDUB9_MOUSE	Ndufb9	NADH dehydrogenase [ubiquinone] 1 beta subcomplex subunit 9	Mus musculus	0.9751	15.64	1	1	1	0.25	0.25	0	1	6959000	7651500	6744250	6297250					6913000		282123		564247		8.2
Q$436	Q9CQQ7	AT5F1_MOUSE	Atp5f1	ATP synthase F(0) complex subunit B1, mitochondrial	Mus musculus	1	34.38	9	10	13	1	1	1	1	369538250	397704250	548537750	295832740	109166800	219715350	129986850	237849400	402903248	174179600	53083075	32024745	106166150	64049489	26.4	36.8	-2.3	0.01	0.03
Q$437	Q9CQR4	ACO13_MOUSE	Acot13	Acyl-coenzyme A thioesterase 13	Mus musculus	1	36.43	3	3	5	0.75	0.75	0.875	1	105095750	109691500	112805340	113865973	32327450	30189950	33230950	31929750	110364641	31919525	1967034	637559	3934068	1275117	3.6	4	-3.5	2e-08	7e-08
Q$438	Q9CQX8	RT36_MOUSE	Mrps36	28S ribosomal protein S36, mitochondrial	Mus musculus	0.9813	23.53	1	1	1	0.042	0	0.125	1					562178	925261	687917	1054200		807389		111509		223018		27.6
Q$439	Q9CQZ5	NDUA6_MOUSE	Ndufa6	NADH dehydrogenase [ubiquinone] 1 alpha subcomplex subunit 6	Mus musculus	1	19.08	2	3	3	0.792	0.75	0.75	1	4080693000	4330856250	4788707000	5560242750	1363675000	1298619950	1257400750	1225732400	4690124750	1286357025	324974961	29780110	649949923	59560221	13.9	4.6	-3.6	0.002	0.005
Q$440	Q9CR62	M2OM_MOUSE	Slc25a11	Mitochondrial 2-oxoglutarate/malate carrier protein	Mus musculus	1	39.49	10	10	10	1	1	1	1	86647848	87715935	100548175	77819743	26269468	38742500	18833810	42487500	88182925	31583319	4680362	5484387	9360725	10968774	10.6	34.7	-2.8	0.0002	0.0007
Q$441	Q9CR68	UCRI_MOUSE	Uqcrfs1	Cytochrome b-c1 complex subunit Rieske, mitochondrial	Mus musculus	1	47.81	6	8	11	0.917	0.875	1	1	131466000	136096000	156005250	111033353	36912500	51803050	40579650	58408700	133650151	46925975	9228681	4968101	18457363	9936202	13.8	21.2	-2.8	0.0002	0.0005
Q$442	Q9CRB9	MIC19_MOUSE	Chchd3	MICOS complex subunit Mic19	Mus musculus	0.9999	11.89	2	3	3	0.083	0	0.25	1					106059500	44324550	58257300	82515500		72789213		13610432		27220863		37.4
Q$443	Q9CXV1	DHSD_MOUSE	Sdhd	Succinate dehydrogenase [ubiquinone] cytochrome b small subunit, mitochondrial	Mus musculus	0.9768	5.03	1	1	1	0.083	0	0.25	1					1058150	1555950	905158	2009950		1382302		251137		502274		36.3
Q$444	Q9CXZ1	NDUS4_MOUSE	Ndufs4	NADH dehydrogenase [ubiquinone] iron-sulfur protein 4, mitochondrial	Mus musculus	0.942	14.29	1	1	1	0.083	0	0.125	1					1271250	2205450	1255400	2198450		1732638		270981		541962		31.3
Q$445	Q9CZ13	QCR1_MOUSE	Uqcrc1	Cytochrome b-c1 complex subunit 1, mitochondrial	Mus musculus	1	59.58	20	25	34	1	1	1	1	731441678	788448295	865704515	663763880	223395714	286029839	238752201	346666231	762339592	273710996	42854233	27730797	85708467	55461594	11.2	20.3	-2.8	7e-05	0.0002
Q$446	Q9CZ30	OLA1_MOUSE	Ola1	Obg-like ATPase 1	Mus musculus	1	6.57	2	2	2	0.125	0	0.375	1					5331500	4896800	5367350	4678850		5068625		168273		336545		6.6
Q$447	Q9CZD3	SYG_MOUSE	Gars	Glycine--tRNA ligase	Mus musculus	0.9412	1.78	1	1	1	0.125	0	0.375	1					1535800	1349100	1505700	1339600		1432550		51328		102657		7.2
Q$448	Q9CZU6	CISY_MOUSE	Cs	Citrate synthase, mitochondrial	Mus musculus	1	47.63	16	19	23	1	1	1	1	886038695	930686903	1023333405	919290640	280134518	319399487	238087335	308405008	939837411	286506587	29399241	18134936	58798482	36269873	6.3	12.7	-3.3	1e-06	4e-06
Q$449	Q9D023	MPC2_MOUSE	Mpc2	Mitochondrial pyruvate carrier 2	Mus musculus	0.9996	16.54	2	2	2	0.375	0	0.875	1					5883650	6775650	3517500	7418400		5898800		853857		1707715		29
Q$450	Q9D051	ODPB_MOUSE	Pdhb	Pyruvate dehydrogenase E1 component subunit beta, mitochondrial	Mus musculus	1	45.68	13	15	18	1	1	1	1	551044803	631417698	634642405	640780000	190664700	200284700	192308550	206760250	614471226	197504550	21231113	3732506	42462227	7465011	6.9	3.8	-3.1	0.0002	0.0006
Q$451	Q9D0F9	PGM1_MOUSE	Pgm1	Phosphoglucomutase-1	Mus musculus	1	77.4	46	65	87	1	1	1	1	2608041295	2882539555	2823184805	3140732653	855801167	758311505	850582450	789687804	2863624577	813595731	109584386	23764909	219168771	47529818	7.7	5.8	-3.5	0.0002	0.0006
Q$452	Q9D0K2	SCOT1_MOUSE	Oxct1	Succinyl-CoA:3-ketoacid coenzyme A transferase 1, mitochondrial	Mus musculus	1	19.81	6	6	8	0.75	0.75	1	1	155487425	171195600	196865960	213164303	61293840	54333624	48504346	44630300	184178322	52190527	12886950	3630979	25773901	7261959	14	13.9	-3.5	6e-05	0.0001
Q$453	Q9D0M3	CY1_MOUSE	Cyc1	Cytochrome c1, heme protein, mitochondrial	Mus musculus	1	30.15	7	9	13	1	1	1	1	850636493	883728193	920110720	944993900	324806650	294356100	337610618	275739900	899867326	308128317	20676777	14100994	41353554	28201988	4.6	9.2	-2.9	4e-07	1e-06
Q$454	Q9D172	ES1_MOUSE	D10Jhu81e	ES1 protein homolog, mitochondrial	Mus musculus	1	39.85	6	6	6	0.958	1	1	1	257290500	287622000	367501000	327579750	65251000	124027350	87247150	122539500	309998313	99766250	23969562	14303998	47939124	28607996	15.5	28.7	-3.1	0.0003	0.0006
Q$455	Q9D1G3	HHATL_MOUSE	Hhatl	Protein-cysteine N-palmitoyltransferase HHAT-like protein	Mus musculus	1	12.92	5	5	6	0.917	1	0.875	1	112540518	125484960	106891738	121310608	34153306	32196832	25981833	31540436	116556956	30968102	4201733	1752278	8403465	3504556	7.2	11.3	-3.8	1e-06	4e-06
Q$456	Q9D2G2	ODO2_MOUSE	Dlst	Dihydrolipoyllysine-residue succinyltransferase component of 2-oxoglutarate dehydrogenase complex, mitochondrial	Mus musculus	1	17.84	7	7	9	1	1	1	1	106278000	113431250	142274000	90338000	32667600	46416650	38540150	52625900	113080313	42562575	10862316	4380019	21724631	8760039	19.2	20.6	-2.7	0.0009	0.003
Q$457	Q9D358	PPAC_MOUSE	Acp1	Low molecular weight phosphotyrosine protein phosphatase	Mus musculus	0.9995	19.62	2	2	3	0.458	0.25	0.875	1	13667778	20627293	23677205	19076130	5735100	7456350	6029100	7406150	19262101	6656675	2095390	451326	4190781	902652	21.8	13.6	-2.9	0.008	0.02
Q$458	Q9D3D9	ATPD_MOUSE	Atp5d	ATP synthase subunit delta, mitochondrial	Mus musculus	1	57.74	4	5	7	0.958	1	0.875	1	139133750	146989500	167583500	126490000	36369000	56414650	48818550	70622550	145049188	53056188	8616824	7166334	17233648	14332669	11.9	27	-2.7	0.0002	0.0005
Q$459	Q9D6F9	TBB4A_MOUSE	Tubb4a	Tubulin beta-4A chain	Mus musculus	1	16.89	4	5	8	1	1	1	1	79362995	84974703	78438045	89097328	26090750	20980750	20757575	22951825	82968268	22695225	2501867	1234549	5003734	2469099	6	10.9	-3.7	6e-07	2e-06
Q$460	Q9D6J5	NDUB8_MOUSE	Ndufb8	NADH dehydrogenase [ubiquinone] 1 beta subcomplex subunit 8, mitochondrial	Mus musculus	0.9993	14.52	2	2	2	0.042	0	0.125	1					2723189	3840100	2350220	3782400		3173977		375908		751817		23.7
Q$461	Q9D6J6	NDUV2_MOUSE	Ndufv2	NADH dehydrogenase [ubiquinone] flavoprotein 2, mitochondrial	Mus musculus	1	25	5	5	5	1	1	1	1	261214750	284004250	262309000	269431750	83795650	76033000	76177900	83856200	269239938	79965688	5247724	2228940	10495447	4457879	3.9	5.6	-3.4	5e-08	1e-07
Q$462	Q9D6R2	IDH3A_MOUSE	Idh3a	Isocitrate dehydrogenase [NAD] subunit alpha, mitochondrial	Mus musculus	1	52.73	18	25	34	1	1	1	1	2205628685	2460386355	2473592970	2657057543	738248041	715617300	792902621	713294743	2449166388	740015676	92759497	18505500	185518993	37011000	7.6	5	-3.3	0.0002	0.0007
Q$463	Q9D6Y9	GLGB_MOUSE	Gbe1	1,4-alpha-glucan-branching enzyme	Mus musculus	0.9711	2.42	1	1	1	0.083	0	0.25	1					2282350	2627350	2129650	2002250		2260400		135053		270106		11.9
Q$464	Q9D783	KLH40_MOUSE	Klhl40	Kelch-like protein 40	Mus musculus	1	9.5	4	4	4	0.125	0	0.375	1					46191817	42170288	44660017	53093679		46528950		2339875		4679749		10.1
Q$465	Q9D7X3	DUS3_MOUSE	Dusp3	Dual specificity protein phosphatase 3	Mus musculus	0.979	23.78	3	3	3	0.083	0.125	0.25	1	14111475	15494350	13650625	17605208	4415850	3794385	5475700	3989019	15215414	4418738	887701	375461	1775403	750922	11.7	17	-3.4	3e-05	9e-05
Q$466	Q9D819	IPYR_MOUSE	Ppa1	Inorganic pyrophosphatase	Mus musculus	0.9998	14.19	2	2	2	0.042	0	0.125	1					4602074	4211886	4031050	4192946		4259489		121189		242379		5.7
Q$467	Q9D855	QCR7_MOUSE	Uqcrb	Cytochrome b-c1 complex subunit 7	Mus musculus	1	55.86	7	10	10	0.958	0.875	1	1	140156110	145803743	176291298	122144570	40094161	60551650	48893650	68774600	146098930	54578515	11257570	6320083	22515141	12640166	15.4	23.2	-2.7	0.0004	0.001
Q$468	Q9D8N0	EF1G_MOUSE	Eef1g	Elongation factor 1-gamma	Mus musculus	1	13.04	5	7	7	0.958	0.875	1	1	75277163	126663698	82024890	135381038	85175000	69578350	113300900	29005200	104836697	74264863	15284849	17590821	30569698	35181642	29.2	47.4	-1.4	0.2	0.6
Q$469	Q9DAK9	PHP14_MOUSE	Phpt1	14 kDa phosphohistidine phosphatase	Mus musculus	1	24.19	3	3	3	0.458	0.375	0.75	1	14849190	26787975	23946018	25316085	4853640	7574642	7324291	5260118	22724817	6253173	2688568	697521	5377135	1395042	23.7	22.3	-3.6	0.001	0.003
Q$470	Q9DB20	ATPO_MOUSE	Atp5o	ATP synthase subunit O, mitochondrial	Mus musculus	1	45.54	9	12	12	1	1	1	1	295122733	319846613	364104060	234359455	83642189	137711291	96563767	159118800	303358215	119259012	27065625	17590058	54131251	35180115	17.8	29.5	-2.5	0.001	0.004
Q$471	Q9DB77	QCR2_MOUSE	Uqcrc2	Cytochrome b-c1 complex subunit 2, mitochondrial	Mus musculus	1	41.72	16	20	24	1	1	1	1	456723730	482658453	557113358	489746460	131568751	180299950	148003875	207083000	496560500	166738894	21395706	16831243	42791412	33662487	8.6	20.2	-3	2e-05	6e-05
Q$472	Q9DBG6	RPN2_MOUSE	Rpn2	Dolichyl-diphosphooligosaccharide--protein glycosyltransferase subunit 2	Mus musculus	0.973	1.9	1	1	1	0.333	0.625	0.375	1	3422955	3544348	2590843	3724685	963982	661001	619763	945292	3320708	797509	251059	91187	502119	182374	15.1	22.9	-4.2	8e-05	0.0002
Q$473	Q9DC69	NDUA9_MOUSE	Ndufa9	NADH dehydrogenase [ubiquinone] 1 alpha subcomplex subunit 9, mitochondrial	Mus musculus	1	33.16	8	9	11	1	1	1	1	149244148	142175505	151000568	146630690	59115160	48848134	46467775	48491560	147262728	50730657	1918697	2843553	3837394	5687105	2.6	11.2	-2.9	1e-07	4e-07
Q$474	Q9DC70	NDUS7_MOUSE	Ndufs7	NADH dehydrogenase [ubiquinone] iron-sulfur protein 7, mitochondrial	Mus musculus	1	16.52	3	3	3	0.417	0.75	0.125	1	24708033	26728293	23969620	20396455	11228278	9407050	4098128	12622250	23950600	9338926	1320404	1866826	2640807	3733652	11	40	-2.6	0.0007	0.002
Q$475	Q9DC77	SMPX_MOUSE	Smpx	Small muscular protein	Mus musculus	0.9526	18.82	1	1	1	0.042	0	0.125	1					11703500	10008850	6327200	10303950		9585875		1147382		2294765		23.9
Q$476	Q9DCJ5	NDUA8_MOUSE	Ndufa8	NADH dehydrogenase [ubiquinone] 1 alpha subcomplex subunit 8	Mus musculus	1	36.05	4	4	5	1	1	1	1	40159363	44909093	49068975	37930628	12706638	17855343	13010283	19047550	43017014	15654954	2487363	1633969	4974726	3267939	11.6	20.9	-2.7	9e-05	0.0003
Q$477	Q9DCS9	NDUBA_MOUSE	Ndufb10	NADH dehydrogenase [ubiquinone] 1 beta subcomplex subunit 10	Mus musculus	1	42.05	5	5	6	1	1	1	1	62362000	64016000	74947750	49371250	17363150	26935750	21246250	29843050	62674250	23847050	5240121	2803230	10480242	5606461	16.7	23.5	-2.6	0.0006	0.002
Q$478	Q9DCT2	NDUS3_MOUSE	Ndufs3	NADH dehydrogenase [ubiquinone] iron-sulfur protein 3, mitochondrial	Mus musculus	1	25.86	5	5	5	1	1	1	1	110541750	123891000	133093250	113358500	34166850	40690400	33023600	42577050	120221125	37614475	5163538	2363802	10327076	4727604	8.6	12.6	-3.2	7e-06	2e-05
Q$479	Q9DCW4	ETFB_MOUSE	Etfb	Electron transfer flavoprotein subunit beta	Mus musculus	1	62.75	12	12	14	1	1	1	1	164528003	181022283	224660873	132371980	59555779	87806750	68511963	103741350	175645784	79903961	19208533	9893185	38417066	19786370	21.9	24.8	-2.2	0.004	0.01
Q$480	Q9DCZ1	GMPR1_MOUSE	Gmpr	GMP reductase 1	Mus musculus	0.9921	15.36	2	2	2	0.042	0	0.125	1					12307450	10930750	12659800	12153400		12012850		375946		751893		6.3
Q$481	Q9DCZ4	APOO_MOUSE	Apoo	Apolipoprotein O	Mus musculus	0.98	5.19	1	1	1	0.917	1	1	1	7531500	8668500	10531750	7888250	2647500	3904750	2255550	3818550	8655000	3156588	669112	415229	1338224	830458	15.5	26.3	-2.7	0.0004	0.001
Q$482	Q9EQ20	MMSA_MOUSE	Aldh6a1	Methylmalonate-semialdehyde dehydrogenase [acylating], mitochondrial	Mus musculus	1	22.24	7	7	7	0.208	0	0.5	1					48282714	45821915	33834349	46117851		43514207		3272904		6545807		15
Q$483	Q9ERS2	NDUAD_MOUSE	Ndufa13	NADH dehydrogenase [ubiquinone] 1 alpha subcomplex subunit 13	Mus musculus	1	28.47	4	4	4	0.917	1	0.875	1	119099250	138745000	141795750	150339750	44017500	43544700	39450400	46685750	137494938	43424588	6604608	1494304	13209216	2988607	9.6	6.9	-3.2	0.0005	0.001
Q$484	Q9ET01	PYGL_MOUSE	Pygl	Glycogen phosphorylase, liver form	Mus musculus	1	11.76	11	13	21	1	1	1	1	790495874	870781667	808395083	955593084	274147350	227074259	210080167	227520568	856316427	234705586	37298233	13759620	74596466	27519240	8.7	11.7	-3.6	4e-06	1e-05
Q$485	Q9ET78	JPH2_MOUSE	Jph2	Junctophilin-2	Mus musculus	1	12.21	5	5	5	0.875	1	0.875	1	68999948	78255528	60461558	58728415	23391550	16508492	20422451	20807650	66611362	20282536	4483794	1420232	8967588	2840464	13.5	14	-3.3	6e-05	0.0002
Q$486	Q9ET80	JPH1_MOUSE	Jph1	Junctophilin-1	Mus musculus	1	8.03	3	3	3	0.958	1	1	1	19469360	20264168	21998250	23627750	6907550	5362300	4642689	5863900	21339882	5694110	927533	475819	1855065	951639	8.7	16.7	-3.7	6e-06	2e-05
Q$487	Q9JHI5	IVD_MOUSE	Ivd	Isovaleryl-CoA dehydrogenase, mitochondrial	Mus musculus	1	10.61	3	3	3	0.208	0	0.625	1					10243745	12431419	9185417	15937930		11949627		1491352		2982704		25
Q$488	Q9JHW2	NIT2_MOUSE	Nit2	Omega-amidase NIT2	Mus musculus	0.9482	3.99	1	1	1	0.042	0	0.125	1					9836100	28456000	17595500	33251500		22284775		5286081		10572163		47.4
Q$489	Q9JI91	ACTN2_MOUSE	Actn2	Alpha-actinin-2	Mus musculus	1	63.98	52	72	106	1	1	1	1	3303333663	3418258816	4185943260	2842409908	1017097082	1467262175	1226757568	1822935226	3437486412	1383513012	278787607	172949585	557575214	345899170	16.2	25	-2.5	0.0008	0.002
Q$490	Q9JIF9	MYOTI_MOUSE	Myot	Myotilin	Mus musculus	1	48.39	16	18	20	1	1	1	1	314196345	342691613	379385263	302311440	85722800	122652050	114343800	151083300	334646165	118450488	17151399	13449040	34302797	26898079	10.3	22.7	-2.8	6e-05	0.0002
Q$491	Q9JJV2	PROF2_MOUSE	Pfn2	Profilin-2	Mus musculus	1	43.57	4	4	4	0.375	0.5	0.375	1	157465813	169650438	177350930	159657343	37157467	43900409	38091650	38575400	166031131	39431231	4611824	1518510	9223649	3037020	5.6	7.7	-4.2	2e-07	6e-07
Q$492	Q9JJW5	MYOZ2_MOUSE	Myoz2	Myozenin-2	Mus musculus	1	14.77	3	3	3	0.417	0.25	0.5	1	24545085	30001223	44748660	24781760	7097572	10412450	5982700	14161900	31019182	9413655	4746527	1841175	9493053	3682351	30.6	39.1	-3.3	0.005	0.01
Q$493	Q9JJZ2	TBA8_MOUSE	Tuba8	Tubulin alpha-8 chain	Mus musculus	1	3.34	1	1	1	0.125	0	0.25	1					3187450	5858800	2517100	5291800		4213788		806241		1612482		38.3
Q$494	Q9JK37	MYOZ1_MOUSE	Myoz1	Myozenin-1	Mus musculus	1	63.85	13	19	31	1	1	1	1	1330536565	1527566420	1413858948	1520458673	445465000	431452781	538964500	439903835	1448105151	463946529	47032170	25171342	94064340	50342685	6.5	10.9	-3.1	2e-06	5e-06
Q$495	Q9JK53	PRELP_MOUSE	Prelp	Prolargin	Mus musculus	1	23.02	8	9	11	0.833	1	1	1	271615085	278509540	297799370	294233113	86915400	86299406	101510500	95235743	285539277	92490262	6252953	3632127	12505905	7264254	4.4	7.9	-3.1	2e-07	5e-07
Q$496	Q9JKS4	LDB3_MOUSE	Ldb3	LIM domain-binding protein 3	Mus musculus	1	35.27	19	29	45	1	1	1	1	2623212105	2981928000	2891168750	3191051635	915998550	814467500	907703750	855514250	2921840123	873421013	117687729	23777303	235375457	47554606	8.1	5.4	-3.3	0.0003	0.0008
Q$497	Q9JLH8	TMOD4_MOUSE	Tmod4	Tropomodulin-4	Mus musculus	1	45.22	11	12	18	1	1	1	1	184451693	187496315	184417873	200571428	54158986	54708345	65781064	55305204	189234327	57488400	3847319	2774111	7694638	5548223	4.1	9.7	-3.3	1e-07	4e-07
Q$498	Q9JLN9	MTOR_MOUSE	Mtor	Serine/threonine-protein kinase mTOR	Mus musculus	0.9603	0.63	1	1	1	0.042	0	0.125	1					1136600	4055200	2015700	5630700		3209550		1012402		2024804		63.1
Q$499	Q9QUH0	GLRX1_MOUSE	Glrx	Glutaredoxin-1	Mus musculus	1	19.63	2	3	3	0.208	0	0.375	1					7000750	7171000	8590600	8999150		7940375		501550		1003100		12.6
Q$500	Q9QUM9	PSA6_MOUSE	Psma6	Proteasome subunit alpha type-6	Mus musculus	0.9934	14.23	2	2	2	0.042	0	0.125	1					3182000	3044750	3523950	3893300		3411000		189726		379452		11.1
Q$501	Q9QWH1	PHC2_MOUSE	Phc2	Polyhomeotic-like protein 2	Mus musculus	0.9158	2.59	1	1	1	0.042	0.125	0	1	6631250	6923890	7313750	8432250					7325285		394579		789157		10.8
Q$502	Q9QXS1	PLEC_MOUSE	Plec	Plectin	Mus musculus	1	24.47	77	81	88	1	1	1	1	2407318075	2676276133	2618954115	2801733790	756243377	770655447	774214582	756719573	2626070528	764458245	82301004	4663355	164602008	9326709	6.3	1.2	-3.4	0.0002	0.0005
Q$503	Q9QYG0	NDRG2_MOUSE	Ndrg2	Protein NDRG2	Mus musculus	1	40.43	9	9	12	1	1	1	1	156092125	174333225	177972735	185160750	50637550	55366400	51796250	59244250	173389709	54261113	6189091	1942058	12378182	3884116	7.1	7.2	-3.2	2e-06	5e-06
Q$504	Q9QYR9	ACOT2_MOUSE	Acot2	Acyl-coenzyme A thioesterase 2, mitochondrial	Mus musculus	0.9998	6.84	2	2	2	0.167	0	0.375	1					30152142	33679150	13942800	19384700		24289698		4597530		9195059		37.9
Q$505	Q9QZ47	TNNT3_MOUSE	Tnnt3	Troponin T, fast skeletal muscle	Mus musculus	1	42.28	30	52	121	1	1	1	1	7852669580	8727011555	8027646275	9481233638	2394903196	2355357000	2618589710	2447658258	8522140262	2454127041	371320577	57989079	742641153	115978158	8.7	4.7	-3.5	0.0004	0.001
Q$506	Q9QZZ6	DERM_MOUSE	Dpt	Dermatopontin	Mus musculus	0.9406	7.96	1	1	1	0.042	0	0.125	1					2115150	2204800	1898300	2290700		2127238		84308		168616		7.9
Q$507	Q9R062	GLYG_MOUSE	Gyg1	Glycogenin-1	Mus musculus	1	21.92	5	7	8	1	1	1	1	102929638	113609400	115112963	126640750	36045800	30589200	38646200	35703150	114573188	35246088	4851276	1685621	9702552	3371242	8.5	9.6	-3.3	5e-06	1e-05
Q$508	Q9R099	TBL2_MOUSE	Tbl2	Transducin beta-like protein 2	Mus musculus	0.9051	2.26	1	1	1	0.042	0.125	0	1	20036750	22560750	18709500	20503750					20452688		798866		1597732		7.8
Q$509	Q9R0P3	ESTD_MOUSE	Esd	S-formylglutathione hydrolase	Mus musculus	1	24.11	4	4	4	0.375	0.375	0.5	1	28691423	30805093	32122563	28429598	9634450	9623650	12126850	10779950	30012169	10541225	881825	594095	1763651	1188189	5.9	11.3	-2.8	2e-06	5e-06
Q$510	Q9R0Y5	KAD1_MOUSE	Ak1	Adenylate kinase isoenzyme 1	Mus musculus	1	66.49	19	29	54	1	1	1	1	3244878813	3818300430	3595881338	4028139208	1158651776	1044174035	1403157994	1127196730	3671799947	1183295134	167447840	77162536	334895680	154325072	9.1	13	-3.1	1e-05	3e-05
Q$511	Q9WUB3	PYGM_MOUSE	Pygm	Glycogen phosphorylase, muscle form	Mus musculus	1	76.96	97	160	258	1	1	1	1	17259926527	19132245795	18134573570	21349352046	6062582135	5054301241	4849906956	4946757287	18969024484	5228386904	880810453	281180519	1761620907	562361039	9.3	10.8	-3.6	6e-06	2e-05
Q$512	Q9WUM5	SUCA_MOUSE	Suclg1	Succinyl-CoA ligase [ADP/GDP-forming] subunit alpha, mitochondrial	Mus musculus	1	29.19	6	7	10	1	1	1	1	161076393	177594093	184690195	153316898	39395900	53076050	40934150	56415650	169169394	47455438	7238031	4275512	14476062	8551024	8.6	18	-3.6	7e-06	2e-05
Q$513	Q9WV35	ABEC2_MOUSE	Apobec2	Probable C-)U-editing enzyme APOBEC-2	Mus musculus	1	67.86	10	11	19	1	1	1	1	248671250	276326250	267744750	275070500	83622300	77258200	68714250	94261050	266953188	80963950	6380967	5382591	12761934	10765182	4.8	13.3	-3.3	5e-07	2e-06
Q$514	Q9Z1E4	GYS1_MOUSE	Gys1	Glycogen [starch] synthase, muscle	Mus musculus	1	16.26	7	7	7	0.5	0.375	0.5	1	99527998	117693265	121906683	115528928	28118140	35916200	30627133	36333100	113664218	32748643	4894566	2017096	9789132	4034192	8.6	12.3	-3.5	5e-06	1e-05
Q$515	Q9Z2I9	SUCB1_MOUSE	Sucla2	Succinyl-CoA ligase [ADP-forming] subunit beta, mitochondrial	Mus musculus	1	51.84	18	18	20	1	1	1	1	863219403	974096275	876192250	869224145	260357831	259647377	334875186	290417847	895683018	286324560	26271796	17700898	52543592	35401795	5.9	12.4	-3.1	1e-06	4e-06
Q$516	Q9Z2T6	KRT85_MOUSE	Krt85	Keratin, type II cuticular Hb5	Mus musculus	1	16.96	8	8	9	0.542	0.875	0.375	1	230232512	256327735	354189502	438598060	108051036	116763740	80966750	85556380	319836952	97834476	47737716	8650467	95475433	17300934	29.9	17.7	-3.3	0.02	0.03
Q$517	Q9Z320	K1C27_MOUSE	Krt27	Keratin, type I cytoskeletal 27	Mus musculus	1	16.29	2	2	2	0.542	0.5	0.625	1	1141407250	1217337375	1238975875	1523745083	377795234	332461259	293460450	317698525	1280366396	330353867	83779802	17739800	167559604	35479601	13.1	10.7	-3.9	0.001	0.002
Q$518	V9GX06	V9GX06_MOUSE	Gm11214	Uncharacterized protein (Fragment)	Mus musculus	1	19.67	2	4	7	1	1	1	1	1028580000	1164387250	1129336000	1280265250	385258000	310213400	378428150	305900650	1150642125	344950050	51916757	21363919	103833515	42727838	9	12.4	-3.3	7e-06	2e-05
Q$519	V9GX31	V9GX31_MOUSE	Gm12728	Uncharacterized protein	Mus musculus	1	15.58	1	1	1	1	1	1	1	11658125	12304500	11457750	13359875	4154650	3182150	5998000	4026300	12195063	4340275	428242	593179	856484	1186359	7	27.3	-2.8	4e-05	0.0001
