# Supplementary material for: Cancer and Chemotherapy Contribute to Muscle Loss by Activating Common Signaling Pathways
Source: Front Physiol. 2016 Oct 19;7:472. doi: 10.3389/fphys.2016.00472 (PMC5070123; doi:10.3389/fphys.2016.00472)
Supplement: Table S3 — Peptide identification and protein coverage. [file Table3.XLS]

## Sheet: table (FINAL)
					C26 vs Control		Folfiri vs Vehicle
	Protein ID	Protein Entry	Gene Name	Protein Name	Fold Change	p value	Fold Change	p value	Function
CALCIUM-RELATED PROTEINS
	P63328	PP2BA_MOUSE	Ppp3ca	Serine/threonine-protein phosphatase 2B catalytic subunit alpha isoform	-1.57912	0.00993657			Calcium-dependent, calmodulin-stimulated protein phosphatase
	P07356	ANXA2_MOUSE	Anxa2	Annexin A2	-1.71659	0.0138146	-2.6	7e-06	Calcium-regulated membrane-binding protein
	P14824	ANXA6_MOUSE	Anxa6	Annexin A6	-1.52953	0.00194936	-3.2	7e-06	Regulator of calcium release from intracellular stores
	Q3TMP8	TM38A_MOUSE	Tmem38a	Trimeric intracellular cation channel type A	-1.60773	0.00303327	-3.9	4e-05	Maintenance of rapid intracellular calcium release
	Q8CC27	CACB2_MOUSE	Cacnb2	Voltage-dependent L-type calcium channel subunit beta-2	-1.70207	0.00349999	-3.5	3e-05	Increase of peak calcium current, modulation of G protein inhibition
	P62204	CALM_MOUSE	Calm1	Calmodulin	-1.4829	0.00524147	-3.4	2e-05	Control of a large number of enzymes, ion channels, aquaporins and other proteins by calcium
	Q7TQ48	SRCA_MOUSE	Srl	Sarcalumenin	-1.4772	0.00629666	-3.5	0.0004	Regulation of calcium transport
	Q8R3Z5	CACB1_MOUSE	Cacnb1	Voltage-dependent L-type calcium channel subunit beta-1	-1.46858	0.0140059	-3.2	8e-06	Increase of peak calcium current, modulation of G protein inhibition
	Q3MI48	JSPR1_MOUSE	Jsrp1	Junctional sarcoplasmic reticulum protein 1	-1.73278	0.0197266	-3.1	0.0002	Skeletal muscle excitation/contraction coupling; regulation of the voltage-sensitive calcium channel CACNA1S
	O55143	AT2A2_MOUSE	Atp2a2	Sarcoplasmic/endoplasmic reticulum calcium ATPase 2	-1.62442	0.0202046	-3.9	0.0005	Hydrolysis of ATP coupled with the translocation of calcium from the cytosol to the sarcoplasmic reticulum lumen
	Q8R429	AT2A1_MOUSE	Atp2a1	Sarcoplasmic/endoplasmic reticulum calcium ATPase 1	-1.58332	0.0258257	-4	2e-05	Reuptake of cytosolic calcium into the sarcoplasmic reticulum
	P32848	PRVA_MOUSE	Pvalb	Parvalbumin alpha			-3.8	4e-05	Relaxation after contraction, calcium binding protein
	Q02789	CAC1S_MOUSE	Cacna1s	Voltage-dependent L-type calcium channel subunit alpha-1S			-3.8	2e-05	Entry of calcium ions into excitable cells
	O09165	CASQ1_MOUSE	Casq1	Calsequestrin-1			-3.4	2e-06	Regulator of internal calcium store in muscle
	P11798	KCC2A_MOUSE	Camk2a	Calcium/calmodulin-dependent protein kinase type II subunit alpha			-4.3	3e-05	Long-term potentiation and neurotransmitter release in the central nervous system
	P08207	S10AA_MOUSE	S100a10	Protein S100-A10			-2.5	0.0003	Regulator of protein phosphorylation of ANXA2 monomer
	E9PZQ0	RYR1_MOUSE	Ryr1	Ryanodine receptor 1			-3.5	0.003	Release of calcium from the sarcoplasmic reticulum into the cytoplasm
	O09161	CASQ2_MOUSE	Casq2	Calsequestrin-2			Folfiri only		Regulator of the release of lumenal calcium via the calcium release channel RYR2
	P97384	ANX11_MOUSE	Anxa11	Annexin A11			Folfiri only		Binding to calcyclin in a calcium-dependent manner
	Q99MQ4	ASPN_MOUSE	Aspn	Asporin			Folfiri only		Calcium binding, osteoblast-driven collagen biomineralization activity
INFLAMMATION
	Q91X72	HEMO_MOUSE	Hpx	Hemopexin	C26 only		Folfiri only		Positive acute phase protein
	Q60590	A1AG1_MOUSE	Orm1	Alpha-1-acid glycoprotein 1	C26 only		Folfiri only		Positive acute phase protein
	P01027	CO3_MOUSE	C3	Complement C3	C26 only				Positive acute phase protein
	Q8K0E8	FIBB_MOUSE	Fgb	Fibrinogen beta chain	C26 only				Positive acute phase protein
	E9PV24	FIBA_MOUSE	Fga	Fibrinogen alpha chain	C26 only				Positive acute phase protein
	Q61646	HPT_MOUSE	Hp	Haptoglobin	C26 only				Positive acute phase protein
	Q8VCM7	FIBG_MOUSE	Fgg	Fibrinogen gamma chain	C26 only				Positive acute phase protein
	Q61838	A2M_MOUSE	A2m	Alpha-2-macroglobulin	C26 only				Positive acute phase protein
	P07758	A1AT1_MOUSE	Serpina1a	Alpha-1-antitrypsin 1-1	-1.50634	0.0210596			Positive acute phase protein
	Q921I1	TRFE_MOUSE	Tf	Serotransferrin	-1.47986	0.000730842	-3.3	2e-05	Negative acute phase protein
	P07724	ALBU_MOUSE	Alb	Serum albumin	-1.79766	0.00397565	-3	5e-05	Negative acute phase protein
	Q00896	A1AT3_MOUSE	Serpina1c	Alpha-1-antitrypsin 1-3	-1.46553	0.0148122	-3.5	5e-05	Positive acute phase protein
	P07309	TTHY_MOUSE	Ttr	Transthyretin	Control only		-2.6	0.0006	Negative acute phase protein
	P22599	A1AT2_MOUSE	Serpina1b	Alpha-1-antitrypsin 1-2			-3.2	3e-07	Positive acute phase
	P09528	FRIH_MOUSE	Fth1	Ferritin heavy chain			-2.9	3e-05	Positive acute phase
	P29391	FRIL1_MOUSE	Ftl1	Ferritin light chain 1			-2.3	0.005	Positive acute phase
	P34884	MIF_MOUSE	Mif	Macrophage migration inhibitory factor			-2.7	1e-05	Pro inflammatory cytokine
	P07759	SPA3K_MOUSE	Serpina3k	Serine protease inhibitor A3K			-3.4	2e-05	Positive acute phase
	Q60854	SPB6_MOUSE	Serpinb6	Serpin B6			-3.6	0.01	Positive acute phase
METABOLISM
Glicids	O70571	PDK4_MOUSE	Pdk4	[Pyruvate dehydrogenase (acetyl-transferring)] kinase isozyme 4, mitochondrial	C26 only				Regulator of glucose and fatty acid metabolism and homeostasis
	Q05920	PYC_MOUSE	Pc	Pyruvate carboxylase, mitochondrial	-1.56009	0.0128972			Regulator of gluconeogenesis and lipids metabolism
	Q07417	ACADS_MOUSE	Acads	Short-chain specific acyl-CoA dehydrogenase, mitochondrial	-1.81181	0.0519186			Introduction of a double bond at position 2 in saturated acyl-CoAs of short chain length
	Q8BMF4	ODP2_MOUSE	Dlat	Dihydrolipoyllysine-residue acetyltransferase component of pyruvate dehydrogenase complex, mitochondrial	-1.59397	0.000901097	-3.5	3e-07	Regulator of pyruvate metabolism
	P13707	GPDA_MOUSE	Gpd1	Glycerol-3-phosphate dehydrogenase [NAD(+)], cytoplasmic	-1.55178	0.00177134	-3.6	0.0007	Regulator of glycerol metabolism
	P17751	TPIS_MOUSE	Tpi1	Triosephosphate isomerase	-1.47449	0.00241977	-3	8e-06	Regulator of glicolysis
	P35486	ODPA_MOUSE	Pdha1	Pyruvate dehydrogenase E1 component subunit alpha, somatic form, mitochondrial	-1.87489	0.00323627	-3.4	7e-05	Regulator of pyruvate metabolism
	P18826	KPB1_MOUSE	Phka1	Phosphorylase b kinase regulatory subunit alpha, skeletal muscle isoform	-1.52049	0.00328851	-3	3e-06	Regulator of glycogen metabolism
	Q64521	GPDM_MOUSE	Gpd2	Glycerol-3-phosphate dehydrogenase, mitochondrial	-1.78978	0.00370586	-3.7	9e-06	Regulator of glycerol metabolism
	Q9D051	ODPB_MOUSE	Pdhb	Pyruvate dehydrogenase E1 component subunit beta, mitochondrial	-1.68477	0.00374355	-3.1	0.0006	Regulator of pyruvate metabolism
	P17182	ENOA_MOUSE	Eno1	Alpha-enolase	-1.45639	0.00383321	-3.2	7e-05	Regulator of glicolysis
	P52480	KPYM_MOUSE	Pkm	Pyruvate kinase PKM	-1.49741	0.00413457	-3.5	4e-06	Regulator of glicolysis
	P16125	LDHB_MOUSE	Ldhb	L-lactate dehydrogenase B chain	-1.62953	0.00449277	-3.6	2e-05	Regulator of pyruvate metabolism
	P47857	PFKAM_MOUSE	Pfkm	ATP-dependent 6-phosphofructokinase, muscle type	-1.61169	0.0045948	-3.6	0.0004	Regulator of glicolysis
	A6ZI46	A6ZI46_MOUSE	Aldoart1	Fructose-bisphosphate aldolase	-1.51926	0.00462106	-3.1	1e-05	Regulator of glicolysis
	F8VPN4	F8VPN4_MOUSE	Agl	Protein Agl	-1.49903	0.00537741	-3.4	3e-06	Regulator of glycogen metabolism
	P05064	ALDOA_MOUSE	Aldoa	Fructose-bisphosphate aldolase A	-1.51795	0.0056232	-3.1	9e-06	Regulator of glicolysis
	Q9Z1E4	GYS1_MOUSE	Gys1	Glycogen [starch] synthase, muscle	-1.68821	0.00624365	-3.5	1e-05	Regulator of glycogen metabolism
	P16858	G3P_MOUSE	Gapdh	Glyceraldehyde-3-phosphate dehydrogenase	-1.5027	0.0084373	-3.3	8e-06	Regulator of glicolysis
	O70250	PGAM2_MOUSE	Pgam2	Phosphoglycerate mutase 2	-1.47807	0.00943117	-3.4	0.0004	Regulator of glicolysis
	P06151	LDHA_MOUSE	Ldha	L-lactate dehydrogenase A chain	-1.48194	0.0115291	-3.5	0.0005	Regulator of pyruvate metabolism
	Q9WUB3	PYGM_MOUSE	Pygm	Glycogen phosphorylase, muscle form	-1.49648	0.0134293	-3.6	2e-05	Regulator of glycogen metabolism
	Q9R062	GLYG_MOUSE	Gyg1	Glycogenin-1	-1.47603	0.013709	-3.3	1e-05	Regulator of glycogen metabolism
	P21550	ENOB_MOUSE	Eno3	Beta-enolase			-3.3	1e-05	Regulator of glicolysis
	P17183	ENOG_MOUSE	Eno2	Gamma-enolase			-3.2	7e-06	Regulator of glicolysis
	P70695	F16P2_MOUSE	Fbp2	Fructose-1,6-bisphosphatase isozyme 2			-4.1	5e-05	Regulator of gluconeogenesis
	F6SAC3	F6SAC3_MOUSE	Gm1840	Glucose-6-phosphate isomerase			-3.5	0.0003	Regulator of glicolysis
	P06745	G6PI_MOUSE	Gpi	Glucose-6-phosphate isomerase			-3.7	5e-07	Regulator of glicolysis
	P09411	PGK1_MOUSE	Pgk1	Phosphoglycerate kinase 1			-3	3e-06	Regulator of glicolysis
	Q9D0F9	PGM1_MOUSE	Pgm1	Phosphoglucomutase-1			-3.5	0.0006	Regulator of glicolysis and gluconeogenesis
	P07934	PHKG1_MOUSE	Phkg1	Phosphorylase b kinase gamma catalytic chain, skeletal muscle/heart isoform			-4.1	5e-05	Regulator of glycogen metabolism
	Q8CI94	PYGB_MOUSE	Pygb	Glycogen phosphorylase, brain form			-3.5	1e-05	Regulator of glycogen metabolism
	Q9ET01	PYGL_MOUSE	Pygl	Glycogen phosphorylase, liver form			-3.6	1e-05	Regulator of glycogen metabolism
	Q91ZJ5	UGPA_MOUSE	Ugp2	UTP--glucose-1-phosphate uridylyltransferase			-3.3	2e-05	Glucosyl donor in cellular metabolic pathways
Lipids	P97823	LYPA1_MOUSE	Lypla1	Acyl-protein thioesterase 1	-1.48697	0.0015853	-2.7	9e-07	Lysophospholipase activity
	P47934	CACP_MOUSE	Crat	Carnitine O-acetyltransferase	-1.50444	0.000682679	-2.9	0.002	Specific for short chain fatty acids. Transport of acetyl-CoA into mitochondria
	P50544	ACADV_MOUSE	Acadvl	Very long-chain specific acyl-CoA dehydrogenase, mitochondrial	-1.62516	0.000869119	-3.5	0.0008	Beta-oxidation
	Q8BH95	ECHM_MOUSE	Echs1	Enoyl-CoA hydratase, mitochondrial	-1.92461	0.00207291	-3	1e-07	Beta-oxidation
	Q8BWT1	THIM_MOUSE	Acaa2	3-ketoacyl-CoA thiolase, mitochondrial	-1.80191	0.00330103	-2.6	0.0005	Beta-oxidation
	P31786	ACBP_MOUSE	Dbi	Acyl-CoA-binding protein	-1.46526	0.00333105	-2.9	4e-05	Intracellular carrier of acyl-CoA esters
	Q924X2	CPT1B_MOUSE	Cpt1b	Carnitine O-palmitoyltransferase 1, muscle isoform	-1.90558	0.00353031	-2.8	7e-06	Beta-oxidation
	P51174	ACADL_MOUSE	Acadl	Long-chain specific acyl-CoA dehydrogenase, mitochondrial	-1.63053	0.00470307	-3	9e-05	Beta-oxidation
	Q8BMS1	ECHA_MOUSE	Hadha	Trifunctional enzyme subunit alpha, mitochondrial	-1.7723	0.00790324	-2.7	6e-05	Beta-oxidation
	Q61425	HCDH_MOUSE	Hadh	Hydroxyacyl-coenzyme A dehydrogenase, mitochondrial	-1.95262	0.0118134	-3	2e-05	Beta-oxidation
	P45952	ACADM_MOUSE	Acadm	Medium-chain specific acyl-CoA dehydrogenase, mitochondrial	-1.88945	0.0123353	-2.3	0.01	Beta-oxidation
	P42125	ECI1_MOUSE	Eci1	Enoyl-CoA delta isomerase 1, mitochondrial	-2.12721	0.0140998	-3	0.0002	Beta-oxidation
	Q99JY0	ECHB_MOUSE	Hadhb	Trifunctional enzyme subunit beta, mitochondrial	-1.77981	0.0143057	-4.1	5e-05	Beta-oxidation
	P41216	ACSL1_MOUSE	Acsl1	Long-chain-fatty-acid--CoA ligase 1	-1.81343	0.0181744	-2.7	0.0004	Activation of long-chain fatty acids for both synthesis and degradation of lipids
	Q91V79	FITM1_MOUSE	Fitm1	Fat storage-inducing transmembrane protein 1	-1.48022	0.0215064	-3.5	2e-06	Lipid droplet accumulation
	Q9CQ62	DECR_MOUSE	Decr1	2,4-dienoyl-CoA reductase, mitochondrial	-1.50491	0.0502338	-3.4	7e-06	Beta-oxidation
	P19096	FAS_MOUSE	Fasn	Fatty acid synthase	C26 only		Folfiri only		Regulator of fatty acids synthesis
	Q9CQR4	ACO13_MOUSE	Acot13	Acyl-coenzyme A thioesterase 13			-3.5	7e-08	Fatty acids metabolism
	Q00623	APOA1_MOUSE	Apoa1	Apolipoprotein A-I			-3.4	2e-06	Reverse transport of cholesterol from tissues to the liver for excretion
	D3Z5G7	D3Z5G7_MOUSE	Ces1b	Carboxylic ester hydrolase			-2.6	0.001	Lipase
	P11404	FABPH_MOUSE	Fabp3	Fatty acid-binding protein, heart			-3.3	6e-07	Binding to fatty acids
	P04117	FABP4_MOUSE	Fabp4	Fatty acid-binding protein, adipocyte			-2.6	4e-05	Binding to fatty acids
	Q9QYR9	ACOT2_MOUSE	Acot2	Acyl-coenzyme A thioesterase 2, mitochondrial			Folfiri only		Hydrolysis of acyl-CoAs to the free fatty acid and coenzyme A
	Q8CGN5	PLIN1_MOUSE	Plin1	Perilipin-1			Folfiri only		Modulation of lypolysis and triglyceride levels
	O08756	HCD2_MOUSE	Hsd17b10	3-hydroxyacyl-CoA dehydrogenase type-2			Folfiri only		Beta-oxidation
Ketone body	Q8QZT1	THIL_MOUSE	Acat1	Acetyl-CoA acetyltransferase, mitochondrial	-1.59328	2.03657e-05	-3.2	6e-06	Ketone body metabolism
	Q9D0K2	SCOT1_MOUSE	Oxct1	Succinyl-CoA:3-ketoacid coenzyme A transferase 1, mitochondrial	-1.60242	0.00630325	-3.5	0.0001	Ketone body catabolism
Aminoacids	P23506	PIMT_MOUSE	Pcmt1	Protein-L-isoaspartate(D-aspartate) O-methyltransferase			-3.4	4e-05	Methyl esterification of L-isoaspartyl and D-aspartyl residues in peptides and proteins from spontaneous decomposition of normal L-aspartyl and L-asparaginyl residues
	Q99J99	THTM_MOUSE	Mpst	3-mercaptopyruvate sulfurtransferase			-3.4	6e-06	Catabolism of cysteine
	Q8R1G2	CMBL_MOUSE	Cmbl	Carboxymethylenebutenolidase homolog	C26 only		-3.2	0.0001	Cysteine hydrolase
	Q9R0P3	ESTD_MOUSE	Esd	S-formylglutathione hydrolase	C26 only		-2.8	5e-06	Serine hydrolase
	Q8BH59	CMC1_MOUSE	Slc25a12	Calcium-binding mitochondrial carrier protein Aralar1	-1.55851	0.005029	-3.3	7e-05	Calcium-dependent exchange of cytoplasmic glutamate with mitochondrial aspartate
	P05202	AATM_MOUSE	Got2	Aspartate aminotransferase, mitochondrial	-2.01396	0.0077419	-2.5	0.02	Amino acid metabolism
	O08749	DLDH_MOUSE	Dld	Dihydrolipoyl dehydrogenase, mitochondrial	-1.66199	0.00995885	-3.1	2e-05	Glycine cleavage system
	P05201	AATC_MOUSE	Got1	Aspartate aminotransferase, cytoplasmic	-1.65675	0.0119612	-3.1	4e-05	Biosynthesis of L-glutamate from L-aspartate or L-cysteine
	Q8BVI4	DHPR_MOUSE	Qdpr	Dihydropteridine reductase	-1.47325	0.0244468	-3	5e-06	Production of tetrahydrobiopterin, an essential cofactor for phenylalanine, tyrosine, and tryptophan hydroxylases
	Q9EQ20	MMSA_MOUSE	Aldh6a1	Methylmalonate-semialdehyde dehydrogenase [acylating], mitochondrial	-1.56941	0.00120796	Folfiri only		Valine and pyrimidine metabolism
	Q8QZS1	HIBCH_MOUSE	Hibch	3-hydroxyisobutyryl-CoA hydrolase, mitochondrial			Folfiri only		L-valine degradation
	Q9JHI5	IVD_MOUSE	Ivd	Isovaleryl-CoA dehydrogenase, mitochondrial			Folfiri only		L-leucine degradation
	Q8C196	CPSM_MOUSE	Cps1	Carbamoyl-phosphate synthase [ammonia], mitochondrial	Control only				Urea cycle
Nucleotides	P40142	TKT_MOUSE	Tkt	Transketolase	C26 only				Pentose phosphate pathway
	Q60597	ODO1_MOUSE	Ogdh	2-oxoglutarate dehydrogenase, mitochondrial	-1.80737	0.00364274			Conversion of 2-oxoglutarate to succinyl-CoA and CO2
	P70349	HINT1_MOUSE	Hint1	Histidine triad nucleotide-binding protein 1	-1.70157	0.00107476	-3.3	2e-06	Purine metabolism
	P28650	PURA1_MOUSE	Adssl1	Adenylosuccinate synthetase isozyme 1	-1.50683	0.00661299	-3.3	7e-07	Biosynthesis of AMP from IMP
	P54822	PUR8_MOUSE	Adsl	Adenylosuccinate lyase	-1.48784	0.00714258	-3.3	0.005	De novo AMP synthesis
	Q3V1D3	AMPD1_MOUSE	Ampd1	AMP deaminase 1	-1.5505	0.0207615	-3.5	0.002	AMP deaminase
	Q9R0Y5	KAD1_MOUSE	Ak1	Adenylate kinase isoenzyme 1			-3.1	3e-05	Transfer of th eterminal phosphate group between ATP and AMP
	Q01768	NDKB_MOUSE	Nme2	Nucleoside diphosphate kinase B			-3.1	8e-05	Synthesis of nucleoside triphosphates other than ATP
	Q9DCZ1	GMPR1_MOUSE	Gmpr	GMP reductase 1			Folfiri only		NADPH-dependent deamination of GMP to IMP
Krebs cycle	Q91WS0	CISD1_MOUSE	Cisd1	CDGSH iron-sulfur domain-containing protein 1	Control only				Regulation of maximal capacity for electron transport and oxidative phosphorylation
	Q9Z2I9	SUCB1_MOUSE	Sucla2	Succinyl-CoA ligase [ADP-forming] subunit beta, mitochondrial	-1.56306	0.000329575	-3.1	4e-06	Krebs cycle
	Q9D6R2	IDH3A_MOUSE	Idh3a	Isocitrate dehydrogenase [NAD] subunit alpha, mitochondrial	-1.56707	0.00137277	-3.3	0.0007	Krebs cycle
	Q91VA7	Q91VA7_MOUSE	Idh3b	Isocitrate dehydrogenase [NAD] subunit, mitochondrial	-1.7567	0.00321722	-3.3	1e-05	Krebs cycle
	Q9CZU6	CISY_MOUSE	Cs	Citrate synthase, mitochondrial	-1.85924	0.00357639	-3.3	4e-06	Krebs cycle
	P70404	IDHG1_MOUSE	Idh3g	Isocitrate dehydrogenase [NAD] subunit gamma 1, mitochondrial	-1.73156	0.00489031	-3.3	8e-06	Krebs cycle
	P08249	MDHM_MOUSE	Mdh2	Malate dehydrogenase, mitochondrial	-2.01607	0.00671836	-2.7	0.001	Krebs cycle
	Q9WUM5	SUCA_MOUSE	Suclg1	Succinyl-CoA ligase [ADP/GDP-forming] subunit alpha, mitochondrial	-1.93347	0.00674015	-3.6	2e-05	Krebs cycle
	Q99KI0	ACON_MOUSE	Aco2	Aconitate hydratase, mitochondrial	-1.68905	0.00713723	-2.9	4e-05	Krebs cycle
	Q9D2G2	ODO2_MOUSE	Dlst	Dihydrolipoyllysine-residue succinyltransferase component of 2-oxoglutarate dehydrogenase complex, mitochondrial	-1.83964	0.00777712	-2.7	0.003	Conversion of 2-oxoglutarate to succinyl-CoA and CO2
	P97807	FUMH_MOUSE	Fh	Fumarate hydratase, mitochondrial	-1.6379	0.00818938	-2.9	4e-05	Krebs cycle
	P14152	MDHC_MOUSE	Mdh1	Malate dehydrogenase, cytoplasmic	-1.68202	0.0127622	-2.9	0.0004	Krebs cycle
	Q9CR62	M2OM_MOUSE	Slc25a11	Mitochondrial 2-oxoglutarate/malate carrier protein	-1.98109	0.0149177	-2.8	0.0007	Transport of 2-oxoglutarate across the inner mitochondrial membrane
	P54071	IDHP_MOUSE	Idh2	Isocitrate dehydrogenase [NADP], mitochondrial			-2.9	0.006	Krebs cycle
	Q9D023	MPC2_MOUSE	Mpc2	Mitochondrial pyruvate carrier 2			Folfiri only		Uptake of pyruvate into mitochondria
	Q99MN9	PCCB_MOUSE	Pccb	Propionyl-CoA carboxylase beta chain, mitochondrial			Folfiri only		Synthesizes succinyl-CoA from propanoyl-CoA
	Q91V92	ACLY_MOUSE	Acly	ATP-citrate synthase			Folfiri only		Krebs cycle
Respiratory chain	P56392	CX7A1_MOUSE	Cox7a1	Cytochrome c oxidase subunit 7A1, mitochondrial	Control only		-3.7	1e-05	Complex IV
	P52503	NDUS6_MOUSE	Ndufs6	NADH dehydrogenase [ubiquinone] iron-sulfur protein 6, mitochondrial	Control only		-3.1	0.004	Complex I
	Q99LY9	NDUS5_MOUSE	Ndufs5	NADH dehydrogenase [ubiquinone] iron-sulfur protein 5	Control only		-2.9	0.0006	Complex I
	Q99LC5	ETFA_MOUSE	Etfa	Electron transfer flavoprotein subunit alpha, mitochondrial	-1.64063	0.000342339	-3	2e-05	Complex I
	Q91VR2	ATPG_MOUSE	Atp5c1	ATP synthase subunit gamma, mitochondrial	-1.82456	0.00064793	-2.9	0.0004	ATPase complex
	P56135	ATPK_MOUSE	Atp5j2	ATP synthase subunit f, mitochondrial	-1.77438	0.000967483	-3.8	0.0001	ATPase complex
	P56480	ATPB_MOUSE	Atp5b	ATP synthase subunit beta, mitochondrial	-1.93824	0.00189167	-2.6	0.0006	ATPase complex
	Q8K1Z0	COQ9_MOUSE	Coq9	Ubiquinone biosynthesis protein COQ9, mitochondrial	-1.74556	0.00195302	-2.7	0.002	Biosynthesis of coenzyme Q
	Q8K3J1	NDUS8_MOUSE	Ndufs8	NADH dehydrogenase [ubiquinone] iron-sulfur protein 8, mitochondrial	-2.11897	0.00197179	-2.6	0.002	Complex I
	Q60936	ADCK3_MOUSE	Adck3	Atypical kinase ADCK3, mitochondrial	-1.92039	0.00206417	-2.5	1e-05	Biosynthesis of coenzyme Q
	Q9CPP6	NDUA5_MOUSE	Ndufa5	NADH dehydrogenase [ubiquinone] 1 alpha subcomplex subunit 5	-1.72352	0.00212582	-3.4	2e-06	Complex I
	Q9CPQ1	COX6C_MOUSE	Cox6c	Cytochrome c oxidase subunit 6C	-1.5663	0.0021311	-3.2	3e-05	Complex IV
	Q9DCT2	NDUS3_MOUSE	Ndufs3	NADH dehydrogenase [ubiquinone] iron-sulfur protein 3, mitochondrial	-1.75526	0.00229935	-3.2	2e-05	Complex I
	Q91VD9	NDUS1_MOUSE	Ndufs1	NADH-ubiquinone oxidoreductase 75 kDa subunit, mitochondrial	-1.65926	0.0024439	-3.1	0.0007	Complex I
	Q9CQ75	NDUA2_MOUSE	Ndufa2	NADH dehydrogenase [ubiquinone] 1 alpha subcomplex subunit 2	-2.00273	0.00302418	-3.5	2e-05	Complex I
	Q9CQZ5	NDUA6_MOUSE	Ndufa6	NADH dehydrogenase [ubiquinone] 1 alpha subcomplex subunit 6	-1.61458	0.00310394	-3.6	0.005	Complex I
	Q9DCJ5	NDUA8_MOUSE	Ndufa8	NADH dehydrogenase [ubiquinone] 1 alpha subcomplex subunit 8	-2.04058	0.00326028	-2.7	0.0003	Complex I
	Q9DCS9	NDUBA_MOUSE	Ndufb10	NADH dehydrogenase [ubiquinone] 1 beta subcomplex subunit 10	-2.10038	0.00339087	-2.6	0.002	Complex I
	Q03265	ATPA_MOUSE	Atp5a1	ATP synthase subunit alpha, mitochondrial	-1.83435	0.00344459	-2.8	0.0002	ATPase complex
	P56382	ATP5E_MOUSE	Atp5e	ATP synthase subunit epsilon, mitochondrial	-2.11509	0.00347181	-2.7	0.002	ATPase complex
	Q8K2B3	SDHA_MOUSE	Sdha	Succinate dehydrogenase [ubiquinone] flavoprotein subunit, mitochondrial	-1.79898	0.00356241	-3.5	4e-06	Complex II
	P12787	COX5A_MOUSE	Cox5a	Cytochrome c oxidase subunit 5A, mitochondrial	-2.02129	0.00359604	-2.7	0.0004	Complex IV
	P56391	CX6B1_MOUSE	Cox6b1	Cytochrome c oxidase subunit 6B1	-2.10245	0.0041285	-2.5	0.001	Complex IV
	P19783	COX41_MOUSE	Cox4i1	Cytochrome c oxidase subunit 4 isoform 1, mitochondrial	-2.04246	0.00476806	-3.1	0.0006	Complex IV
	Q99LC3	NDUAA_MOUSE	Ndufa10	NADH dehydrogenase [ubiquinone] 1 alpha subcomplex subunit 10, mitochondrial	-1.73308	0.00483793	-2.9	4e-06	Complex I
	Q91WD5	NDUS2_MOUSE	Ndufs2	NADH dehydrogenase [ubiquinone] iron-sulfur protein 2, mitochondrial	-1.83376	0.00484173	-4	6e-07	Complex I
	Q9CPQ8	ATP5L_MOUSE	Atp5l	ATP synthase subunit g, mitochondrial	-1.7998	0.00490078	-3.4	2e-06	ATPase complex
	P48962	ADT1_MOUSE	Slc25a4	ADP/ATP translocase 1	-1.95517	0.0050441	-3	0.004	Exchange of cytoplasmic ADP with mitochondrial ATP
	Q06185	ATP5I_MOUSE	Atp5i	ATP synthase subunit e, mitochondrial	-1.65589	0.00511163	-3.8	0.002	ATPase complex
	Q9DB20	ATPO_MOUSE	Atp5o	ATP synthase subunit O, mitochondrial	-2.10367	0.00518013	-2.5	0.004	ATPase complex
	Q9CZ13	QCR1_MOUSE	Uqcrc1	Cytochrome b-c1 complex subunit 1, mitochondrial	-1.96852	0.00561422	-2.8	0.0002	Complex III
	Q9D3D9	ATPD_MOUSE	Atp5d	ATP synthase subunit delta, mitochondrial	-2.0247	0.00589872	-2.7	0.0005	ATPase complex
	Q9D855	QCR7_MOUSE	Uqcrb	Cytochrome b-c1 complex subunit 7	-1.98775	0.00594047	-2.7	0.001	Complex III
	P19536	COX5B_MOUSE	Cox5b	Cytochrome c oxidase subunit 5B, mitochondrial	-2.10008	0.00648446	-2.6	0.001	Complex IV
	Q9D6J6	NDUV2_MOUSE	Ndufv2	NADH dehydrogenase [ubiquinone] flavoprotein 2, mitochondrial	-1.66349	0.00650752	-3.4	1e-07	Complex I
	Q9DCX2	ATP5H_MOUSE	Atp5h	ATP synthase subunit d, mitochondrial	-1.67569	0.00749376	-2.4	0.009	ATPase complex
	Q9DB77	QCR2_MOUSE	Uqcrc2	Cytochrome b-c1 complex subunit 2, mitochondrial	-1.74955	0.00766169	-3	6e-05	Complex III
	Q9DC69	NDUA9_MOUSE	Ndufa9	NADH dehydrogenase [ubiquinone] 1 alpha subcomplex subunit 9, mitochondrial	-2.02493	0.00787355	-2.9	4e-07	Complex I
	Q9CR68	UCRI_MOUSE	Uqcrfs1	Cytochrome b-c1 complex subunit Rieske, mitochondrial	-1.96505	0.00816632	-2.8	0.0005	Complex III
	P62897	CYC_MOUSE	Cycs	Cytochrome c, somatic	-1.53083	0.00854229	-3.4	2e-06	Between complex III and complex IV
	Q9CQ69	QCR8_MOUSE	Uqcrq	Cytochrome b-c1 complex subunit 8	-1.47038	0.00940277	-3.3	3e-06	Complex III
	Q62425	NDUA4_MOUSE	Ndufa4	Cytochrome c oxidase subunit NDUFA4	-2.09791	0.0131471	-2.7	0.001	Complex IV
	Q9ERS2	NDUAD_MOUSE	Ndufa13	NADH dehydrogenase [ubiquinone] 1 alpha subcomplex subunit 13	-1.61804	0.0136486	-3.2	0.001	Complex I
	Q9CQA3	SDHB_MOUSE	Sdhb	Succinate dehydrogenase [ubiquinone] iron-sulfur subunit, mitochondrial	-2.17217	0.0140203	-2.5	0.006	Complex II
	P97450	ATP5J_MOUSE	Atp5j	ATP synthase-coupling factor 6, mitochondrial	-1.64612	0.0162379	-3.7	2e-05	ATPase complex
	Q9DCW4	ETFB_MOUSE	Etfb	Electron transfer flavoprotein subunit beta	-1.83332	0.017648	-2.2	0.01	Complex I
	Q9CQQ7	AT5F1_MOUSE	Atp5f1	ATP synthase F(0) complex subunit B1, mitochondrial	-2.10251	0.0206129	-2.3	0.03	ATPase complex
	Q8VEM8	MPCP_MOUSE	Slc25a3	Phosphate carrier protein, mitochondrial	-1.91427	0.00861507	-2.9	0.001	Transport of phosphate groups from the cytosol to mitochondrial matrix
	Q9D0M3	CY1_MOUSE	Cyc1	Cytochrome c1, heme protein, mitochondrial	-1.52866	0.0326227	-2.9	1e-06	Complex III
	P48772	COX8B_MOUSE	Cox8b	Cytochrome c oxidase subunit 8B, mitochondrial			-3	1e-05	Complex III
	Q921G7	ETFD_MOUSE	Etfdh	Electron transfer flavoprotein-ubiquinone oxidoreductase, mitochondrial			-4.1	0.02	Complex I
	Q7TMF3	NDUAC_MOUSE	Ndufa12	NADH dehydrogenase [ubiquinone] 1 alpha subcomplex subunit 12			-2.4	0.002	Complex I
	Q9CQ54	NDUC2_MOUSE	Ndufc2	NADH dehydrogenase [ubiquinone] 1 subunit C2			-2.8	0.005	Complex I
	Q9DC70	NDUS7_MOUSE	Ndufs7	NADH dehydrogenase [ubiquinone] iron-sulfur protein 7, mitochondrial			-2.6	0.002	Complex I
	Q91YT0	NDUV1_MOUSE	Ndufv1	NADH dehydrogenase [ubiquinone] flavoprotein 1, mitochondrial			-3.2	3e-05	Complex I
	O55126	NIPS2_MOUSE	Gbas	Protein NipSnap homolog 2			-3.3	7e-06	Oxidative phosphorylation
	Q9D6J5	NDUB8_MOUSE	Ndufb8	NADH dehydrogenase [ubiquinone] 1 beta subcomplex subunit 8, mitochondrial			Folfiri only		Complex I
	Q8R1I1	QCR9_MOUSE	Uqcr10	Cytochrome b-c1 complex subunit 9			Folfiri only		Complex III
STRUCTURE
	Q61554	FBN1_MOUSE	Fbn1	Fibrillin-1	-1.63035	0.00177697			Structural components of 10-12 nm extracellular calcium-binding microfibrils
	O88346	TNNT1_MOUSE	Tnnt1	Troponin T, slow skeletal muscle	-1.51965	0.00716224			Tropomyosin-binding subunit of troponin, the thin filament regulatory complex which confers calcium-sensitivity to striated muscle actomyosin ATPase activity
	P21107	TPM3_MOUSE	Tpm3	Tropomyosin alpha-3 chain	-1.52406	0.00623288			Binding to actin filaments; muscle contraction
	Q61781	K1C14_MOUSE	Krt14	Keratin, type I cytoskeletal 14	-2.0111	0.036446			Attachement of integral membrane proteins to cytoskeletal elements; molecular link between the sarcoplasmic reticulum and myofibrils
	Q5SX40	MYH1_MOUSE	Myh1	Myosin-1	-1.68624	0.00199708			Muscle contraction
	Q00872	MYPC1_HUMAN	Mybpc1	Myosin-binding protein C, slow-type	-1.69848	0.00160815			Thick filament-associated protein
	Q8CI43	MYL6B_MOUSE	Myl6b	Myosin light chain 6B	Control only				Regulatory light chain of myosin
	Q9WUZ5	TNNI1_MOUSE	Tnni1	Troponin I, slow skeletal muscle	Control only				Inhibitory subunit of troponin, the thin filament regulatory complex which confers calcium-sensitivity to striated muscle actomyosin ATPase activity
	Q6IFX2	K1C42_MOUSE	Krt42	Keratin, type I cytoskeletal 42	Control only				Structural molecule
	O35367	KERA_MOUSE	Kera	Keratocan	C26 only		Folfiri only		Maintaining of the structure of the stromal matrix
	Q60675	LAMA2_MOUSE	Lama2	Laminin subunit alpha-2	C26 only		Folfiri only		Attachment, migration and organization of cells into tissues during embryonic development by interacting with other extracellular matrix components
	Q9JJW5	MYOZ2_MOUSE	Myoz2	Myozenin-2	Control only		-3.3	0.01	Intracellular binding proteins involved in linking Z line proteins
	B1AR69	B1AR69_MOUSE	Myh13	Myosin, heavy polypeptide 13, skeletal muscle	-2.12267	0.0168244	-3.6	1e-06	Motor activity
	A2AAJ9	OBSCN_MOUSE	Obscn	Obscurin	-1.56085	0.00117707	-3.2	1e-06	Assembly of myosin into sarcomeric A bands in striated muscle
	Q7TPR4	ACTN1_MOUSE	Actn1	Alpha-actinin-1	-1.55364	0.00133926	-3.1	2e-06	F-actin cross-linking protein
	Q9JK53	PRELP_MOUSE	Prelp	Prolargin	-1.76971	0.00135774	-3.1	5e-07	Anchoring of the basement membranes to the underlying connective tissue
	P13542	MYH8_MOUSE	Myh8	Myosin-8	-1.57574	0.00163523	-3.6	3e-05	Muscle contraction
	P45591	COF2_MOUSE	Cfl2	Cofilin-2	-1.78899	0.00177082	-3.3	0.001	Control of reversibly actin polymerization and depolymerization
	Q02566	MYH6_MOUSE	Myh6	Myosin-6	-1.59893	0.00184895	-3.7	0.002	Muscle contraction
	Q62234	MYOM1_MOUSE	Myom1	Myomesin-1	-1.51902	0.00188485	-3	0.002	Bound cytoskeleton-M-disk; contact myosin filament
	Q91YE8	SYNP2_MOUSE	Synpo2	Synaptopodin-2	-1.68575	0.00207058	-3.6	5e-06	Actin-binding and actin-bundling activity
	Q02788	CO6A2_MOUSE	Col6a2	Collagen alpha-2(VI) chain	-1.46841	0.00224141	-3.3	2e-05	Cell-binding protein
	P68372	TBB4B_MOUSE	Tubb4b	Tubulin beta-4B chain	-1.79098	0.00230678	-3.5	4e-06	Major constituent of microtubules
	P58774	TPM2_MOUSE	Tpm2	Tropomyosin beta chain	-1.49159	0.0023552	-3.3	4e-07	Binding to actin filaments in muscle and non-muscle cells
	P51667	MLRV_MOUSE	Myl2	Myosin regulatory light chain 2, ventricular/cardiac muscle isoform	-1.61409	0.00312127	-4	8e-06	Contractile protein
	P97457	MLRS_MOUSE	Mylpf	Myosin regulatory light chain 2, skeletal muscle isoform	-1.5115	0.00314986	-3.3	9e-06	Structural constituent of muscle
	P05977	MYL1_MOUSE	Myl1	Myosin light chain 1/3, skeletal muscle isoform	-1.52103	0.00342541	-3.5	4e-06	Regulatory light chain of myosin
	A2ASS6	TITIN_MOUSE	Ttn	Titin	-1.54847	0.00357655	-3.5	0.0006	Assembly and functioning of vertebrate striated muscles
	Q9JIF9	MYOTI_MOUSE	Myot	Myotilin	-1.59326	0.00360579	-2.8	0.0002	Control of myofibril assembly and stability at the Z lines in muscle cells
	P31001	DESM_MOUSE	Des	Desmin	-1.6452	0.00361553	-3.1	3e-06	Class-III intermediate filaments found in muscle cells
	P68368	TBA4A_MOUSE	Tuba4a	Tubulin alpha-4A chain	-1.72792	0.00398975	-3.7	2e-06	Major constituent of microtubules
	P70670	NACAM_MOUSE	Naca	Nascent polypeptide-associated complex subunit alpha, muscle-specific form	-1.98592	0.00428367	-3.4	0.002	Organization and assembly of thick and thin filaments of myofibril sarcomeres
	Q9JLH8	TMOD4_MOUSE	Tmod4	Tropomodulin-4	-1.82424	0.00477286	-3.3	4e-07	Blocks of the elongation and depolymerization of the actin filaments at the pointed end
	Q14BI5	Q14BI5_MOUSE	Myom2	Myomesin 2	-1.50747	0.00517255	-3.4	9e-06	structural constituent of cytoskeleton
	Q9QXS1	PLEC_MOUSE	Plec	Plectin	-1.57593	0.00545066	-3.4	0.0005	Cross-linking and stabilization of cytoskeletal intermediate filaments network and regulation of their dynamics
	P20801	TNNC2_MOUSE	Tnnc2	Troponin C, skeletal muscle	-1.45175	0.00581488	-3.6	3e-06	Central regulatory protein of striated muscle contraction
	Q5SX39	MYH4_MOUSE	Myh4	Myosin-4	-1.52387	0.00614384	-3.7	3e-05	Muscle contraction
	Q9QZ47	TNNT3_MOUSE	Tnnt3	Troponin T, fast skeletal muscle	-1.51793	0.00617611	-3.5	0.001	Tropomyosin-binding subunit of troponin, the thin filament regulatory complex which confers calcium-sensitivity to striated muscle actomyosin ATPase activity
	P58771	TPM1_MOUSE	Tpm1	Tropomyosin alpha-1 chain	-1.50416	0.0066434	-3.6	3e-05	Binding to actin filaments; muscle contraction
	O70209	PDLI3_MOUSE	Pdlim3	PDZ and LIM domain protein 3	-1.66581	0.00706933	-2.9	2e-06	Organization of actin filament arrays within muscle cells
	Q5XKE0	MYPC2_MOUSE	Mybpc2	Myosin-binding protein C, fast-type	-1.51661	0.00708077	-3.7	2e-05	Thick filament-associated protein
	P13412	TNNI2_MOUSE	Tnni2	Troponin I, fast skeletal muscle	-1.45298	0.00732501	-3.3	5e-06	Inhibitory subunit of troponin, the thin filament regulatory complex which confers calcium-sensitivity to striated muscle actomyosin ATPase activity
	P02468	LAMC1_MOUSE	Lamc1	Laminin subunit gamma-1	-1.46769	0.00750345	-3.6	2e-05	Attachment, migration and organization of cells into tissues during embryonic development by interacting with other extracellular matrix components
	P68033	ACTC_MOUSE	Actc1	Actin, alpha cardiac muscle 1	-1.4506	0.00771537	-3.2	1e-05	Cell motility
	Q8VHX6	FLNC_MOUSE	Flnc	Filamin-C	-1.59584	0.00810707	-3.1	0.0008	Actin-cross-linking protein
	P68134	ACTS_MOUSE	Acta1	Actin, alpha skeletal muscle	-1.45165	0.00882566	-3.2	9e-06	Cell motility
	P63028	TCTP_MOUSE	Tpt1	Translationally-controlled tumor protein	-1.62967	0.00922825	-3.4	0.002	Calcium binding and microtubule stabilization
	P13541	MYH3_MOUSE	Myh3	Myosin-3	-1.5801	0.0128072	-3.8	0.0001	Muscle contraction
	E9Q1W3	E9Q1W3_MOUSE	Neb	Protein Neb	-1.49986	0.0142482	-3.6	0.001	Regulation of actin filament lenght; sarcomere organization
	P48678	LMNA_MOUSE	Lmna	Prelamin-A/C	-1.54015	0.0156193	-3.5	0.004	Components of the nuclear lamina
	Q9JI91	ACTN2_MOUSE	Actn2	Alpha-actinin-2	-1.8179	0.0165923	-2.5	0.002	F-actin cross-linking protein which is thought to anchor actin to a variety of intracellular structures
	Q6NXH9	K2C73_MOUSE	Krt73	Keratin, type II cytoskeletal 73	-2.37293	0.0242708	-3.7	0.0009	Component of keratin intermediate filaments
	Q8VCR8	MYLK2_MOUSE	Mylk2	Myosin light chain kinase 2, skeletal/cardiac muscle	-1.50677	0.0260879	-3.5	0.0001	Component of keratin intermediate filaments
	Q02357	ANK1_MOUSE	Ank1	Ankyrin-1	-1.53193	0.0360561	-3.8	0.0002	Attachement of integral membrane proteins to cytoskeletal elements
	P20152	VIME_MOUSE	Vim	Vimentin	-1.79291	0.0516712	-2.7	0.0001	Class-III intermediate filaments
	P50608	FMOD_MOUSE	Fmod	Fibromodulin	-1.97675	0.0526449	-2.7	0.007	Rate of fibrils formation
	Q04857	CO6A1_MOUSE	Col6a1	Collagen alpha-1(VI) chain	-1.55115	0.0535865	-3.3	0.008	Fibrils formation
	Q8CI51	PDLI5_MOUSE	Pdlim5	PDZ and LIM domain protein 5	-1.50706	0.00957897	-3.2	2e-07	Heart development by scaffolding PKC to the Z-disk region
	Q9ET80	JPH1_MOUSE	Jph1	Junctophilin-1	-1.52385	0.0330987	-3.7	2e-05	Link between the plasma membrane and the endoplasmic or sarcoplasmic reticulum
	P28654	PGS2_MOUSE	Dcn	Decorin	-1.50871	0.0143251	-3.1	5e-06	Rate of fibrils formation
	Q61234	SNTA1_MOUSE	Snta1	Alpha-1-syntrophin			-3.6	2e-05	Adapter protein that binds to and probably organizes the subcellular localization of a variety of membrane proteins
	Q3TJD7	PDLI7_MOUSE	Pdlim7	PDZ and LIM domain protein 7			-3.4	0.0001	Localizes LIM-binding proteins to actin filaments
	Q9ET78	JPH2_MOUSE	Jph2	Junctophilin-2			-3.3	0.0002	Link of the plasma membrane with the endoplasmic or sarcoplasmic reticulum in excitable cells
	P51885	LUM_MOUSE	Lum	Lumican			-2.3	0.002	collagen binding
	O89104	SYPL2_MOUSE	Sypl2	Synaptophysin-like protein 2			-4.2	0.01	Communication between the T-tubular and junctional sarcoplasmic reticulum (SR) membranes
	D3YU50	D3YU50_MOUSE	Mybpc1	Myosin-binding protein C, slow-type			-3.1	4e-07	structural constituent of cytoskeleton
	Q9JJV2	PROF2_MOUSE	Pfn2	Profilin-2			-4.2	6e-07	Binds to actin and affects the structure of the cytoskeleton
	P47757	CAPZB_MOUSE	Capzb	F-actin-capping protein subunit beta			-2.9	6e-07	F-actin-capping proteins bind in a Ca2+-independent manner to the fast growing ends of actin filaments
	Q9D6F9	TBB4A_MOUSE	Tubb4a	Tubulin beta-4A chain			-3.7	2e-06	Major constituent of microtubules
	Q8R4E4	MYOZ3_MOUSE	Myoz3	Myozenin-3			-3.2	3e-06	Intracellular binding proteins involved in linking Z line proteins and localizing calcineurin signaling to the sarcomere
	Q9JK37	MYOZ1_MOUSE	Myoz1	Myozenin-1			-3.1	5e-06	Intracellular binding protein involved in linking Z-disk protein and localizing calcineurin signaling to the sarcomere
	P60710	ACTB_MOUSE	Actb	Actin, cytoplasmic 1			-2.9	5e-06	Cell motility
	Q91Z83	MYH7_MOUSE	Myh7	Myosin-7			-3.7	6e-06	Muscel contraction
	P99024	TBB5_MOUSE	Tubb5	Tubulin beta-5 chain			-3.4	6e-06	Major constituent of microtubules
	P09542	MYL3_MOUSE	Myl3	Myosin light chain 3			-4.4	7e-06	Regulatory light chain of myosin
	O70548	TELT_MOUSE	Tcap	Telethonin			-3.7	7e-06	Muscle assembly regulating factor
	Q8CAQ8	MIC60_MOUSE	Immt	MICOS complex subunit Mic60			-3.2	7e-06	Mitochondrial inner membrane structure
	P62737	ACTA_MOUSE	Acta2	Actin, aortic smooth muscle			-3.2	8e-06	Cell motility
	P49813	TMOD1_MOUSE	Tmod1	Tropomodulin-1			-3.4	1e-05	Blocks the elongation and depolymerization of the actin filaments at the pointed end
	O88990	ACTN3_MOUSE	Actn3	Alpha-actinin-3			-3.5	2e-05	F-actin cross-linking protein which is thought to anchor actin to a variety of intracellular structures
	P18760	COF1_MOUSE	Cfl1	Cofilin-1			-2.8	2e-05	Binds to F-actin and exhibits pH-sensitive F-actin depolymerizing activity
	P47754	CAZA2_MOUSE	Capza2	F-actin-capping protein subunit alpha-2			-2.9	4e-05	F-actin-capping proteins bind in a Ca2+-independent manner to the fast growing ends of actin filaments blocking the exchange of subunits at these ends
	P05213	TBA1B_MOUSE	Tuba1b	Tubulin alpha-1B chain			-3.3	5e-05	Major constituent of microtubules
	Q70IV5	SYNEM_MOUSE	Synm	Synemin			-3.5	7e-05	Type-VI intermediate filament
	Q8BFZ3	ACTBL_MOUSE	Actbl2	Beta-actin-like protein 2			-2.6	7e-05	Type-VI intermediate filament
	P70402	MYBPH_MOUSE	Mybph	Myosin-binding protein H			-3.4	0.0002	Binds to myosin; interaction with thick myofilaments in the A-band
	P62962	PROF1_MOUSE	Pfn1	Profilin-1			-2.2	0.0007	Actin-binding protein
	G3UW82	G3UW82_MOUSE	Myh2	MCG140437, isoform CRA_d			-2.5	0.0009	Motor activity
	P02535	K1C10_MOUSE	Krt10	Keratin, type I cytoskeletal 10			-4.2	0.001	Structural molecule
	Q6IFZ6	K2C1B_MOUSE	Krt77	Keratin, type II cytoskeletal 1b			-4.2	0.002	Structural molecule
	Q9Z320	K1C27_MOUSE	Krt27	Keratin, type I cytoskeletal 27			-3.9	0.002	Structural molecule
	E9PWQ3	E9PWQ3_MOUSE	Col6a3	Collagen alpha-3(VI) chain			-3.3	0.004	Collagen synthesis and degradation
	P11087	CO1A1_MOUSE	Col1a1	Collagen alpha-1(I) chain			-2.5	0.01	Fibrillar forming collagen
	Q05793	PGBM_MOUSE	Hspg2	Basement membrane-specific heparan sulfate proteoglycan core protein			-3.2	0.002	Integral component of basement membranes
	Q9Z2T6	KRT85_MOUSE	Krt85	Keratin, type II cuticular Hb5			-3.3	0.03	Structural molecule
	Q8BH64	EHD2_MOUSE	Ehd2	EH domain-containing protein 2			Folfiri only		Membrane reorganization/tubulation upon ATP hydrolysis
	P37804	TAGL_MOUSE	Tagln	Transgelin			Folfiri only		Actin cross-linking/gellin protein
	Q61765	K1H1_MOUSE	Krt31	Keratin, type I cuticular Ha1			Folfiri only		Structural molecule
	Q9ERE2	KRT81_MOUSE	Krt81	Keratin, type II cuticular Hb1			Folfiri only		Structural molecule
	Q99M74	KRT82_MOUSE	Krt82	Keratin, type II cuticular Hb2			Folfiri only		Structural molecule
	Q497I4	KRT35_MOUSE	Krt35	Keratin, type I cuticular Ha5			Folfiri only		Structural molecule
	Q64727	VINC_MOUSE	Vcl	Vinculin			Folfiri only		Actin filament (F-actin)-binding protein. cell-matrix adhesion and cell-cell adhesion
	A2AMM0	MURC_MOUSE	Murc	Muscle-related coiled-coil protein			Folfiri only		Induction of myofibrillar organization through the Rho/ROCK signaling pathway
	Q9CRB9	MIC19_MOUSE	Chchd3	MICOS complex subunit Mic19			Folfiri only		Maintenance of crista junctions, inner membrane architecture, and formation of contact sites to the outer membrane in mitochondria
	E9Q0F0	E9Q0F0_MOUSE	Krt78	Protein Krt78			Folfiri only		Structural molecule
REPLICATION/TRANSCRIPTION/TRANSLATION
	D3YVN7	D3YVN7_MOUSE	Gm9755	Elongation factor Tu	-2.30517	0.00878856			GTP-dependent binding of aminoacyl-tRNA to the A-site of ribosomes during protein biosynthesis
	Q9D8N0	EF1G_MOUSE	Eef1g	Elongation factor 1-gamma	-1.49716	0.00621383			Anchoring of the complex to other cellular components
	P62806	H4_MOUSE	Hist1h4a	Histone H4	-1.48545	0.0286064			Transcriptional repression by nuclear hormone receptors via recruitment of histone deacetylases
	P84228	H32_MOUSE	Hist1h3b	Histone H3.2	-1.54452	0.00393583	-2.4	0.02	Core component of nucleosome
	P97443	SMYD1_MOUSE	Smyd1	Histone-lysine N-methyltransferase Smyd1	-1.52613	0.00918438	-3.2	0.002	Assembly and/or stability of the 40S ribosomal subunit
	Q64475	H2B1B_MOUSE	Hist1h2bb	Histone H2B type 1-B	-1.4689	0.012377	-2.4	4e-05	Epigenetic regulation of gene expression
	Q64522	H2A2B_MOUSE	Hist2h2ab	Histone H2A type 2-B	-1.46109	0.0148832	-3.3	0.0003	Core component of nucleosome
	P10126	EF1A1_MOUSE	Eef1a1	Elongation factor 1-alpha 1	-1.59876	0.00390878	-3.4	5e-07	Component of the 40S ribosomal subunit involved in translational repression
	P14206	RSSA_MOUSE	Rpsa	40S ribosomal protein SA	-1.65331	0.00415728	-2.9	3e-05	Assembly and/or stability of the 40S ribosomal subunit
	Q9WV35	ABEC2_MOUSE	Apobec2	Probable C-)U-editing enzyme APOBEC-2	-1.53341	0.00433116	-3.3	2e-06	Epigenetic regulation of gene expression through the process of active DNA demethylation
	O54724	PTRF_MOUSE	Ptrf	Polymerase I and transcript release factor	-1.61557	0.0401053	-3.3	6e-05	Dissociation of the ternary transcription complex
	P68040	GBLP_MOUSE	Gnb2l1	Guanine nucleotide-binding protein subunit beta-2-like 1	-1.72686	0.00141707	-3	0.02	Component of the 40S ribosomal subunit involved in translational repression
	P58252	EF2_MOUSE	Eef2	Elongation factor 2	-1.61159	0.00206102	-3.1	4e-06	GTP-dependent ribosomal translocation step during translation elongation
	P62631	EF1A2_MOUSE	Eef1a2	Elongation factor 1-alpha 2	-1.52694	0.00751883	-3.4	0.0003	GTP-dependent binding of aminoacyl-tRNA to the A-site of ribosomes during protein biosynthesis
	P63242	IF5A1_MOUSE	Eif5a	Eukaryotic translation initiation factor 5A-1	-1.53403	0.0299457	-3.6	5e-05	Translation elongation
	P67778	PHB_MOUSE	Phb	Prohibitin	-1.90515	0.00856875	-2.6	0.0003	Inhibition of DNA synthesis
	O35129	PHB2_MOUSE	Phb2	Prohibitin-2	Control only		-3.6	1e-06	Transcriptional repression by nuclear hormone receptors via recruitment of histone deacetylases
	Q8BFR5	EFTU_MOUSE	Tufm	Elongation factor Tu, mitochondrial			-2.9	3e-06	GTP-dependent binding of aminoacyl-tRNA to the A-site of ribosomes during protein biosynthesis
	F8WIX8	F8WIX8_MOUSE	Hist1h2al	Histone H2A			-3.2	0.0004	DNA binding
	Q64524	H2B2E_MOUSE	Hist2h2be	Histone H2B type 2-E			-2.5	1e-05	Core component of nucleosome
	Q8R1M2	H2AJ_MOUSE	H2afj	Histone H2A.J			-3.1	3e-05	Core component of nucleosome
	P60843	IF4A1_MOUSE	Eif4a1	Eukaryotic initiation factor 4A-I			-3.4	0.001	ATP-dependent RNA helicase
	P57776	EF1D_MOUSE	Eef1d	Elongation factor 1-delta			Folfiri only		Exchange of GDP bound to EF-1-alpha to GTP, regenerating EF-1-alpha for another round of transfer of aminoacyl-tRNAs to the ribosome
	O88569	ROA2_MOUSE	Hnrnpa2b1	Heterogeneous nuclear ribonucleoproteins A2/B1			Folfiri only		Association with nascent pre-mRNAs, packaging them into hnRNP particles
	P60335	PCBP1_MOUSE	Pcbp1	Poly(rC)-binding protein 1			Folfiri only		Single-stranded nucleic acid binding protein
STRESS/FOLDING
	P17742	PPIA_MOUSE	Ppia	Peptidyl-prolyl cis-trans isomerase A	-1.58089	0.0153451	-2.9	6e-06	Acceleration of folding of proteins
	P09671	SODM_MOUSE	Sod2	Superoxide dismutase [Mn], mitochondrial	-2.00211	0.000539233	-2.5	3e-05	Destruction of superoxide anion radicals
	P35700	PRDX1_MOUSE	Prdx1	Peroxiredoxin-1	-1.56849	0.00121873	-3.5	1e-06	Redox regulation of the cell
	P09103	PDIA1_MOUSE	P4hb	Protein disulfide-isomerase	-1.51025	0.00181373	-3.4	2e-06	Formation, breakage and rearrangement of disulfide bonds
	P63038	CH60_MOUSE	Hspd1	60 kDa heat shock protein, mitochondrial	-1.51877	0.00232022	-3.2	2e-06	Prevent misfolding and promote the refolding and proper assembly of unfolded polypeptides
	P63017	HSP7C_MOUSE	Hspa8	Heat shock cognate 71 kDa protein	-1.53905	0.00333047	-3	3e-06	Chaperone
	Q61171	PRDX2_MOUSE	Prdx2	Peroxiredoxin-2	-1.61444	0.00338538	-3.3	8e-05	Redox regulation of the cell
	P11499	HS90B_MOUSE	Hsp90ab1	Heat shock protein HSP 90-beta	-1.67308	0.00399605	-3.5	1e-05	Chaperone
	Q64433	CH10_MOUSE	Hspe1	10 kDa heat shock protein, mitochondrial	-1.87946	0.00653544	-2.3	0.0002	Chaperone
	P38647	GRP75_MOUSE	Hspa9	Stress-70 protein, mitochondrial	-2.07202	0.0077023	-3.8	0.02	Chaperone
	P99029	PRDX5_MOUSE	Prdx5	Peroxiredoxin-5, mitochondrial	-1.79672	0.00904982	-2.5	0.0004	Redox regulation of the cell
	P20108	PRDX3_MOUSE	Prdx3	Thioredoxin-dependent peroxide reductase, mitochondrial	-1.7754	0.0115334	-2.2	0.04	Redox regulation of the cell
	P19157	GSTP1_MOUSE	Gstp1	Glutathione S-transferase P 1	-1.62553	0.012253	-2.8	8e-06	Conjugation of reduced glutathione to a wide number of hydrophobic electrophiles
	P23927	CRYAB_MOUSE	Cryab	Alpha-crystallin B chain	-2.47337	0.0146513	-2.5	0.007	Chaperone-like activity
	O08709	PRDX6_MOUSE	Prdx6	Peroxiredoxin-6	-1.9837	0.0229685	-3.7	3e-05	Redox regulation of the cell
	Q1XH17	TRI72_MOUSE	Trim72	Tripartite motif-containing protein 72	-1.45977	0.037275	-3.5	0.001	Sensor of oxidation
	P14602	HSPB1_MOUSE	Hspb1	Heat shock protein beta-1	-1.60236	0.0391252	-3.2	3e-05	Chaperone
	Q5EBG6	HSPB6_MOUSE	Hspb6	Heat shock protein beta-6	-2.30004	0.0393691	-3.1	2e-05	Chaperone
	Q99LX0	PARK7_MOUSE	Park7	Protein deglycase DJ-1			-3.2	3e-05	Cell protection against oxidative stress
	P10649	GSTM1_MOUSE	Gstm1	Glutathione S-transferase Mu 1			-2.4	2e-06	Conjugation of reduced glutathione to a wide number of hydrophobic electrophiles
	P20029	GRP78_MOUSE	Hspa5	78 kDa glucose-regulated protein			-3.6	4e-06	Correct folding of proteins and degradation of misfolded proteins
	P08228	SODC_MOUSE	Sod1	Superoxide dismutase [Cu-Zn]			-3	8e-06	Radicals destruction
	Q9QUH0	GLRX1_MOUSE	Glrx	Glutaredoxin-1			-2.8	2e-05	Glutathione-disulfide oxidoreductase activity
	P10639	THIO_MOUSE	Txn	Thioredoxin			-2.4	2e-05	Redox reactions through the reversible oxidation of its active center dithiol to a disulfide
	P48774	GSTM5_MOUSE	Gstm5	Glutathione S-transferase Mu 5			-3.4	0.0001	Conjugation of reduced glutathione to a wide number of hydrophobic electrophiles
	P15626	GSTM2_MOUSE	Gstm2	Glutathione S-transferase Mu 2			-2.7	0.0003	Conjugation of reduced glutathione to a wide number of hydrophobic electrophiles
	P26883	FKB1A_MOUSE	Fkbp1a	Peptidyl-prolyl cis-trans isomerase FKBP1A			-2.6	0.008	Acceleration of the folding of proteins
PROTEASOME
	Q9QUM9	PSA6_MOUSE	Psma6	Proteasome subunit alpha type-6			Folfiri only		Proteasome subunit
	Q02053	UBA1_MOUSE	Uba1	Ubiquitin-like modifier-activating enzyme 1	C26 only		Folfiri only		Ubiquitin conjugation to mark cellular proteins for degradation
	P68037	UB2L3_MOUSE	Ube2l3	Ubiquitin-conjugating enzyme E2 L3	C26 only		-3.5	0.006	Ubiquitin-conjugating enzyme
	Q01853	TERA_MOUSE	Vcp	Transitional endoplasmic reticulum ATPase	-1.53251	0.00603323	-3.6	0.006	Cytoplasmic retrotranslocation of stressed/damaged mitochondrial outer-membrane proteins and their subsequent proteasomal degradation
	P61089	UBE2N_MOUSE	Ube2n	Ubiquitin-conjugating enzyme E2 N			-3	1e-05	Ubiquitin-conjugating enzyme
	P62983	RS27A_MOUSE	Rps27a	Ubiquitin-40S ribosomal protein S27a			-3.2	2e-05	Component of the 40S subunit of the ribosome ubiquitinated
TRANSPORT
	Q9CQC9	SAR1B_MOUSE	Sar1b	GTP-binding protein SAR1b	Control only		-4	1e-05	Transport from the endoplasmic reticulum to the Golgi apparatus
	P61971	NTF2_MOUSE	Nutf2	Nuclear transport factor 2	-1.45734	0.0019015	-2.8	1e-05	Protein transport into the nucleus
	Q6PIE5	AT1A2_MOUSE	Atp1a2	Sodium/potassium-transporting ATPase subunit alpha-2	-1.85286	0.00331012	-2.9	5e-05	Hydrolysis of ATP coupled with the exchange of Na and K ions; active transport of various nutrients
	Q6PIC6	AT1A3_MOUSE	Atp1a3	Sodium/potassium-transporting ATPase subunit alpha-3	-1.52285	0.0038495	-3.1	3e-05	Hydrolysis of ATP coupled with the exchange of Na and K ions; active transport of various nutrients
	O70622	RTN2_MOUSE	Rtn2	Reticulon-2	-1.48682	0.0505678	-4	2e-05	Intracellular proteins transmembrane transport
OTHER
	B1AR10	B1AR10_MOUSE	Mllt6	Protein Mllt6	-1.47636	0.0162857			Zinc ion binding
	O88532	ZFR_MOUSE	Zfr	Zinc finger RNA-binding protein	-1.73065	0.00944603			Postimplantation and gastrulation stages of development. Binding to DNA and RNA
	O08677	KNG1_MOUSE	Kng1	Kininogen-1	C26 only				Inhibitor of thiol proteases
	Q99JB8	PACN3_MOUSE	Pacsin3	Protein kinase C and casein kinase II substrate protein 3	C26 only		-6	0.0004	Internalization of plasma membrane proteins
	Q3TMH2	SCRN3_MOUSE	Scrn3	Secernin-3	C26 only		-3.7	4e-05	Dipeptidase activity
	Q61598	GDIB_MOUSE	Gdi2	Rab GDP dissociation inhibitor beta	C26 only		-2.9	0.03	GDP/GTP exchange of most Rab proteins
	P18242	CATD_MOUSE	Ctsd	Cathepsin D	C26 only		-3.4	8e-05	Intracellular protein breakdown
	Q62000	MIME_MOUSE	Ogn	Mimecan	-1.82849	0.0206794	-2.8	0.003	Bone formation in conjunction with TGF-beta-1 or TGF-beta-2
	Q9QYG0	NDRG2_MOUSE	Ndrg2	Protein NDRG2	-1.86879	1.57543e-05	-3.2	5e-06	Regulation of Wnt signaling pathway
	P56375	ACYP2_MOUSE	Acyp2	Acylphosphatase-2	-1.74244	0.000470741	-3.7	4e-06	An acylphosphate + H2O = a carboxylate + phosphate
	Q60931	VDAC3_MOUSE	Vdac3	Voltage-dependent anion-selective channel protein 3	-1.70192	0.00100413	-3.3	4e-06	Channel through the mitochondrial outer membrane for the diffusion of small hydrophilic molecules
	Q9CPU0	LGUL_MOUSE	Glo1	Lactoylglutathione lyase	-1.50435	0.00102307	-3.3	1e-06	Conversion of hemimercaptal, formed from methylglyoxal and glutathione, to S-lactoylglutathione
	Q6P8J7	KCRS_MOUSE	Ckmt2	Creatine kinase S-type, mitochondrial	-1.84822	0.0045309	-3.2	9e-06	Catalyzes the transfer of phosphate between ATP and various phosphogens (e.g. creatine phosphate)
	P45376	ALDR_MOUSE	Akr1b1	Aldose reductase	-1.53363	0.00703882	-3.5	0.003	NADPH-dependent reduction of a wide variety of carbonyl-containing compounds to their corresponding alcohols
	P62259	1433E_MOUSE	Ywhae	14-3-3 protein epsilon	-1.46701	0.00870861	-3.1	2e-05	Adapter protein implicated in the regulation of a large spectrum of both general and specialized signaling pathways
	P61982	1433G_MOUSE	Ywhag	14-3-3 protein gamma	-1.47434	0.00957451	-3.1	6e-05	Adapter protein implicated in the regulation of a large spectrum of signaling pathways
	Q60932	VDAC1_MOUSE	Vdac1	Voltage-dependent anion-selective channel protein 1	-1.75324	0.00991701	-3.3	4e-06	Channel through the mitochondrial outer membrane and also the plasma membrane
	Q99P72	RTN4_MOUSE	Rtn4	Reticulon-4	-1.50044	0.0100055	-3.2	0.02	Axon-axon adhesion and growth, and neurite branching
	P97447	FHL1_MOUSE	Fhl1	Four and a half LIM domains protein 1	-1.75295	0.0135417	-3.1	0.0009	Muscle development or hypertrophy
	Q9D172	ES1_MOUSE	D10Jhu81e	ES1 protein homolog, mitochondrial	-1.71297	0.0171403	-3.1	0.0006	unknown
	O08539	BIN1_MOUSE	Bin1	Myc box-dependent-interacting protein 1	-1.48224	0.0189345	-3.5	0.002	Regulation of synaptic vesicle endocytosis
	P63101	1433Z_MOUSE	Ywhaz	14-3-3 protein zeta/delta	-1.5367	0.0222995	-3.2	0.001	Adapter protein implicated in the regulation of a large spectrum of both general and specialized signaling pathways
	P47738	ALDH2_MOUSE	Aldh2	Aldehyde dehydrogenase, mitochondrial	-1.87309	0.00614242	Folfiri only		Ethanol degradation
	Q9D1G3	HHATL_MOUSE	Hhatl	Protein-cysteine N-palmitoyltransferase HHAT-like protein			-3.8	4e-06	Negative regulation of N-terminal palmitoylation of SHH by HHAT/SKN
	Q60930	VDAC2_MOUSE	Vdac2	Voltage-dependent anion-selective channel protein 2			-4.1	5e-06	Channel through the mitochondrial outer membrane for the diffusion of small hydrophilic molecules
	Q7TSH2	KPBB_MOUSE	Phkb	Phosphorylase b kinase regulatory subunit beta			-3.4	9e-06	Regulation of phosphorylation of serine in certain substrates, including troponin I
	P07310	KCRM_MOUSE	Ckm	Creatine kinase M-type			-3.4	1e-05	Transfer of phosphate between ATP and various phosphogens (e.g. creatine phosphate)
	P01942	HBA_MOUSE	Hba	Hemoglobin subunit alpha			-3.4	2e-05	Oxygen transport
	P29699	FETUA_MOUSE	Ahsg	Alpha-2-HS-glycoprotein			-3.3	4e-05	Differentiation
	O08532	CA2D1_MOUSE	Cacna2d1	Voltage-dependent calcium channel subunit alpha-2/delta-1			-3.3	5e-05	Excitation-contraction coupling
	Q8BZ71	STAC3_MOUSE	Stac3	SH3 and cysteine-rich domain-containing protein 3			-3.2	5e-05	Skeletal muscles contraction
	Q99PT1	GDIR1_MOUSE	Arhgdia	Rho GDP-dissociation inhibitor 1			-2.6	5e-05	Control of Rho proteins homeostasis
	Q9D7X3	DUS3_MOUSE	Dusp3	Dual specificity protein phosphatase 3			-3.4	9e-05	Tyrosine-protein phosphate and serine-protein phosphate
	P02089	HBB2_MOUSE	Hbb-b2	Hemoglobin subunit beta-2			-3.3	0.0002	Oxygen transport
	P16045	LEG1_MOUSE	Lgals1	Galectin-1			-3.6	0.0003	Regulation of apoptosis, cell proliferation and cell differentiation
	P04104	K2C1_MOUSE	Krt1	Keratin, type II cytoskeletal 1			-3.2	0.0003	Regulation of the activity of kinases
	P02088	HBB1_MOUSE	Hbb-b1	Hemoglobin subunit beta-1			-3.4	0.0004	Oxygen transport
	Q922B1	MACD1_MOUSE	Macrod1	O-acetyl-ADP-ribose deacetylase MACROD1			-2.6	0.0004	Deacetylation of O-acetyl-ADP ribose
	Q61207	SAP_MOUSE	Psap	Prosaposin			-3.4	0.0006	Myelinotrophic and neurotrophic factor
	Q9JKS4	LDB3_MOUSE	Ldb3	LIM domain-binding protein 3			-3.3	0.0008	Coupling of protein kinase C-mediated signaling via its LIM domains to the cytoskeleton
	E9Q3H6	E9Q3H6_MOUSE	Coq10a	Protein Coq10a			-2.8	0.002	unknown
	Q9DAK9	PHP14_MOUSE	Phpt1	14 kDa phosphohistidine phosphatase			-3.6	0.003	Phosphohistidine phosphatase activity
	P70296	PEBP1_MOUSE	Pebp1	Phosphatidylethanolamine-binding protein 1			-3.2	0.003	Binds ATP, opioids and phosphatidylethanolamine
	P62141	PP1B_MOUSE	Ppp1cb	Serine/threonine-protein phosphatase PP1-beta catalytic subunit			-2.6	0.003	Regulation of glycogen metabolism, muscle contractility and protein synthesis
	P50396	GDIA_MOUSE	Gdi1	Rab GDP dissociation inhibitor alpha			-2.8	0.004	Regulation of the GDP/GTP exchange reaction of most Rab proteins
	Q9D358	PPAC_MOUSE	Acp1	Low molecular weight phosphotyrosine protein phosphatase			-2.9	0.02	Phosphatase
	Q9CZ30	OLA1_MOUSE	Ola1	Obg-like ATPase 1			Folfiri only		ATP and GTP hydrolysis
	Q08857	CD36_MOUSE	Cd36	Platelet glycoprotein 4			Folfiri only		Receptor for a broad range of ligands
	Q9D819	IPYR_MOUSE	Ppa1	Inorganic pyrophosphatase			Folfiri only		Pyrophosphatase
	P48036	ANXA5_MOUSE	Anxa5	Annexin A5			Folfiri only		Negative regulation of coagulation
	Q3TTY5	K22E_MOUSE	Krt2	Keratin, type II cytoskeletal 2 epidermal			Vehicle only		Keratinocyte activation, proliferation and keratinization

## Sheet: C26
Protein Entry	Gene Name	Fold Change	p value
A2M_MOUSE	A2m	C26 only
THIM_MOUSE	Acaa2	-1.80191	0.00330103
ACADL_MOUSE	Acadl	-1.63053	0.00470307
ACADM_MOUSE	Acadm	-1.88945	0.0123353
ACADS_MOUSE	Acads	-1.81181	0.0519186
ACADV_MOUSE	Acadvl	-1.62516	0.000869119
THIL_MOUSE	Acat1	-1.59328	2.03657e-05
ACON_MOUSE	Aco2	-1.68905	0.00713723
ACSL1_MOUSE	Acsl1	-1.81343	0.0181744
ACTS_MOUSE	Acta1	-1.45165	0.00882566
ACTC_MOUSE	Actc1	-1.4506	0.00771537
ACTN1_MOUSE	Actn1	-1.55364	0.00133926
ACTN2_MOUSE	Actn2	-1.8179	0.0165923
ACYP2_MOUSE	Acyp2	-1.74244	0.000470741
ADCK3_MOUSE	Adck3	-1.92039	0.00206417
PUR8_MOUSE	Adsl	-1.48784	0.00714258
PURA1_MOUSE	Adssl1	-1.50683	0.00661299
F8VPN4_MOUSE	Agl	-1.49903	0.00537741
ALDR_MOUSE	Akr1b1	-1.53363	0.00703882
ALBU_MOUSE	Alb	-1.79766	0.00397565
ALDH2_MOUSE	Aldh2	-1.87309	0.00614242
MMSA_MOUSE	Aldh6a1	-1.56941	0.00120796
ALDOA_MOUSE	Aldoa	-1.51795	0.0056232
A6ZI46_MOUSE	Aldoart1	-1.51926	0.00462106
AMPD1_MOUSE	Ampd1	-1.5505	0.0207615
ANK1_MOUSE	Ank1	-1.53193	0.0360561
ANXA2_MOUSE	Anxa2	-1.71659	0.0138146
ANXA6_MOUSE	Anxa6	-1.52953	0.00194936
ABEC2_MOUSE	Apobec2	-1.53341	0.00433116
AT1A2_MOUSE	Atp1a2	-1.85286	0.00331012
AT1A3_MOUSE	Atp1a3	-1.52285	0.0038495
AT2A1_MOUSE	Atp2a1	-1.58332	0.0258257
AT2A2_MOUSE	Atp2a2	-1.62442	0.0202046
ATPA_MOUSE	Atp5a1	-1.83435	0.00344459
ATPB_MOUSE	Atp5b	-1.93824	0.00189167
ATPG_MOUSE	Atp5c1	-1.82456	0.00064793
ATPD_MOUSE	Atp5d	-2.0247	0.00589872
ATP5E_MOUSE	Atp5e	-2.11509	0.00347181
AT5F1_MOUSE	Atp5f1	-2.10251	0.0206129
ATP5H_MOUSE	Atp5h	-1.67569	0.00749376
ATP5I_MOUSE	Atp5i	-1.65589	0.00511163
ATP5J_MOUSE	Atp5j	-1.64612	0.0162379
ATPK_MOUSE	Atp5j2	-1.77438	0.000967483
ATP5L_MOUSE	Atp5l	-1.7998	0.00490078
ATPO_MOUSE	Atp5o	-2.10367	0.00518013
BIN1_MOUSE	Bin1	-1.48224	0.0189345
CO3_MOUSE	C3	C26 only
CACB1_MOUSE	Cacnb1	-1.46858	0.0140059
CACB2_MOUSE	Cacnb2	-1.70207	0.00349999
CALM_MOUSE	Calm1	-1.4829	0.00524147
COF2_MOUSE	Cfl2	-1.78899	0.00177082
CISD1_MOUSE	Cisd1	Control only
KCRS_MOUSE	Ckmt2	-1.84822	0.0045309
CMBL_MOUSE	Cmbl	C26 only
CO6A1_MOUSE	Col6a1	-1.55115	0.0535865
CO6A2_MOUSE	Col6a2	-1.46841	0.00224141
COQ9_MOUSE	Coq9	-1.74556	0.00195302
COX41_MOUSE	Cox4i1	-2.04246	0.00476806
COX5A_MOUSE	Cox5a	-2.02129	0.00359604
COX5B_MOUSE	Cox5b	-2.10008	0.00648446
CX6B1_MOUSE	Cox6b1	-2.10245	0.0041285
COX6C_MOUSE	Cox6c	-1.5663	0.0021311
CX7A1_MOUSE	Cox7a1	Control only
CPSM_MOUSE	Cps1	Control only
CPT1B_MOUSE	Cpt1b	-1.90558	0.00353031
CACP_MOUSE	Crat	-1.50444	0.000682679
CRYAB_MOUSE	Cryab	-2.47337	0.0146513
CISY_MOUSE	Cs	-1.85924	0.00357639
CATD_MOUSE	Ctsd	C26 only
CY1_MOUSE	Cyc1	-1.52866	0.0326227
CYC_MOUSE	Cycs	-1.53083	0.00854229
ES1_MOUSE	D10Jhu81e	-1.71297	0.0171403
ACBP_MOUSE	Dbi	-1.46526	0.00333105
PGS2_MOUSE	Dcn	-1.50871	0.0143251
DECR_MOUSE	Decr1	-1.50491	0.0502338
DESM_MOUSE	Des	-1.6452	0.00361553
ODP2_MOUSE	Dlat	-1.59397	0.000901097
DLDH_MOUSE	Dld	-1.66199	0.00995885
ODO2_MOUSE	Dlst	-1.83964	0.00777712
ECHM_MOUSE	Echs1	-1.92461	0.00207291
ECI1_MOUSE	Eci1	-2.12721	0.0140998
EF1A1_MOUSE	Eef1a1	-1.59876	0.00390878
EF1A2_MOUSE	Eef1a2	-1.52694	0.00751883
EF1G_MOUSE	Eef1g	-1.49716	0.00621383
EF2_MOUSE	Eef2	-1.61159	0.00206102
IF5A1_MOUSE	Eif5a	-1.53403	0.0299457
ENOA_MOUSE	Eno1	-1.45639	0.00383321
ESTD_MOUSE	Esd	C26 only
ETFA_MOUSE	Etfa	-1.64063	0.000342339
ETFB_MOUSE	Etfb	-1.83332	0.017648
FAS_MOUSE	Fasn	C26 only
FBN1_MOUSE	Fbn1	-1.63035	0.00177697
FIBA_MOUSE	Fga	C26 only
FIBB_MOUSE	Fgb	C26 only
FIBG_MOUSE	Fgg	C26 only
FUMH_MOUSE	Fh	-1.6379	0.00818938
FHL1_MOUSE	Fhl1	-1.75295	0.0135417
FITM1_MOUSE	Fitm1	-1.48022	0.0215064
FLNC_MOUSE	Flnc	-1.59584	0.00810707
FMOD_MOUSE	Fmod	-1.97675	0.0526449
G3P_MOUSE	Gapdh	-1.5027	0.0084373
GDIB_MOUSE	Gdi2	C26 only
LGUL_MOUSE	Glo1	-1.50435	0.00102307
D3YVN7_MOUSE	Gm9755	-2.30517	0.00878856
GBLP_MOUSE	Gnb2l1	-1.72686	0.00141707
AATC_MOUSE	Got1	-1.65675	0.0119612
AATM_MOUSE	Got2	-2.01396	0.0077419
GPDA_MOUSE	Gpd1	-1.55178	0.00177134
GPDM_MOUSE	Gpd2	-1.78978	0.00370586
GSTP1_MOUSE	Gstp1	-1.62553	0.012253
GLYG_MOUSE	Gyg1	-1.47603	0.013709
GYS1_MOUSE	Gys1	-1.68821	0.00624365
HCDH_MOUSE	Hadh	-1.95262	0.0118134
ECHA_MOUSE	Hadha	-1.7723	0.00790324
ECHB_MOUSE	Hadhb	-1.77981	0.0143057
HINT1_MOUSE	Hint1	-1.70157	0.00107476
H2B1B_MOUSE	Hist1h2bb	-1.4689	0.012377
H32_MOUSE	Hist1h3b	-1.54452	0.00393583
H4_MOUSE	Hist1h4a	-1.48545	0.0286064
H2A2B_MOUSE	Hist2h2ab	-1.46109	0.0148832
HPT_MOUSE	Hp	C26 only
HEMO_MOUSE	Hpx	C26 only
HS90B_MOUSE	Hsp90ab1	-1.67308	0.00399605
HSP7C_MOUSE	Hspa8	-1.53905	0.00333047
GRP75_MOUSE	Hspa9	-2.07202	0.0077023
HSPB1_MOUSE	Hspb1	-1.60236	0.0391252
HSPB6_MOUSE	Hspb6	-2.30004	0.0393691
CH60_MOUSE	Hspd1	-1.51877	0.00232022
CH10_MOUSE	Hspe1	-1.87946	0.00653544
IDH3A_MOUSE	Idh3a	-1.56707	0.00137277
Q91VA7_MOUSE	Idh3b	-1.7567	0.00321722
IDHG1_MOUSE	Idh3g	-1.73156	0.00489031
JPH1_MOUSE	Jph1	-1.52385	0.0330987
JSPR1_MOUSE	Jsrp1	-1.73278	0.0197266
KERA_MOUSE	Kera	C26 only
KNG1_MOUSE	Kng1	C26 only
K1C14_MOUSE	Krt14	-2.0111	0.036446
K1C42_MOUSE	Krt42	Control only
K2C73_MOUSE	Krt73	-2.37293	0.0242708
LAMA2_MOUSE	Lama2	C26 only
LAMC1_MOUSE	Lamc1	-1.46769	0.00750345
LDHA_MOUSE	Ldha	-1.48194	0.0115291
LDHB_MOUSE	Ldhb	-1.62953	0.00449277
LMNA_MOUSE	Lmna	-1.54015	0.0156193
LYPA1_MOUSE	Lypla1	-1.48697	0.0015853
MDHC_MOUSE	Mdh1	-1.68202	0.0127622
MDHM_MOUSE	Mdh2	-2.01607	0.00671836
B1AR10_MOUSE	Mllt6	-1.47636	0.0162857
MYPC1_HUMAN	Mybpc1	-1.69848	0.00160815
MYPC2_MOUSE	Mybpc2	-1.51661	0.00708077
MYH1_MOUSE	Myh1	-1.68624	0.00199708
B1AR69_MOUSE	Myh13	-2.12267	0.0168244
MYH3_MOUSE	Myh3	-1.5801	0.0128072
MYH4_MOUSE	Myh4	-1.52387	0.00614384
MYH6_MOUSE	Myh6	-1.59893	0.00184895
MYH8_MOUSE	Myh8	-1.57574	0.00163523
MYL1_MOUSE	Myl1	-1.52103	0.00342541
MLRV_MOUSE	Myl2	-1.61409	0.00312127
MYL6B_MOUSE	Myl6b	Control only
MYLK2_MOUSE	Mylk2	-1.50677	0.0260879
MLRS_MOUSE	Mylpf	-1.5115	0.00314986
MYOM1_MOUSE	Myom1	-1.51902	0.00188485
Q14BI5_MOUSE	Myom2	-1.50747	0.00517255
MYOTI_MOUSE	Myot	-1.59326	0.00360579
MYOZ2_MOUSE	Myoz2	Control only
NACAM_MOUSE	Naca	-1.98592	0.00428367
NDRG2_MOUSE	Ndrg2	-1.86879	1.57543e-05
NDUAA_MOUSE	Ndufa10	-1.73308	0.00483793
NDUAD_MOUSE	Ndufa13	-1.61804	0.0136486
NDUA2_MOUSE	Ndufa2	-2.00273	0.00302418
NDUA4_MOUSE	Ndufa4	-2.09791	0.0131471
NDUA5_MOUSE	Ndufa5	-1.72352	0.00212582
NDUA6_MOUSE	Ndufa6	-1.61458	0.00310394
NDUA8_MOUSE	Ndufa8	-2.04058	0.00326028
NDUA9_MOUSE	Ndufa9	-2.02493	0.00787355
NDUBA_MOUSE	Ndufb10	-2.10038	0.00339087
NDUS1_MOUSE	Ndufs1	-1.65926	0.0024439
NDUS2_MOUSE	Ndufs2	-1.83376	0.00484173
NDUS3_MOUSE	Ndufs3	-1.75526	0.00229935
NDUS5_MOUSE	Ndufs5	Control only
NDUS6_MOUSE	Ndufs6	Control only
NDUS8_MOUSE	Ndufs8	-2.11897	0.00197179
NDUV2_MOUSE	Ndufv2	-1.66349	0.00650752
E9Q1W3_MOUSE	Neb	-1.49986	0.0142482
NTF2_MOUSE	Nutf2	-1.45734	0.0019015
OBSCN_MOUSE	Obscn	-1.56085	0.00117707
ODO1_MOUSE	Ogdh	-1.80737	0.00364274
MIME_MOUSE	Ogn	-1.82849	0.0206794
A1AG1_MOUSE	Orm1	C26 only
SCOT1_MOUSE	Oxct1	-1.60242	0.00630325
PDIA1_MOUSE	P4hb	-1.51025	0.00181373
PACN3_MOUSE	Pacsin3	C26 only
PYC_MOUSE	Pc	-1.56009	0.0128972
ODPA_MOUSE	Pdha1	-1.87489	0.00323627
ODPB_MOUSE	Pdhb	-1.68477	0.00374355
PDK4_MOUSE	Pdk4	C26 only
PDLI3_MOUSE	Pdlim3	-1.66581	0.00706933
PDLI5_MOUSE	Pdlim5	-1.50706	0.00957897
PFKAM_MOUSE	Pfkm	-1.61169	0.0045948
PGAM2_MOUSE	Pgam2	-1.47807	0.00943117
PHB_MOUSE	Phb	-1.90515	0.00856875
PHB2_MOUSE	Phb2	Control only
KPB1_MOUSE	Phka1	-1.52049	0.00328851
KPYM_MOUSE	Pkm	-1.49741	0.00413457
PLEC_MOUSE	Plec	-1.57593	0.00545066
PPIA_MOUSE	Ppia	-1.58089	0.0153451
PP2BA_MOUSE	Ppp3ca	-1.57912	0.00993657
PRDX1_MOUSE	Prdx1	-1.56849	0.00121873
PRDX2_MOUSE	Prdx2	-1.61444	0.00338538
PRDX3_MOUSE	Prdx3	-1.7754	0.0115334
PRDX5_MOUSE	Prdx5	-1.79672	0.00904982
PRDX6_MOUSE	Prdx6	-1.9837	0.0229685
PRELP_MOUSE	Prelp	-1.76971	0.00135774
PTRF_MOUSE	Ptrf	-1.61557	0.0401053
PYGM_MOUSE	Pygm	-1.49648	0.0134293
DHPR_MOUSE	Qdpr	-1.47325	0.0244468
RSSA_MOUSE	Rpsa	-1.65331	0.00415728
RTN2_MOUSE	Rtn2	-1.48682	0.0505678
RTN4_MOUSE	Rtn4	-1.50044	0.0100055
SAR1B_MOUSE	Sar1b	Control only
SCRN3_MOUSE	Scrn3	C26 only
SDHA_MOUSE	Sdha	-1.79898	0.00356241
SDHB_MOUSE	Sdhb	-2.17217	0.0140203
A1AT1_MOUSE	Serpina1a	-1.50634	0.0210596
A1AT3_MOUSE	Serpina1c	-1.46553	0.0148122
M2OM_MOUSE	Slc25a11	-1.98109	0.0149177
CMC1_MOUSE	Slc25a12	-1.55851	0.005029
MPCP_MOUSE	Slc25a3	-1.91427	0.00861507
ADT1_MOUSE	Slc25a4	-1.95517	0.0050441
SMYD1_MOUSE	Smyd1	-1.52613	0.00918438
SODM_MOUSE	Sod2	-2.00211	0.000539233
SRCA_MOUSE	Srl	-1.4772	0.00629666
SUCB1_MOUSE	Sucla2	-1.56306	0.000329575
SUCA_MOUSE	Suclg1	-1.93347	0.00674015
SYNP2_MOUSE	Synpo2	-1.68575	0.00207058
TRFE_MOUSE	Tf	-1.47986	0.000730842
TKT_MOUSE	Tkt	C26 only
TM38A_MOUSE	Tmem38a	-1.60773	0.00303327
TMOD4_MOUSE	Tmod4	-1.82424	0.00477286
TNNC2_MOUSE	Tnnc2	-1.45175	0.00581488
TNNI1_MOUSE	Tnni1	Control only
TNNI2_MOUSE	Tnni2	-1.45298	0.00732501
TNNT1_MOUSE	Tnnt1	-1.51965	0.00716224
TNNT3_MOUSE	Tnnt3	-1.51793	0.00617611
TPIS_MOUSE	Tpi1	-1.47449	0.00241977
TPM1_MOUSE	Tpm1	-1.50416	0.0066434
TPM2_MOUSE	Tpm2	-1.49159	0.0023552
TPM3_MOUSE	Tpm3	-1.52406	0.00623288
TCTP_MOUSE	Tpt1	-1.62967	0.00922825
TRI72_MOUSE	Trim72	-1.45977	0.037275
TITIN_MOUSE	Ttn	-1.54847	0.00357655
TTHY_MOUSE	Ttr	Control only
TBA4A_MOUSE	Tuba4a	-1.72792	0.00398975
TBB4B_MOUSE	Tubb4b	-1.79098	0.00230678
UBA1_MOUSE	Uba1	C26 only
UB2L3_MOUSE	Ube2l3	C26 only
QCR7_MOUSE	Uqcrb	-1.98775	0.00594047
QCR1_MOUSE	Uqcrc1	-1.96852	0.00561422
QCR2_MOUSE	Uqcrc2	-1.74955	0.00766169
UCRI_MOUSE	Uqcrfs1	-1.96505	0.00816632
QCR8_MOUSE	Uqcrq	-1.47038	0.00940277
TERA_MOUSE	Vcp	-1.53251	0.00603323
VDAC1_MOUSE	Vdac1	-1.75324	0.00991701
VDAC3_MOUSE	Vdac3	-1.70192	0.00100413
VIME_MOUSE	Vim	-1.79291	0.0516712
1433E_MOUSE	Ywhae	-1.46701	0.00870861
1433G_MOUSE	Ywhag	-1.47434	0.00957451
1433Z_MOUSE	Ywhaz	-1.5367	0.0222995
ZFR_MOUSE	Zfr	-1.73065	0.00944603

## Sheet: Folfiri
Protein Entry	Gene Name	Fold Change	p value
THIM_MOUSE	Acaa2	-2.6	0.0005
ACADL_MOUSE	Acadl	-3	9e-05
ACADM_MOUSE	Acadm	-2.3	0.01
ACADV_MOUSE	Acadvl	-3.5	0.0008
THIL_MOUSE	Acat1	-3.2	6e-06
ACLY_MOUSE	Acly	Folfiri only
ACON_MOUSE	Aco2	-2.9	4e-05
ACO13_MOUSE	Acot13	-3.5	7e-08
ACOT2_MOUSE	Acot2	Folfiri only
PPAC_MOUSE	Acp1	-2.9	0.02
ACSL1_MOUSE	Acsl1	-2.7	0.0004
ACTS_MOUSE	Acta1	-3.2	9e-06
ACTA_MOUSE	Acta2	-3.2	8e-06
ACTB_MOUSE	Actb	-2.9	5e-06
ACTBL_MOUSE	Actbl2	-2.6	7e-05
ACTC_MOUSE	Actc1	-3.2	1e-05
ACTN1_MOUSE	Actn1	-3.1	2e-06
ACTN2_MOUSE	Actn2	-2.5	0.002
ACTN3_MOUSE	Actn3	-3.5	2e-05
ACYP2_MOUSE	Acyp2	-3.7	4e-06
ADCK3_MOUSE	Adck3	-2.5	1e-05
PUR8_MOUSE	Adsl	-3.3	0.005
PURA1_MOUSE	Adssl1	-3.3	7e-07
F8VPN4_MOUSE	Agl	-3.4	3e-06
FETUA_MOUSE	Ahsg	-3.3	4e-05
KAD1_MOUSE	Ak1	-3.1	3e-05
ALDR_MOUSE	Akr1b1	-3.5	0.003
ALBU_MOUSE	Alb	-3	5e-05
ALDH2_MOUSE	Aldh2	Folfiri only
MMSA_MOUSE	Aldh6a1	Folfiri only
ALDOA_MOUSE	Aldoa	-3.1	9e-06
A6ZI46_MOUSE	Aldoart1	-3.1	1e-05
AMPD1_MOUSE	Ampd1	-3.5	0.002
ANK1_MOUSE	Ank1	-3.8	0.0002
ANX11_MOUSE	Anxa11	Folfiri only
ANXA2_MOUSE	Anxa2	-2.6	7e-06
ANXA5_MOUSE	Anxa5	Folfiri only
ANXA6_MOUSE	Anxa6	-3.2	7e-06
APOA1_MOUSE	Apoa1	-3.4	2e-06
ABEC2_MOUSE	Apobec2	-3.3	2e-06
GDIR1_MOUSE	Arhgdia	-2.6	5e-05
ASPN_MOUSE	Aspn	Folfiri only
AT1A2_MOUSE	Atp1a2	-2.9	5e-05
AT1A3_MOUSE	Atp1a3	-3.1	3e-05
AT2A1_MOUSE	Atp2a1	-4	2e-05
AT2A2_MOUSE	Atp2a2	-3.9	0.0005
ATPA_MOUSE	Atp5a1	-2.8	0.0002
ATPB_MOUSE	Atp5b	-2.6	0.0006
ATPG_MOUSE	Atp5c1	-2.9	0.0004
ATPD_MOUSE	Atp5d	-2.7	0.0005
ATP5E_MOUSE	Atp5e	-2.7	0.002
AT5F1_MOUSE	Atp5f1	-2.3	0.03
ATP5H_MOUSE	Atp5h	-2.4	0.009
ATP5I_MOUSE	Atp5i	-3.8	0.002
ATP5J_MOUSE	Atp5j	-3.7	2e-05
ATPK_MOUSE	Atp5j2	-3.8	0.0001
ATP5L_MOUSE	Atp5l	-3.4	2e-06
ATPO_MOUSE	Atp5o	-2.5	0.004
BIN1_MOUSE	Bin1	-3.5	0.002
CAC1S_MOUSE	Cacna1s	-3.8	2e-05
CA2D1_MOUSE	Cacna2d1	-3.3	5e-05
CACB1_MOUSE	Cacnb1	-3.2	8e-06
CACB2_MOUSE	Cacnb2	-3.5	3e-05
CALM_MOUSE	Calm1	-3.4	2e-05
KCC2A_MOUSE	Camk2a	-4.3	3e-05
CAZA2_MOUSE	Capza2	-2.9	4e-05
CAPZB_MOUSE	Capzb	-2.9	6e-07
CASQ1_MOUSE	Casq1	-3.4	2e-06
CASQ2_MOUSE	Casq2	Folfiri only
CD36_MOUSE	Cd36	Folfiri only
D3Z5G7_MOUSE	Ces1b	-2.6	0.001
COF1_MOUSE	Cfl1	-2.8	2e-05
COF2_MOUSE	Cfl2	-3.3	0.001
MIC19_MOUSE	Chchd3	Folfiri only
KCRM_MOUSE	Ckm	-3.4	1e-05
KCRS_MOUSE	Ckmt2	-3.2	9e-06
CMBL_MOUSE	Cmbl	-3.2	0.0001
CO1A1_MOUSE	Col1a1	-2.5	0.01
CO6A1_MOUSE	Col6a1	-3.3	0.008
CO6A2_MOUSE	Col6a2	-3.3	2e-05
E9PWQ3_MOUSE	Col6a3	-3.3	0.004
E9Q3H6_MOUSE	Coq10a	-2.8	0.002
COQ9_MOUSE	Coq9	-2.7	0.002
COX41_MOUSE	Cox4i1	-3.1	0.0006
COX5A_MOUSE	Cox5a	-2.7	0.0004
COX5B_MOUSE	Cox5b	-2.6	0.001
CX6B1_MOUSE	Cox6b1	-2.5	0.001
COX6C_MOUSE	Cox6c	-3.2	3e-05
CX7A1_MOUSE	Cox7a1	-3.7	1e-05
COX8B_MOUSE	Cox8b	-3	1e-05
CPT1B_MOUSE	Cpt1b	-2.8	7e-06
CACP_MOUSE	Crat	-2.9	0.002
CRYAB_MOUSE	Cryab	-2.5	0.007
CISY_MOUSE	Cs	-3.3	4e-06
CATD_MOUSE	Ctsd	-3.4	8e-05
CY1_MOUSE	Cyc1	-2.9	1e-06
CYC_MOUSE	Cycs	-3.4	2e-06
ES1_MOUSE	D10Jhu81e	-3.1	0.0006
ACBP_MOUSE	Dbi	-2.9	4e-05
PGS2_MOUSE	Dcn	-3.1	5e-06
DECR_MOUSE	Decr1	-3.4	7e-06
DESM_MOUSE	Des	-3.1	3e-06
ODP2_MOUSE	Dlat	-3.5	3e-07
DLDH_MOUSE	Dld	-3.1	2e-05
ODO2_MOUSE	Dlst	-2.7	0.003
DUS3_MOUSE	Dusp3	-3.4	9e-05
ECHM_MOUSE	Echs1	-3	1e-07
ECI1_MOUSE	Eci1	-3	0.0002
EF1A1_MOUSE	Eef1a1	-3.4	5e-07
EF1A2_MOUSE	Eef1a2	-3.4	0.0003
EF1D_MOUSE	Eef1d	Folfiri only
EF2_MOUSE	Eef2	-3.1	4e-06
EHD2_MOUSE	Ehd2	Folfiri only
IF4A1_MOUSE	Eif4a1	-3.4	0.001
IF5A1_MOUSE	Eif5a	-3.6	5e-05
ENOA_MOUSE	Eno1	-3.2	7e-05
ENOG_MOUSE	Eno2	-3.2	7e-06
ENOB_MOUSE	Eno3	-3.3	1e-05
ESTD_MOUSE	Esd	-2.8	5e-06
ETFA_MOUSE	Etfa	-3	2e-05
ETFB_MOUSE	Etfb	-2.2	0.01
ETFD_MOUSE	Etfdh	-4.1	0.02
FABPH_MOUSE	Fabp3	-3.3	6e-07
FABP4_MOUSE	Fabp4	-2.6	4e-05
FAS_MOUSE	Fasn	Folfiri only
F16P2_MOUSE	Fbp2	-4.1	5e-05
FUMH_MOUSE	Fh	-2.9	4e-05
FHL1_MOUSE	Fhl1	-3.1	0.0009
FITM1_MOUSE	Fitm1	-3.5	2e-06
FKB1A_MOUSE	Fkbp1a	-2.6	0.008
FLNC_MOUSE	Flnc	-3.1	0.0008
FMOD_MOUSE	Fmod	-2.7	0.007
FRIH_MOUSE	Fth1	-2.9	3e-05
FRIL1_MOUSE	Ftl1	-2.3	0.005
G3P_MOUSE	Gapdh	-3.3	8e-06
NIPS2_MOUSE	Gbas	-3.3	7e-06
GDIA_MOUSE	Gdi1	-2.8	0.004
GDIB_MOUSE	Gdi2	-2.9	0.03
LGUL_MOUSE	Glo1	-3.3	1e-06
GLRX1_MOUSE	Glrx	-2.8	2e-05
F6SAC3_MOUSE	Gm1840	-3.5	0.0003
GMPR1_MOUSE	Gmpr	Folfiri only
GBLP_MOUSE	Gnb2l1	-3	0.02
AATC_MOUSE	Got1	-3.1	4e-05
AATM_MOUSE	Got2	-2.5	0.02
GPDA_MOUSE	Gpd1	-3.6	0.0007
GPDM_MOUSE	Gpd2	-3.7	9e-06
G6PI_MOUSE	Gpi	-3.7	5e-07
GSTM1_MOUSE	Gstm1	-2.4	2e-06
GSTM2_MOUSE	Gstm2	-2.7	0.0003
GSTM5_MOUSE	Gstm5	-3.4	0.0001
GSTP1_MOUSE	Gstp1	-2.8	8e-06
GLYG_MOUSE	Gyg1	-3.3	1e-05
GYS1_MOUSE	Gys1	-3.5	1e-05
H2AJ_MOUSE	H2afj	-3.1	3e-05
HCDH_MOUSE	Hadh	-3	2e-05
ECHA_MOUSE	Hadha	-2.7	6e-05
ECHB_MOUSE	Hadhb	-4.1	5e-05
HBA_MOUSE	Hba	-3.4	2e-05
HBB1_MOUSE	Hbb-b1	-3.4	0.0004
HBB2_MOUSE	Hbb-b2	-3.3	0.0002
HHATL_MOUSE	Hhatl	-3.8	4e-06
HIBCH_MOUSE	Hibch	Folfiri only
HINT1_MOUSE	Hint1	-3.3	2e-06
F8WIX8_MOUSE	Hist1h2al	-3.2	0.0004
H2B1B_MOUSE	Hist1h2bb	-2.4	4e-05
H32_MOUSE	Hist1h3b	-2.4	0.02
H2A2B_MOUSE	Hist2h2ab	-3.3	0.0003
H2B2E_MOUSE	Hist2h2be	-2.5	1e-05
ROA2_MOUSE	Hnrnpa2b1	Folfiri only
HEMO_MOUSE	Hpx	Folfiri only
HCD2_MOUSE	Hsd17b10	Folfiri only
HS90B_MOUSE	Hsp90ab1	-3.5	1e-05
GRP78_MOUSE	Hspa5	-3.6	4e-06
HSP7C_MOUSE	Hspa8	-3	3e-06
GRP75_MOUSE	Hspa9	-3.8	0.02
HSPB1_MOUSE	Hspb1	-3.2	3e-05
HSPB6_MOUSE	Hspb6	-3.1	2e-05
CH60_MOUSE	Hspd1	-3.2	2e-06
CH10_MOUSE	Hspe1	-2.3	0.0002
PGBM_MOUSE	Hspg2	-3.2	0.002
IDHP_MOUSE	Idh2	-2.9	0.006
IDH3A_MOUSE	Idh3a	-3.3	0.0007
Q91VA7_MOUSE	Idh3b	-3.3	1e-05
IDHG1_MOUSE	Idh3g	-3.3	8e-06
MIC60_MOUSE	Immt	-3.2	7e-06
IVD_MOUSE	Ivd	Folfiri only
JPH1_MOUSE	Jph1	-3.7	2e-05
JPH2_MOUSE	Jph2	-3.3	0.0002
JSPR1_MOUSE	Jsrp1	-3.1	0.0002
KERA_MOUSE	Kera	Folfiri only
K2C1_MOUSE	Krt1	-3.2	0.0003
K1C10_MOUSE	Krt10	-4.2	0.001
K22E_MOUSE	Krt2	Vehicle only
K1C27_MOUSE	Krt27	-3.9	0.002
K1H1_MOUSE	Krt31	Folfiri only
KRT35_MOUSE	Krt35	Folfiri only
K2C73_MOUSE	Krt73	-3.7	0.0009
K2C1B_MOUSE	Krt77	-4.2	0.002
E9Q0F0_MOUSE	Krt78	Folfiri only
KRT81_MOUSE	Krt81	Folfiri only
KRT82_MOUSE	Krt82	Folfiri only
KRT85_MOUSE	Krt85	-3.3	0.03
LAMA2_MOUSE	Lama2	Folfiri only
LAMC1_MOUSE	Lamc1	-3.6	2e-05
LDB3_MOUSE	Ldb3	-3.3	0.0008
LDHA_MOUSE	Ldha	-3.5	0.0005
LDHB_MOUSE	Ldhb	-3.6	2e-05
LEG1_MOUSE	Lgals1	-3.6	0.0003
LMNA_MOUSE	Lmna	-3.5	0.004
LUM_MOUSE	Lum	-2.3	0.002
LYPA1_MOUSE	Lypla1	-2.7	9e-07
MACD1_MOUSE	Macrod1	-2.6	0.0004
MDHC_MOUSE	Mdh1	-2.9	0.0004
MDHM_MOUSE	Mdh2	-2.7	0.001
MIF_MOUSE	Mif	-2.7	1e-05
MPC2_MOUSE	Mpc2	Folfiri only
THTM_MOUSE	Mpst	-3.4	6e-06
MURC_MOUSE	Murc	Folfiri only
D3YU50_MOUSE	Mybpc1	-3.1	4e-07
MYPC2_MOUSE	Mybpc2	-3.7	2e-05
MYBPH_MOUSE	Mybph	-3.4	0.0002
B1AR69_MOUSE	Myh13	-3.6	1e-06
G3UW82_MOUSE	Myh2	-2.5	0.0009
MYH3_MOUSE	Myh3	-3.8	0.0001
MYH4_MOUSE	Myh4	-3.7	3e-05
MYH6_MOUSE	Myh6	-3.7	0.002
MYH7_MOUSE	Myh7	-3.7	6e-06
MYH8_MOUSE	Myh8	-3.6	3e-05
MYL1_MOUSE	Myl1	-3.5	4e-06
MLRV_MOUSE	Myl2	-4	8e-06
MYL3_MOUSE	Myl3	-4.4	7e-06
MYLK2_MOUSE	Mylk2	-3.5	0.0001
MLRS_MOUSE	Mylpf	-3.3	9e-06
MYOM1_MOUSE	Myom1	-3	0.002
Q14BI5_MOUSE	Myom2	-3.4	9e-06
MYOTI_MOUSE	Myot	-2.8	0.0002
MYOZ1_MOUSE	Myoz1	-3.1	5e-06
MYOZ2_MOUSE	Myoz2	-3.3	0.01
MYOZ3_MOUSE	Myoz3	-3.2	3e-06
NACAM_MOUSE	Naca	-3.4	0.002
NDRG2_MOUSE	Ndrg2	-3.2	5e-06
NDUAA_MOUSE	Ndufa10	-2.9	4e-06
NDUAC_MOUSE	Ndufa12	-2.4	0.002
NDUAD_MOUSE	Ndufa13	-3.2	0.001
NDUA2_MOUSE	Ndufa2	-3.5	2e-05
NDUA4_MOUSE	Ndufa4	-2.7	0.001
NDUA5_MOUSE	Ndufa5	-3.4	2e-06
NDUA6_MOUSE	Ndufa6	-3.6	0.005
NDUA8_MOUSE	Ndufa8	-2.7	0.0003
NDUA9_MOUSE	Ndufa9	-2.9	4e-07
NDUBA_MOUSE	Ndufb10	-2.6	0.002
NDUB8_MOUSE	Ndufb8	Folfiri only
NDUC2_MOUSE	Ndufc2	-2.8	0.005
NDUS1_MOUSE	Ndufs1	-3.1	0.0007
NDUS2_MOUSE	Ndufs2	-4	6e-07
NDUS3_MOUSE	Ndufs3	-3.2	2e-05
NDUS5_MOUSE	Ndufs5	-2.9	0.0006
NDUS6_MOUSE	Ndufs6	-3.1	0.004
NDUS7_MOUSE	Ndufs7	-2.6	0.002
NDUS8_MOUSE	Ndufs8	-2.6	0.002
NDUV1_MOUSE	Ndufv1	-3.2	3e-05
NDUV2_MOUSE	Ndufv2	-3.4	1e-07
E9Q1W3_MOUSE	Neb	-3.6	0.001
NDKB_MOUSE	Nme2	-3.1	8e-05
NTF2_MOUSE	Nutf2	-2.8	1e-05
OBSCN_MOUSE	Obscn	-3.2	1e-06
MIME_MOUSE	Ogn	-2.8	0.003
OLA1_MOUSE	Ola1	Folfiri only
A1AG1_MOUSE	Orm1	Folfiri only
SCOT1_MOUSE	Oxct1	-3.5	0.0001
PDIA1_MOUSE	P4hb	-3.4	2e-06
PACN3_MOUSE	Pacsin3	-6	0.0004
PARK7_MOUSE	Park7	-3.2	3e-05
PCBP1_MOUSE	Pcbp1	Folfiri only
PCCB_MOUSE	Pccb	Folfiri only
PIMT_MOUSE	Pcmt1	-3.4	4e-05
ODPA_MOUSE	Pdha1	-3.4	7e-05
ODPB_MOUSE	Pdhb	-3.1	0.0006
PDLI3_MOUSE	Pdlim3	-2.9	2e-06
PDLI5_MOUSE	Pdlim5	-3.2	2e-07
PDLI7_MOUSE	Pdlim7	-3.4	0.0001
PEBP1_MOUSE	Pebp1	-3.2	0.003
PFKAM_MOUSE	Pfkm	-3.6	0.0004
PROF1_MOUSE	Pfn1	-2.2	0.0007
PROF2_MOUSE	Pfn2	-4.2	6e-07
PGAM2_MOUSE	Pgam2	-3.4	0.0004
PGK1_MOUSE	Pgk1	-3	3e-06
PGM1_MOUSE	Pgm1	-3.5	0.0006
PHB_MOUSE	Phb	-2.6	0.0003
PHB2_MOUSE	Phb2	-3.6	1e-06
KPB1_MOUSE	Phka1	-3	3e-06
KPBB_MOUSE	Phkb	-3.4	9e-06
PHKG1_MOUSE	Phkg1	-4.1	5e-05
PHP14_MOUSE	Phpt1	-3.6	0.003
KPYM_MOUSE	Pkm	-3.5	4e-06
PLEC_MOUSE	Plec	-3.4	0.0005
PLIN1_MOUSE	Plin1	Folfiri only
IPYR_MOUSE	Ppa1	Folfiri only
PPIA_MOUSE	Ppia	-2.9	6e-06
PP1B_MOUSE	Ppp1cb	-2.6	0.003
PRDX1_MOUSE	Prdx1	-3.5	1e-06
PRDX2_MOUSE	Prdx2	-3.3	8e-05
PRDX3_MOUSE	Prdx3	-2.2	0.04
PRDX5_MOUSE	Prdx5	-2.5	0.0004
PRDX6_MOUSE	Prdx6	-3.7	3e-05
PRELP_MOUSE	Prelp	-3.1	5e-07
SAP_MOUSE	Psap	-3.4	0.0006
PSA6_MOUSE	Psma6	Folfiri only
PTRF_MOUSE	Ptrf	-3.3	6e-05
PRVA_MOUSE	Pvalb	-3.8	4e-05
PYGB_MOUSE	Pygb	-3.5	1e-05
PYGL_MOUSE	Pygl	-3.6	1e-05
PYGM_MOUSE	Pygm	-3.6	2e-05
DHPR_MOUSE	Qdpr	-3	5e-06
RS27A_MOUSE	Rps27a	-3.2	2e-05
RSSA_MOUSE	Rpsa	-2.9	3e-05
RTN2_MOUSE	Rtn2	-4	2e-05
RTN4_MOUSE	Rtn4	-3.2	0.02
RYR1_MOUSE	Ryr1	-3.5	0.003
S10AA_MOUSE	S100a10	-2.5	0.0003
SAR1B_MOUSE	Sar1b	-4	1e-05
SCRN3_MOUSE	Scrn3	-3.7	4e-05
SDHA_MOUSE	Sdha	-3.5	4e-06
SDHB_MOUSE	Sdhb	-2.5	0.006
A1AT2_MOUSE	Serpina1b	-3.2	3e-07
A1AT3_MOUSE	Serpina1c	-3.5	5e-05
SPA3K_MOUSE	Serpina3k	-3.4	2e-05
SPB6_MOUSE	Serpinb6	-3.6	0.01
M2OM_MOUSE	Slc25a11	-2.8	0.0007
CMC1_MOUSE	Slc25a12	-3.3	7e-05
MPCP_MOUSE	Slc25a3	-2.9	0.001
ADT1_MOUSE	Slc25a4	-3	0.004
SMYD1_MOUSE	Smyd1	-3.2	0.002
SNTA1_MOUSE	Snta1	-3.6	2e-05
SODC_MOUSE	Sod1	-3	8e-06
SODM_MOUSE	Sod2	-2.5	3e-05
SRCA_MOUSE	Srl	-3.5	0.0004
STAC3_MOUSE	Stac3	-3.2	5e-05
SUCB1_MOUSE	Sucla2	-3.1	4e-06
SUCA_MOUSE	Suclg1	-3.6	2e-05
SYNEM_MOUSE	Synm	-3.5	7e-05
SYNP2_MOUSE	Synpo2	-3.6	5e-06
SYPL2_MOUSE	Sypl2	-4.2	0.01
TAGL_MOUSE	Tagln	Folfiri only
TELT_MOUSE	Tcap	-3.7	7e-06
TRFE_MOUSE	Tf	-3.3	2e-05
TM38A_MOUSE	Tmem38a	-3.9	4e-05
TMOD1_MOUSE	Tmod1	-3.4	1e-05
TMOD4_MOUSE	Tmod4	-3.3	4e-07
TNNC2_MOUSE	Tnnc2	-3.6	3e-06
TNNI2_MOUSE	Tnni2	-3.3	5e-06
TNNT3_MOUSE	Tnnt3	-3.5	0.001
TPIS_MOUSE	Tpi1	-3	8e-06
TPM1_MOUSE	Tpm1	-3.6	3e-05
TPM2_MOUSE	Tpm2	-3.3	4e-07
TCTP_MOUSE	Tpt1	-3.4	0.002
TRI72_MOUSE	Trim72	-3.5	0.001
TITIN_MOUSE	Ttn	-3.5	0.0006
TTHY_MOUSE	Ttr	-2.6	0.0006
TBA1B_MOUSE	Tuba1b	-3.3	5e-05
TBA4A_MOUSE	Tuba4a	-3.7	2e-06
TBB4A_MOUSE	Tubb4a	-3.7	2e-06
TBB4B_MOUSE	Tubb4b	-3.5	4e-06
TBB5_MOUSE	Tubb5	-3.4	6e-06
EFTU_MOUSE	Tufm	-2.9	3e-06
THIO_MOUSE	Txn	-2.4	2e-05
UBA1_MOUSE	Uba1	Folfiri only
UB2L3_MOUSE	Ube2l3	-3.5	0.006
UBE2N_MOUSE	Ube2n	-3	1e-05
UGPA_MOUSE	Ugp2	-3.3	2e-05
QCR9_MOUSE	Uqcr10	Folfiri only
QCR7_MOUSE	Uqcrb	-2.7	0.001
QCR1_MOUSE	Uqcrc1	-2.8	0.0002
QCR2_MOUSE	Uqcrc2	-3	6e-05
UCRI_MOUSE	Uqcrfs1	-2.8	0.0005
QCR8_MOUSE	Uqcrq	-3.3	3e-06
VINC_MOUSE	Vcl	Folfiri only
TERA_MOUSE	Vcp	-3.6	0.006
VDAC1_MOUSE	Vdac1	-3.3	4e-06
VDAC2_MOUSE	Vdac2	-4.1	5e-06
VDAC3_MOUSE	Vdac3	-3.3	4e-06
VIME_MOUSE	Vim	-2.7	0.0001
1433E_MOUSE	Ywhae	-3.1	2e-05
1433G_MOUSE	Ywhag	-3.1	6e-05
1433Z_MOUSE	Ywhaz	-3.2	0.001
